# Supplementary material for: New methods for next generation sequencing based microRNA expression profiling
Source: BMC Genomics. 2010 Dec 20;11:716. doi: 10.1186/1471-2164-11-716 (PMC3022920; doi:10.1186/1471-2164-11-716)
Supplement: Additional file 2 — Table S1. EmiR expression table. smallRNA expression table as generated by the E-miR pipeline listing all expressed non-coding RNA transcripts from the annotation files that were detected in the sample data. Column description: The first column hold the transcript identifier, e.g., miRNA |ENSGALT00000028942|5p~|gga-mir-29ajsense, indicates the transcript is a miRNA with EnsemblTranscript ENSGALT00000028942 | the 5 prime part of the precursor j transcript name = gga-mir-29a and the match is the sense orientation. In cases where the miRbase has only one of the Dicer cleaved miRNA transcripts, the complementary transcripts were inferred from the hairpin structure. These unlisted transcripts are indicated by a '5p~' and '3p~' in the identifier. Expression for other non-coding RNA transcripts, like snoRNA and tRNA, are also included in the table. All of these have the '|n|' in the identifier instead of the |3/5p|. The second column holds the genome location. For each of the input files, seven columns of data are included, containing the following data: - unique: unique number of reads annotated to this miRNA transcript. - counts: sum of the number of times this miRNA transcript was found. - U0-counts: same as 'counts' but then only the sum of perfect matches only. - highest_count: expression of the most abundant isomer. - highest_seq: Identifier of the most abundant isomir: compiled from chr | begin | end | strand | mismatches in alignment | isomir sequence. - tpm scaled the 'counts' value normalized/scaled to sequences per million. - sqrt square root of the scaled value. This stabilizes variance. [file 1471-2164-11-716-S2.XLS]

## Sheet: EmiR_Expression-table
																																							0.000167778
																																						0.999803	0.000196968	0.999878	0.000121715	0.999885	0.000115443	0.999765	0.000234667	0.99983	0.000170098
		EMtot-single	1123855						EMs-single	1043933						EMs-multi	811106						HTs-single	1006298						HTs-multi	496569							614193	121	805059	98	614950	71	506982	119	246875	42
TranscriptID	Chrom Loc	unique	counts	U0-counts	highest_count	highest_seq	tmp	sqrt	unique	counts	U0-counts	highest_count	highest_seq	tpm	sqrt	unique	counts	U0-counts	highest_count	highest_seq	tpm	sqrt	unique	counts	U0-counts	highest_count	highest_seq	tpm	sqrt	unique	counts	U0-counts	highest_count	highest_seq	tpm	sqrt		sense	antisense	sense	antisense	sense	antisense	sense	antisense	sense	antisense
miRNA|ENSGALT00000028942|5p~|gga-mir-29a|sense	chr1:3236345-3236365|-	0	0	0	0		0	0	0	0	0	0		0	0	0	0	0	0		0	0	1	1	1	1	1|3236346|3236365|+|U0|CTGATTTCTTTTGGTGTTCA	0.993741	0.996866	0	0	0	0		0	0		0		0		0		1		0
miRNA|ENSGALT00000028943|5p~|gga-mir-29b-1|sense	chr1:3235322-3235344|+	0	0	0	0		0	0	0	0	0	0		0	0	2	2	1	1	1|3235323|3235340|+|U0|TGGTTTCATATGGTGGTT	2.46577	1.57028	1	1	1	1	1|3235322|3235341|+|U0|CTGGTTTCATATGGTGGTTT	0.993741	0.996866	0	0	0	0		0	0		0		0		2		1		0
miRNA|ENSGALT00000028944|5p|gga-let-7i|sense	chr1:34895692-34895713|+	0	0	0	0		0	0	0	0	0	0		0	0	0	0	0	0		0	0	1	1	0	1	1|34895693|34895713|+|U1_19G|GAGGTAGTAGTTTGTGCTTTT	0.993741	0.996866	0	0	0	0		0	0		0		0		0		1		0
miRNA|ENSGALT00000028945|3p|gga-mir-135a-2|sense	chr1:48192719-48192739|+	27	217	173	97	1|48192720|48192740|+|U0|TGTAGGGATGGAAGCCATGAA	193.085	13.8955	47	280	187	101	1|48192720|48192740|+|U0|TGTAGGGATGGAAGCCATGAA	268.216	16.3773	44	185	118	60	1|48192720|48192740|+|U0|TGTAGGGATGGAAGCCATGAA	228.084	15.1024	3	5	1	3	1|48192721|48192739|+|U1_17T|GTAGGGATGGAAGCCACGA	4.96871	2.22906	2	3	2	2	1|48192720|48192740|+|U0|TGTAGGGATGGAAGCCATGAA	6.04146	2.45794		217		280		185		5		3
miRNA|ENSGALT00000028945|5p~|gga-mir-135a-2|sense	chr1:48192677-48192697|+	0	0	0	0		0	0	0	0	0	0		0	0	1	3	0	3	1|48192682|48192705|+|U1_23T|ATGGCTTTTTATTCCTATGTGAGA	3.69865	1.92319	0	0	0	0		0	0	0	0	0	0		0	0		0		0		3		0		0
miRNA|ENSGALT00000028946|3p|gga-mir-33-2|sense	chr1:51372286-51372307|-	6	10	8	3	1|51372285|51372304|-|U0|AATGTTCCTGCAGTGCAGTA	8.89795	2.98294	1	1	0	1	1|51372284|51372304|-|U1_3A|AATGTTCCTGCAGTGCAGGAC	0.957916	0.978732	2	3	1	2	1|51372285|51372304|-|U1_1T|AATGTTCCTGCAGTGCAGTT	3.69865	1.92319	2	3	2	2	1|51372286|51372304|-|U0|AATGTTCCTGCAGTGCAGT	2.98122	1.72662	0	0	0	0		0	0		10		1		3		3		0
miRNA|ENSGALT00000028946|5p|gga-mir-33-2|sense	chr1:51372326-51372345|-	21	240	198	98	1|51372326|51372344|-|U0|TGCATTGTAGTTGCATTGC	213.551	14.6134	9	89	73	52	1|51372326|51372344|-|U0|TGCATTGTAGTTGCATTGC	85.2545	9.23334	14	86	67	46	1|51372326|51372344|-|U0|TGCATTGTAGTTGCATTGC	106.028	10.297	6	33	27	16	1|51372326|51372344|-|U0|TGCATTGTAGTTGCATTGC	32.7935	5.72656	3	10	8	4	1|51372326|51372344|-|U0|TGCATTGTAGTTGCATTGC	20.1382	4.48756		240		89		86		33		10
miRNA|ENSGALT00000028947|3p~|gga-let-7a-3|sense	chr1:73421325-73421346|-	0	0	0	0		0	0	0	0	0	0		0	0	0	0	0	0		0	0	1	1	1	1	1|73421328|73421348|+|U0|TACAATCTACTGTCTTTCCTG	0.993741	0.996866	0	0	0	0		0	0		0		0		0		1		0
miRNA|ENSGALT00000028948|3p~|gga-let-7b|sense	chr1:73422161-73422182|+	0	0	0	0		0	0	1	1	1	1	1|73422155|73422175|+|U0|GAGATAACTATACAACCTACT	0.957916	0.978732	0	0	0	0		0	0	0	0	0	0		0	0	0	0	0	0		0	0		0		1		0		0		0
miRNA|ENSGALT00000028948|5p|gga-let-7b|sense	chr1:73422106-73422127|+	0	0	0	0		0	0	0	0	0	0		0	0	2	2	1	1	1|73422107|73422123|+|U0|GAGGTAGTAGGTTGTGT	2.46577	1.57028	1	1	0	1	1|73422107|73422124|+|U1_11G|GAGGTAGTAGATTGTGTG	0.993741	0.996866	0	0	0	0		0	0		0		0		2		1		0
miRNA|ENSGALT00000028949|3p|gga-mir-99a|sense	chr1:102424382-102424402|+	23	60	26	14	1|102424383|102424403|+|U0|AAGCTCGCTTCTATGGGTCTG	53.3877	7.30669	41	150	63	36	1|102424383|102424403|+|U0|AAGCTCGCTTCTATGGGTCTG	143.687	11.987	38	148	69	43	1|102424383|102424403|+|U0|AAGCTCGCTTCTATGGGTCTG	182.467	13.508	20	42	14	8	1|102424383|102424403|+|U0|AAGCTCGCTTCTATGGGTCTG	41.7371	6.46043	13	18	2	3	1|102424383|102424404|+|U1_17G|AAGCTCGCTTCTATGGATCTGT	36.2487	6.02069		60		150		148		42		18
miRNA|ENSGALT00000028949|5p|gga-mir-99a|sense	chr1:102424345-102424366|+	121	4482	2239	1840	1|102424346|102424366|+|U0|ACCCGTAGATCCGATCTTGTG	3988.06	63.1511	172	10326	4682	3037	1|102424346|102424366|+|U0|ACCCGTAGATCCGATCTTGTG	9891.44	99.4557	220	8061	4036	2678	1|102424346|102424366|+|U0|ACCCGTAGATCCGATCTTGTG	9938.28	99.6909	115	3122	1415	938	1|102424346|102424366|+|U0|ACCCGTAGATCCGATCTTGTG	3102.46	55.6997	93	1520	745	521	1|102424346|102424366|+|U0|ACCCGTAGATCCGATCTTGTG	3061	55.3263		4482		10326		8061		3122		1520
miRNA|ENSGALT00000028950|3p|gga-let-7c|sense	chr1:102425141-102425162|+	1	1	1	1	1|102425142|102425162|+|U0|TGTACAACCTTCTAGCTTTCC	0.889795	0.943289	3	7	0	5	1|102425142|102425162|+|U1_17T|TGTACAACCTTCTAGCATTCC	6.70541	2.58948	2	3	2	2	1|102425142|102425162|+|U0|TGTACAACCTTCTAGCTTTCC	3.69865	1.92319	3	3	1	1	1|102425142|102425162|+|U1_17T|TGTACAACCTTCTAGCCTTCC	2.98122	1.72662	0	0	0	0		0	0		1		7		3		3		0
miRNA|ENSGALT00000028950|5p|gga-let-7c|sense	chr1:102425096-102425117|+	4	6	3	3	1|102425097|102425117|+|U0|GAGGTAGTAGGTTGTATGGTT	5.33877	2.31058	8	24	19	14	1|102425097|102425117|+|U0|GAGGTAGTAGGTTGTATGGTT	22.99	4.79479	8	24	14	9	1|102425097|102425117|+|U0|GAGGTAGTAGGTTGTATGGTT	29.5892	5.4396	9	12	4	3	1|102425097|102425117|+|U0|GAGGTAGTAGGTTGTATGGTT	11.9249	3.45324	5	5	2	1	1|102425097|102425116|+|U0|GAGGTAGTAGGTTGTATGGT	10.0691	3.17318		6		24		24		12		5
miRNA|ENSGALT00000028951|3p~|gga-mir-125b|sense	chr1:102457701-102457722|+	42	321	135	103	1|102457704|102457724|+|U0|CAAGTCAGGCTCTTGGGACCT	285.624	16.9004	39	216	72	49	1|102457704|102457724|+|U0|CAAGTCAGGCTCTTGGGACCT	206.91	14.3844	31	133	47	34	1|102457704|102457724|+|U0|CAAGTCAGGCTCTTGGGACCT	163.974	12.8052	23	78	30	15	1|102457704|102457724|+|U0|CAAGTCAGGCTCTTGGGACCT	77.5118	8.80408	14	34	10	8	1|102457704|102457724|+|U1_17G|CAAGTCAGGCTCTTGGAACCT	68.4698	8.27465		321		216		133		78		34
miRNA|ENSGALT00000028951|5p|gga-mir-125b|sense	chr1:102457663-102457684|+	143	12265	4816	4353	1|102457664|102457684|+|U0|CCCTGAGACCCTAACTTGTGA	10913.3	104.467	123	5641	2309	2055	1|102457664|102457684|+|U0|CCCTGAGACCCTAACTTGTGA	5403.6	73.5092	145	4143	1778	1549	1|102457664|102457684|+|U0|CCCTGAGACCCTAACTTGTGA	5107.84	71.4692	161	16130	6438	5708	1|102457664|102457684|+|U0|CCCTGAGACCCTAACTTGTGA	16029	126.606	194	7088	2851	2502	1|102457664|102457684|+|U0|CCCTGAGACCCTAACTTGTGA	14273.9	119.474		12265		5641		4143		16130		7088
miRNA|ENSGALT00000028952|3p~|gga-mir-155|sense	chr1:105930254-105930275|+	0	0	0	0		0	0	0	0	0	0		0	0	1	1	0	1	1|105930253|105930272|+|U1_11G|ACTCCTACATATTAGCATTA	1.23288	1.11035	0	0	0	0		0	0	0	0	0	0		0	0		0		0		1		0		0
miRNA|ENSGALT00000028952|5p|gga-mir-155|antisense	chr1:105930215-105930236|+	0	0	0	0		0	0	0	0	0	0		0	0	0	0	0	0		0	0	2	3	2	2	1|105930216|105930234|-|U0|CCTATCACGATTAGCATTA	2.98122	1.72662	0	0	0	0		0	0			0		0		0		3		0
miRNA|ENSGALT00000028952|5p|gga-mir-155|sense	chr1:105930215-105930236|-	3	3	1	1	1|105930219|105930237|+|U0|TGCTAATCGTGATAGGGGT	2.66938	1.63382	1	1	0	1	1|105930216|105930238|+|U1_11C|TAATGCTAATTGTGATAGGGGTT	0.957916	0.978732	0	0	0	0		0	0	1	1	1	1	1|105930217|105930237|+|U0|AATGCTAATCGTGATAGGGGT	0.993741	0.996866	1	1	0	1	1|105930218|105930237|+|U1_20T|ATGCTAATCGTGATAGGGGC	2.01382	1.41909		3		1		0		1		1
miRNA|ENSGALT00000028954|3p|gga-mir-221|sense	chr1:114218989-114219011|+	79	1039	485	333	1|114218990|114219011|+|U0|GCTACATTGTCTGCTGGGTTTC	924.496	30.4055	95	1571	663	476	1|114218990|114219011|+|U0|GCTACATTGTCTGCTGGGTTTC	1504.89	38.7929	104	1128	489	337	1|114218990|114219011|+|U0|GCTACATTGTCTGCTGGGTTTC	1390.69	37.292	73	946	421	296	1|114218990|114219011|+|U0|GCTACATTGTCTGCTGGGTTTC	940.079	30.6607	62	489	212	156	1|114218990|114219011|+|U0|GCTACATTGTCTGCTGGGTTTC	984.757	31.3808		1039		1571		1128		946		489
miRNA|ENSGALT00000028954|5p~|gga-mir-221|sense	chr1:114218941-114218963|+	12	32	19	12	1|114218950|114218974|+|U0|CCTGGCATACAATGTAGATTTCTGT	28.4734	5.33605	34	73	33	19	1|114218950|114218974|+|U0|CCTGGCATACAATGTAGATTTCTGT	69.9279	8.36229	18	42	17	12	1|114218950|114218974|+|U0|CCTGGCATACAATGTAGATTTCTGT	51.7811	7.19591	20	46	14	13	1|114218950|114218974|+|U0|CCTGGCATACAATGTAGATTTCTGT	45.7121	6.76107	8	17	3	4	1|114218950|114218974|+|U1_21T|CCTGGCATACAATGTAGATTACTGT	34.2349	5.85106		32		73		42		46		17
miRNA|ENSGALT00000028955|3p|gga-mir-92|sense	chr1:152248080-152248100|-	174	2915	1407	720	1|152248079|152248099|-|U0|ATTGCACTTGTCCCGGCCTGT	2593.75	50.9289	188	3632	1836	867	1|152248079|152248099|-|U0|ATTGCACTTGTCCCGGCCTGT	3479.15	58.9843	332	12401	6689	4541	1|152248079|152248099|-|U0|ATTGCACTTGTCCCGGCCTGT	15289	123.649	188	4084	2025	1082	1|152248079|152248099|-|U0|ATTGCACTTGTCCCGGCCTGT	4058.44	63.7059	266	10128	5306	3827	1|152248079|152248099|-|U0|ATTGCACTTGTCCCGGCCTGT	20396	142.814		2915		3632		12401		4084		10128
miRNA|ENSGALT00000028955|5p~|gga-mir-92|sense	chr1:152248115-152248135|-	34	181	102	91	1|152248115|152248136|-|U0|GGTTGGGATCAGTTGCAATGCT	161.053	12.6907	36	173	91	70	1|152248115|152248136|-|U0|GGTTGGGATCAGTTGCAATGCT	165.719	12.8732	30	117	49	40	1|152248115|152248136|-|U0|GGTTGGGATCAGTTGCAATGCT	144.247	12.0103	18	71	29	23	1|152248115|152248136|-|U0|GGTTGGGATCAGTTGCAATGCT	70.5556	8.39974	15	39	12	9	1|152248115|152248136|-|U0|GGTTGGGATCAGTTGCAATGCT	78.5389	8.86222		181		173		117		71		39
miRNA|ENSGALT00000028956|3p|gga-mir-19b|sense	chr1:152248194-152248216|-	225	42778	27940	23340	1|152248194|152248215|-|U0|GTGCAAATCCATGCAAAACTGA	38063.6	195.099	240	60965	34936	30090	1|152248194|152248215|-|U0|GTGCAAATCCATGCAAAACTGA	58399.3	241.66	386	44068	25914	21816	1|152248194|152248215|-|U0|GTGCAAATCCATGCAAAACTGA	54330.8	233.09	207	35464	21331	18038	1|152248194|152248215|-|U0|GTGCAAATCCATGCAAAACTGA	35242	187.729	243	17042	10471	8690	1|152248194|152248215|-|U0|GTGCAAATCCATGCAAAACTGA	34319.5	185.255		42778		60965		44068		35464		17042
miRNA|ENSGALT00000028956|5p~|gga-mir-19b|sense	chr1:152248234-152248256|-	25	116	69	50	1|152248232|152248253|-|U0|GTTTTGCAGGTTTGCATCCAGC	103.216	10.1595	34	198	98	62	1|152248232|152248253|-|U0|GTTTTGCAGGTTTGCATCCAGC	189.667	13.772	27	159	89	65	1|152248232|152248253|-|U0|GTTTTGCAGGTTTGCATCCAGC	196.029	14.001	19	73	42	28	1|152248232|152248253|-|U0|GTTTTGCAGGTTTGCATCCAGC	72.5431	8.51723	12	44	30	21	1|152248232|152248253|-|U0|GTTTTGCAGGTTTGCATCCAGC	88.608	9.41318		116		198		159		73		44
miRNA|ENSGALT00000028957|3p~|gga-mir-20a|sense	chr1:152248322-152248344|-	19	39	24	5	1|152248326|152248348|-|U0|CTGCATTATAAGCACTTAAAGTA	34.702	5.89084	29	58	38	13	1|152248331|152248348|-|U0|CTGCATTATAAGCACTTA	55.5591	7.4538	17	25	14	4	1|152248331|152248348|-|U0|CTGCATTATAAGCACTTA	30.8221	5.55177	13	28	11	7	1|152248326|152248348|-|U0|CTGCATTATAAGCACTTAAAGTA	27.8248	5.27492	8	8	4	1	1|152248333|152248348|-|U0|CTGCATTATAAGCACT	16.1106	4.0138		39		58		25		28		8
miRNA|ENSGALT00000028957|5p|gga-mir-20a|antisense	chr1:152248363-152248385|+	0	0	0	0		0	0	1	1	0	1	1|152248367|152248387|+|U1_6C|CTGCATTATAAGCACTTTAGT	0.957916	0.978732	1	1	0	1	1|152248367|152248387|+|U1_6C|CTGCATTATAAGCACTTTAGT	1.23288	1.11035	1	1	0	1	1|152248367|152248387|+|U1_6C|CTGCATTATAAGCACTTTAGT	0.993741	0.996866	0	0	0	0		0	0			0		1		1		1		0
miRNA|ENSGALT00000028957|5p|gga-mir-20a|sense	chr1:152248363-152248385|-	203	16476	12081	9742	1|152248363|152248384|-|U0|AAAGTGCTTATAGTGCAGGTAG	14660.3	121.08	280	31469	21109	17022	1|152248363|152248384|-|U0|AAAGTGCTTATAGTGCAGGTAG	30144.7	173.622	279	15550	11329	8662	1|152248363|152248384|-|U0|AAAGTGCTTATAGTGCAGGTAG	19171.4	138.461	196	17098	11725	9704	1|152248363|152248384|-|U0|AAAGTGCTTATAGTGCAGGTAG	16991	130.349	191	6090	4478	3700	1|152248363|152248384|-|U0|AAAGTGCTTATAGTGCAGGTAG	12264.2	110.744		16476		31469		15550		17098		6090
miRNA|ENSGALT00000028958|3p|gga-mir-19a|sense	chr1:152248502-152248524|-	157	9173	5658	4720	1|152248502|152248523|-|U0|GTGCAAATCTATGCAAAACTGA	8162.08	90.3443	207	14537	8046	6816	1|152248502|152248523|-|U0|GTGCAAATCTATGCAAAACTGA	13925.2	118.005	252	9636	5464	4654	1|152248502|152248523|-|U0|GTGCAAATCTATGCAAAACTGA	11880.1	108.996	180	10315	5886	4841	1|152248502|152248523|-|U0|GTGCAAATCTATGCAAAACTGA	10250.4	101.244	163	4663	2786	2301	1|152248502|152248523|-|U0|GTGCAAATCTATGCAAAACTGA	9390.44	96.9043		9173		14537		9636		10315		4663
miRNA|ENSGALT00000028958|5p~|gga-mir-19a|sense	chr1:152248538-152248560|-	26	55	26	6	1|152248539|152248558|-|U1_6G|GTTTTGCATAGTTGTACTAC	48.9387	6.99562	19	41	21	9	1|152248541|152248561|-|U0|TTAGTTTTGCATAGTTGCACT	39.2746	6.26694	21	38	23	10	1|152248541|152248561|-|U0|TTAGTTTTGCATAGTTGCACT	46.8496	6.84468	10	21	11	4	1|152248540|152248558|-|U0|GTTTTGCATAGTTGCACTA	20.8686	4.56821	8	11	8	2	1|152248540|152248558|-|U0|GTTTTGCATAGTTGCACTA	22.152	4.70659		55		41		38		21		11
miRNA|ENSGALT00000028959|3p~|gga-mir-18a|sense	chr1:152248637-152248658|-	25	60	26	16	1|152248644|152248663|-|U0|CTGCCCTAAGTGCTCCTTCT	53.3877	7.30669	19	51	26	18	1|152248644|152248663|-|U0|CTGCCCTAAGTGCTCCTTCT	48.8537	6.98954	17	40	18	14	1|152248644|152248663|-|U0|CTGCCCTAAGTGCTCCTTCT	49.3154	7.02249	28	85	33	20	1|152248644|152248663|-|U0|CTGCCCTAAGTGCTCCTTCT	84.468	9.19065	22	40	14	9	1|152248644|152248663|-|U0|CTGCCCTAAGTGCTCCTTCT	80.5528	8.97512		60		51		40		85		40
miRNA|ENSGALT00000028959|5p|gga-mir-18a|sense	chr1:152248684-152248705|-	219	27218	20095	17991	1|152248683|152248704|-|U0|AAGGTGCATCTAGTGCAGATAG	24218.4	155.623	239	42179	30261	27599	1|152248683|152248704|-|U0|AAGGTGCATCTAGTGCAGATAG	40403.9	201.007	327	52579	41568	37824	1|152248683|152248704|-|U0|AAGGTGCATCTAGTGCAGATAG	64823.8	254.605	205	23066	16810	15189	1|152248683|152248704|-|U0|AAGGTGCATCTAGTGCAGATAG	22921.6	151.399	229	14815	11598	10423	1|152248683|152248704|-|U0|AAGGTGCATCTAGTGCAGATAG	29834.7	172.727		27218		42179		52579		23066		14815
miRNA|ENSGALT00000028960|3p|gga-mir-17|sense	chr1:152248795-152248814|-	87	879	607	238	1|152248792|152248813|-|U0|CTGCAGTGAAGGCACTTGTAGC	782.129	27.9666	86	860	570	187	1|152248795|152248813|-|U0|CTGCAGTGAAGGCACTTGT	823.808	28.702	81	686	458	143	1|152248792|152248813|-|U0|CTGCAGTGAAGGCACTTGTAGC	845.759	29.0819	67	402	238	95	1|152248795|152248813|-|U0|CTGCAGTGAAGGCACTTGT	399.484	19.9871	39	221	145	48	1|152248795|152248813|-|U0|CTGCAGTGAAGGCACTTGT	445.054	21.0963		879		860		686		402		221
miRNA|ENSGALT00000028960|5p|gga-mir-17|sense	chr1:152248829-152248852|-	81	2461	1604	1467	1|152248829|152248851|-|U0|AAAGTGCTTACAGTGCAGGTAGT	2189.78	46.7951	109	4411	2687	2463	1|152248829|152248851|-|U0|AAAGTGCTTACAGTGCAGGTAGT	4225.37	65.0028	110	3124	2022	1844	1|152248829|152248851|-|U0|AAAGTGCTTACAGTGCAGGTAGT	3851.53	62.0607	82	2558	1596	1493	1|152248829|152248851|-|U0|AAAGTGCTTACAGTGCAGGTAGT	2541.99	50.4182	56	1104	695	645	1|152248829|152248851|-|U0|AAAGTGCTTACAGTGCAGGTAGT	2223.26	47.1514		2461		4411		3124		2558		1104
miRNA|ENSGALT00000028961|3p~|gga-mir-16-1|sense	chr1:173700362-173700383|-	7	13	5	4	1|173700359|173700380|-|U0|CAGTATTAACTGTGCTGCTGAA	11.5673	3.40108	6	10	4	4	1|173700359|173700380|-|U0|CAGTATTAACTGTGCTGCTGAA	9.57916	3.09502	4	5	2	2	1|173700359|173700380|-|U0|CAGTATTAACTGTGCTGCTGAA	6.16442	2.48283	2	6	4	4	1|173700359|173700380|-|U0|CAGTATTAACTGTGCTGCTGAA	5.96245	2.44181	3	4	2	2	1|173700359|173700380|-|U0|CAGTATTAACTGTGCTGCTGAA	8.05528	2.83818		13		10		5		6		4
miRNA|ENSGALT00000028961|5p|gga-mir-16-1|sense	chr1:173700400-173700421|-	8	15	6	6	1|173700398|173700420|-|U0|AGCAGCACGTAAATATTGGTGTT	13.3469	3.65334	12	28	5	5	1|173700398|173700420|-|U1_2A|AGCAGCACGTAAATATTGGTGCT	26.8216	5.17896	9	19	3	5	1|173700398|173700420|-|U1_2A|AGCAGCACGTAAATATTGGTGAT	23.4248	4.83992	7	15	4	6	1|173700398|173700420|-|U1_2A|AGCAGCACGTAAATATTGGTGGT	14.9061	3.86084	1	1	1	1	1|173700398|173700420|-|U0|AGCAGCACGTAAATATTGGTGTT	2.01382	1.41909		15		28		19		15		1
miRNA|ENSGALT00000028962|3p~|gga-mir-15a|sense	chr1:173700504-173700524|-	14	59	35	27	1|173700504|173700524|-|U0|AGGCCATATTGTGCTGCCTCA	52.4979	7.24554	13	45	20	15	1|173700504|173700524|-|U0|AGGCCATATTGTGCTGCCTCA	43.1062	6.56553	16	50	25	16	1|173700504|173700524|-|U0|AGGCCATATTGTGCTGCCTCA	61.6442	7.85138	10	33	12	14	1|173700504|173700524|-|U1_6C|AGGCCATATTGTGCTACCTCA	32.7935	5.72656	7	17	6	6	1|173700504|173700524|-|U1_6C|AGGCCATATTGTGCTACCTCA	34.2349	5.85106		59		45		50		33		17
miRNA|ENSGALT00000028962|5p|gga-mir-15a|sense	chr1:173700542-173700562|-	23	82	41	29	1|173700542|173700561|-|U0|AGCAGCACATAATGGTTTGT	72.9631	8.54185	27	148	100	92	1|173700542|173700561|-|U0|AGCAGCACATAATGGTTTGT	141.772	11.9068	21	97	59	44	1|173700542|173700561|-|U0|AGCAGCACATAATGGTTTGT	119.59	10.9357	24	100	48	37	1|173700542|173700561|-|U0|AGCAGCACATAATGGTTTGT	99.3741	9.96866	16	32	12	9	1|173700542|173700561|-|U0|AGCAGCACATAATGGTTTGT	64.4422	8.02759		82		148		97		100		32
miRNA|ENSGALT00000028963|3p~|gga-mir-190|sense	chr10:5209736-5209757|-	15	29	7	5	10|5209736|5209757|-|U1_6A|CTATATATCAAACATACTCCTA	25.804	5.07977	13	38	30	10	10|5209737|5209757|-|U0|CTATATATCAAACATATTCCT	36.4008	6.03331	8	19	14	6	10|5209737|5209757|-|U0|CTATATATCAAACATATTCCT	23.4248	4.83992	19	48	21	9	10|5209736|5209757|-|U0|CTATATATCAAACATATTCCTA	47.6996	6.90649	8	9	4	2	10|5209736|5209757|-|U0|CTATATATCAAACATATTCCTA	18.1244	4.25727		29		38		19		48		9
miRNA|ENSGALT00000028963|5p|gga-mir-190|sense	chr10:5209773-5209794|-	15	68	41	35	10|5209772|5209793|-|U0|GATATGTTTGATATATTAGGTT	60.506	7.77856	21	75	40	34	10|5209772|5209793|-|U0|GATATGTTTGATATATTAGGTT	71.8437	8.47607	14	60	39	31	10|5209772|5209793|-|U0|GATATGTTTGATATATTAGGTT	73.9731	8.60076	23	125	60	52	10|5209772|5209793|-|U0|GATATGTTTGATATATTAGGTT	124.218	11.1453	14	42	27	20	10|5209772|5209793|-|U0|GATATGTTTGATATATTAGGTT	84.5804	9.19676		68		75		60		125		42
miRNA|ENSGALT00000028964|3p~|gga-mir-204-2|sense	chr10:6651329-6651350|+	9	15	10	7	10|6651338|6651357|+|U0|CAGGGACAGCAAAGGGATGC	13.3469	3.65334	6	6	2	1	10|6651339|6651357|+|U0|AGGGACAGCAAAGGGATGC	5.7475	2.39739	6	7	3	2	10|6651338|6651357|+|U0|CAGGGACAGCAAAGGGATGC	8.63019	2.93772	0	0	0	0		0	0	0	0	0	0		0	0		15		6		7		0		0
miRNA|ENSGALT00000028964|5p|gga-mir-204-2|sense	chr10:6651300-6651321|+	3	3	0	1	10|6651301|6651323|+|U1_22G|TCCCTTTGTCATCCTATGCCTAG	2.66938	1.63382	4	6	1	3	10|6651301|6651324|+|U1_24A|TCCCTTTGTCATCCTATGCCTGGT	5.7475	2.39739	4	4	0	1	10|6651301|6651323|+|U1_22G|TCCCTTTGTCATCCTATGCCTTG	4.93154	2.22071	0	0	0	0		0	0	0	0	0	0		0	0		3		6		4		0		0
miRNA|ENSGALT00000028965|3p~|gga-mir-7-2|antisense	chr10:14823542-14823563|+	3	5	4	3	10|14823544|14823563|+|U0|GGCAGACTGTGACTTGTTGT	4.44897	2.10926	3	5	4	3	10|14823544|14823563|+|U0|GGCAGACTGTGACTTGTTGT	4.78958	2.18851	5	7	5	3	10|14823544|14823563|+|U0|GGCAGACTGTGACTTGTTGT	8.63019	2.93772	1	1	1	1	10|14823544|14823563|+|U0|GGCAGACTGTGACTTGTTGT	0.993741	0.996866	1	1	1	1	10|14823544|14823563|+|U0|GGCAGACTGTGACTTGTTGT	2.01382	1.41909			5		5		7		1		1
miRNA|ENSGALT00000028965|3p~|gga-mir-7-2|sense	chr10:14823542-14823563|-	3	10	7	7	10|14823541|14823561|-|U0|AACAAGTCACAGTCTGCCTTA	8.89795	2.98294	5	18	12	11	10|14823541|14823561|-|U0|AACAAGTCACAGTCTGCCTTA	17.2425	4.15241	3	13	11	11	10|14823541|14823561|-|U0|AACAAGTCACAGTCTGCCTTA	16.0275	4.00344	1	2	2	2	10|14823541|14823561|-|U0|AACAAGTCACAGTCTGCCTTA	1.98748	1.40978	2	4	3	3	10|14823541|14823561|-|U0|AACAAGTCACAGTCTGCCTTA	8.05528	2.83818		10		18		13		2		4
miRNA|ENSGALT00000028965|5p|gga-mir-7-2|antisense	chr10:14823583-14823604|+	1	2	0	2	10|14823586|14823606|+|U1_16T|CAAAATCACTAGTCTCCCAGA	1.77959	1.33401	1	1	0	1	10|14823586|14823605|+|U1_3A|CAGAATCACTAGTCTTCCAG	0.957916	0.978732	1	1	0	1	10|14823586|14823607|+|U1_22G|CAAAATCACTAGTCTTCCAGAA	1.23288	1.11035	1	1	0	1	10|14823586|14823606|+|U1_17C|CAAAATCACTAGTCTTACAGA	0.993741	0.996866	0	0	0	0		0	0			2		1		1		1		0
miRNA|ENSGALT00000028965|5p|gga-mir-7-2|sense	chr10:14823583-14823604|-	4	5	0	2	10|14823580|14823603|-|U1_4C|GGAAGACTAGTGATTTTGTTATTG	4.44897	2.10926	3	7	3	3	10|14823580|14823603|-|U1_3A|GGAAGACTAGTGATTTTGTTGCTG	6.70541	2.58948	4	4	0	1	10|14823580|14823603|-|U1_5A|GGAAGACTAGTGATTTTGTAGTTG	4.93154	2.22071	0	0	0	0		0	0	0	0	0	0		0	0		5		7		4		0		0
miRNA|ENSGALT00000028966|3p|gga-mir-184|sense	chr10:22146297-22146318|+	10	14	5	3	10|22146298|22146318|+|U0|GGACGGAGAACTGATAAGGGT	12.4571	3.52946	6	12	4	4	10|22146298|22146318|+|U0|GGACGGAGAACTGATAAGGGT	11.495	3.39043	9	12	2	2	10|22146298|22146318|+|U1_21T|GGACGGAGAACTGATAAGGGC	14.7946	3.84638	9	11	1	3	10|22146298|22146318|+|U1_16A|GGACGGAGAACTGATGAGGGT	10.9312	3.30623	7	14	4	4	10|22146298|22146318|+|U0|GGACGGAGAACTGATAAGGGT	28.1935	5.30975		14		12		12		11		14
miRNA|ENSGALT00000028967|3p~|gga-mir-138-2|sense	chr11:2023960-2023976|-	11	14	1	2	11|2023961|2023980|-|U1_2C|CTATTTCACTACACCAGGAT	12.4571	3.52946	6	12	5	5	11|2023960|2023980|-|U0|CTATTTCACTACACCAGGGTT	11.495	3.39043	14	21	6	4	11|2023960|2023980|-|U0|CTATTTCACTACACCAGGGTT	25.8906	5.08828	7	9	1	3	11|2023961|2023980|-|U1_1A|CTATTTCACTACACCAGGGC	8.94367	2.9906	6	8	1	3	11|2023961|2023980|-|U1_1A|CTATTTCACTACACCAGGGC	16.1106	4.0138		14		12		21		9		8
miRNA|ENSGALT00000028967|5p|gga-mir-138-2|sense	chr11:2024012-2024028|-	27	349	192	190	11|2024005|2024027|-|U0|GCTGGTGTTGTGAATCAGGCCGA	310.538	17.6221	25	272	120	118	11|2024005|2024027|-|U0|GCTGGTGTTGTGAATCAGGCCGA	260.553	16.1417	26	251	128	118	11|2024005|2024027|-|U0|GCTGGTGTTGTGAATCAGGCCGA	309.454	17.5913	23	264	120	117	11|2024005|2024027|-|U0|GCTGGTGTTGTGAATCAGGCCGA	262.348	16.1972	19	155	75	74	11|2024005|2024027|-|U0|GCTGGTGTTGTGAATCAGGCCGA	312.142	17.6675		349		272		251		264		155
miRNA|ENSGALT00000028968|3p|gga-mir-140|sense	chr11:21030702-21030722|+	172	10064	5705	4632	11|21030702|21030722|+|U0|CCACAGGGTAGAACCACGGAC	8954.89	94.6303	189	9456	4628	3575	11|21030702|21030722|+|U0|CCACAGGGTAGAACCACGGAC	9058.05	95.1738	233	6645	3446	2619	11|21030702|21030722|+|U0|CCACAGGGTAGAACCACGGAC	8192.52	90.5125	167	6920	3432	2653	11|21030702|21030722|+|U0|CCACAGGGTAGAACCACGGAC	6876.69	82.9258	172	3724	1914	1477	11|21030702|21030722|+|U0|CCACAGGGTAGAACCACGGAC	7499.46	86.5994		10064		9456		6645		6920		3724
miRNA|ENSGALT00000028968|5p|gga-mir-140|sense	chr11:21030662-21030682|+	36	439	243	215	11|21030662|21030682|+|U0|AGTGGTTTTACCCTATGGTAG	390.62	19.7641	49	680	340	313	11|21030662|21030682|+|U0|AGTGGTTTTACCCTATGGTAG	651.383	25.5222	45	668	335	305	11|21030662|21030682|+|U0|AGTGGTTTTACCCTATGGTAG	823.567	28.6979	31	400	211	185	11|21030662|21030682|+|U0|AGTGGTTTTACCCTATGGTAG	397.497	19.9373	20	187	101	91	11|21030662|21030682|+|U0|AGTGGTTTTACCCTATGGTAG	376.584	19.4058		439		680		668		400		187
miRNA|ENSGALT00000028969|3p~|gga-let-7g|sense	chr12:2809080-2809100|-	1	1	0	1	12|2809080|2809100|-|U1_1C|ACTGTACAGGCCACTGCCTTC	0.889795	0.943289	0	0	0	0		0	0	1	1	0	1	12|2809079|2809098|-|U1_6G|TGTACAGGCCACTGTCTTGC	1.23288	1.11035	0	0	0	0		0	0	0	0	0	0		0	0		1		0		1		0		0
miRNA|ENSGALT00000028969|5p|gga-let-7g|sense	chr12:2809136-2809156|-	5	8	4	4	12|2809135|2809155|-|U0|GAGGTAGTAGTTTGTACAGTT	7.11836	2.66802	11	24	14	10	12|2809135|2809155|-|U0|GAGGTAGTAGTTTGTACAGTT	22.99	4.79479	13	27	14	10	12|2809135|2809155|-|U0|GAGGTAGTAGTTTGTACAGTT	33.2879	5.76957	9	30	14	14	12|2809135|2809155|-|U0|GAGGTAGTAGTTTGTACAGTT	29.8122	5.46006	4	17	10	10	12|2809135|2809155|-|U0|GAGGTAGTAGTTTGTACAGTT	34.2349	5.85106		8		24		27		30		17
miRNA|ENSGALT00000028970|3p~|gga-mir-135a-1|sense	chr12:2830754-2830776|-	22	67	18	12	12|2830755|2830775|-|U1_3C|TATAGGGATTGAAGCCGTACA	59.6162	7.72115	37	109	30	19	12|2830755|2830775|-|U0|TATAGGGATTGAAGCCGTGCA	104.413	10.2183	29	72	18	12	12|2830755|2830775|-|U1_3C|TATAGGGATTGAAGCCGTACA	88.7677	9.42166	4	5	0	2	12|2830755|2830775|-|U1_6G|TATAGGGATTGAAGCTGTGCA	4.96871	2.22906	4	4	1	1	12|2830755|2830774|-|U1_6G|ATAGGGATTGAAGCTGTGCA	8.05528	2.83818		67		109		72		5		4
miRNA|ENSGALT00000028970|5p|gga-mir-135a-1|sense	chr12:2830793-2830815|-	1	1	0	1	12|2830785|2830813|-|U1_10C|TGGCTTTTTATTCCTATGTTATTATACAT	0.889795	0.943289	0	0	0	0		0	0	2	4	3	3	12|2830783|2830814|-|U0|ATGGCTTTTTATTCCTATGTGATTATACATCC	4.93154	2.22071	0	0	0	0		0	0	0	0	0	0		0	0		1		0		4		0		0
miRNA|ENSGALT00000028971|5p|gga-let-7d|sense	chr12:6301519-6301539|-	0	0	0	0		0	0	0	0	0	0		0	0	0	0	0	0		0	0	0	0	0	0		0	0	0	0	0	0		0	0		0		0		0		0		0
miRNA|ENSGALT00000028972|3p~|gga-let-7f|sense	chr12:6302501-6302522|-	0	0	0	0		0	0	0	0	0	0		0	0	1	1	1	1	12|6302501|6302520|-|U0|TATACAATCTATTGCCTTCC	1.23288	1.11035	0	0	0	0		0	0	0	0	0	0		0	0		0		0		1		0		0
miRNA|ENSGALT00000028972|5p|gga-let-7f|sense	chr12:6302556-6302577|-	9	28	12	11	12|6302556|6302576|-|U0|GAGGTAGTAGATTGTATAGTT	24.9142	4.99142	28	152	61	54	12|6302556|6302576|-|U0|GAGGTAGTAGATTGTATAGTT	145.603	12.0666	23	120	54	47	12|6302556|6302576|-|U0|GAGGTAGTAGATTGTATAGTT	147.946	12.1633	21	142	59	50	12|6302556|6302576|-|U0|GAGGTAGTAGATTGTATAGTT	141.111	11.879	19	54	20	16	12|6302556|6302576|-|U0|GAGGTAGTAGATTGTATAGTT	108.746	10.4281		28		152		120		142		54
miRNA|ENSGALT00000028973|3p~|gga-let-7a-1|sense	chr12:6302921-6302942|-	2	5	3	3	12|6302924|6302944|-|U0|GAGATAACTATACAATCTACT	4.44897	2.10926	1	7	7	7	12|6302924|6302944|-|U0|GAGATAACTATACAATCTACT	6.70541	2.58948	1	8	8	8	12|6302924|6302944|-|U0|GAGATAACTATACAATCTACT	9.86308	3.14055	2	6	5	5	12|6302924|6302944|-|U0|GAGATAACTATACAATCTACT	5.96245	2.44181	1	1	1	1	12|6302924|6302944|-|U0|GAGATAACTATACAATCTACT	2.01382	1.41909		5		7		8		6		1
miRNA|ENSGALT00000028973|5p|gga-let-7a-1|sense	chr12:6302967-6302988|-	1	1	1	1	12|6302959|6302987|-|U0|GAGGTAGTAGGTTGTATAGTTTTAGGGTC	0.889795	0.943289	0	0	0	0		0	0	0	0	0	0		0	0	0	0	0	0		0	0	0	0	0	0		0	0		1		0		0		0		0
miRNA|ENSGALT00000028974|3p~|gga-mir-146a|sense	chr13:7555606-7555627|-	0	0	0	0		0	0	1	1	0	1	13|7555613|7555633|-|U1_9T|CCCATGGGGCTCCGTTCTTCA	0.957916	0.978732	0	0	0	0		0	0	3	4	1	2	13|7555612|7555633|-|U1_1C|CCCATGGGGCTCAGTTCTTCAA	3.97497	1.99373	3	3	1	1	13|7555614|7555633|-|U0|CCCATGGGGCTCAGTTCTTC	6.04146	2.45794		0		1		0		4		3
miRNA|ENSGALT00000028974|5p|gga-mir-146a|sense	chr13:7555655-7555676|-	8	10	1	3	13|7555654|7555675|-|U1_3A|GAGAACTGAATTCCATGGGATG	8.89795	2.98294	3	8	5	5	13|7555654|7555675|-|U0|GAGAACTGAATTCCATGGGTTG	7.66333	2.76827	5	11	4	4	13|7555654|7555675|-|U0|GAGAACTGAATTCCATGGGTTG	13.5617	3.68263	17	55	14	12	13|7555654|7555675|-|U0|GAGAACTGAATTCCATGGGTTG	54.6558	7.39295	16	33	7	6	13|7555654|7555675|-|U0|GAGAACTGAATTCCATGGGTTG	66.456	8.15206		10		8		11		55		33
miRNA|ENSGALT00000028975|3p|gga-mir-103-1|sense	chr13:4449289-4449311|+	6	25	6	11	13|4449290|4449313|+|U1_23A|GCAGCATTGTACAGGGCTATGACG	22.2449	4.71645	18	71	15	23	13|4449290|4449313|+|U1_23A|GCAGCATTGTACAGGGCTATGACG	68.012	8.24694	12	39	5	17	13|4449290|4449313|+|U1_23A|GCAGCATTGTACAGGGCTATGACG	48.0825	6.93415	9	30	2	14	13|4449290|4449313|+|U1_23A|GCAGCATTGTACAGGGCTATGACG	29.8122	5.46006	7	27	8	13	13|4449290|4449313|+|U1_23A|GCAGCATTGTACAGGGCTATGACG	54.3731	7.37381		25		71		39		30		27
miRNA|ENSGALT00000028975|5p~|gga-mir-103-1|sense	chr13:4449252-4449274|+	3	8	6	6	13|4449253|4449281|+|U0|GCTTCTTTACAGTGCTGCCTTGTTGCATA	7.11836	2.66802	1	7	7	7	13|4449253|4449281|+|U0|GCTTCTTTACAGTGCTGCCTTGTTGCATA	6.70541	2.58948	1	6	6	6	13|4449253|4449284|+|U0|GCTTCTTTACAGTGCTGCCTTGTTGCATATGG	7.39731	2.7198	1	1	1	1	13|4449253|4449281|+|U0|GCTTCTTTACAGTGCTGCCTTGTTGCATA	0.993741	0.996866	0	0	0	0		0	0		8		7		6		1		0
miRNA|ENSGALT00000028976|5p|gga-mir-218-2|sense	chr13:4322871-4322891|+	0	0	0	0		0	0	1	1	0	1	13|4322874|4322895|+|U1_20G|TGCTTGATCTAACCATGTGATA	0.957916	0.978732	2	2	1	1	13|4322872|4322895|+|U1_23T|TGTGCTTGATCTAACCATGTGGGA	2.46577	1.57028	3	3	2	1	13|4322875|4322896|+|U1_22G|GCTTGATCTAACCATGTGGTAA	2.98122	1.72662	2	2	1	1	13|4322872|4322895|+|U0|TGTGCTTGATCTAACCATGTGGTA	4.02764	2.0069		0		1		2		3		2
miRNA|ENSGALT00000028977|3p~|gga-mir-205b|sense	chr1:1147543-1147564|-	1	7	7	7	1|1147534|1147554|-|U0|ATTTCAGTGAAATGAAGCCCA	6.22856	2.49571	2	7	7	6	1|1147534|1147554|-|U0|ATTTCAGTGAAATGAAGCCCA	6.70541	2.58948	2	4	3	3	1|1147534|1147554|-|U0|ATTTCAGTGAAATGAAGCCCA	4.93154	2.22071	0	0	0	0		0	0	0	0	0	0		0	0		7		7		4		0		0
miRNA|ENSGALT00000028977|5p|gga-mir-205b|sense	chr1:1147571-1147592|-	49	500	322	231	1|1147571|1147591|-|U0|CCTTCATTCCACCGGAATCTG	444.897	21.0926	40	223	146	93	1|1147571|1147591|-|U0|CCTTCATTCCACCGGAATCTG	213.615	14.6156	23	132	83	56	1|1147571|1147591|-|U0|CCTTCATTCCACCGGAATCTG	162.741	12.757	4	6	4	3	1|1147571|1147591|-|U0|CCTTCATTCCACCGGAATCTG	5.96245	2.44181	1	5	5	5	1|1147571|1147591|-|U0|CCTTCATTCCACCGGAATCTG	10.0691	3.17318		500		223		132		6		5
miRNA|ENSGALT00000028978|3p|gga-mir-130b|sense	chr15:398724-398745|-	124	15412	1136	6998	15|398724|398744|-|U1_4C|AGTGCAATAATGAAAGGACGT	13713.5	117.105	131	12871	1303	4621	15|398724|398744|-|U1_4C|AGTGCAATAATGAAAGGACGT	12329.3	111.038	192	10546	1155	3722	15|398724|398744|-|U1_4C|AGTGCAATAATGAAAGGACGT	13002	114.026	102	5987	651	2068	15|398724|398744|-|U1_4C|AGTGCAATAATGAAAGGACGT	5949.53	77.1332	113	2853	330	956	15|398724|398744|-|U1_4C|AGTGCAATAATGAAAGGACGT	5745.43	75.7986		15412		12871		10546		5987		2853
miRNA|ENSGALT00000028978|5p~|gga-mir-130b|sense	chr15:398769-398790|-	50	1026	716	436	15|398763|398783|-|U0|CTCTTTCCCTGTTGCACTACT	912.929	30.2147	66	2381	1562	1008	15|398763|398783|-|U0|CTCTTTCCCTGTTGCACTACT	2280.8	47.7577	85	2458	1604	1003	15|398763|398783|-|U0|CTCTTTCCCTGTTGCACTACT	3030.43	55.0493	55	2341	1448	861	15|398763|398783|-|U0|CTCTTTCCCTGTTGCACTACT	2326.35	48.2322	54	1331	831	476	15|398763|398783|-|U0|CTCTTTCCCTGTTGCACTACT	2680.39	51.7725		1026		2381		2458		2341		1331
miRNA|ENSGALT00000028979|3p|gga-mir-301|sense	chr15:406325-406349|-	383	74260	47905	26459	15|406325|406348|-|U0|AGTGCAATAATATTGTCAAAGCAT	66076.1	257.053	418	92270	57977	31345	15|406325|406348|-|U0|AGTGCAATAATATTGTCAAAGCAT	88386.9	297.299	606	58859	38882	20216	15|406325|406348|-|U0|AGTGCAATAATATTGTCAAAGCAT	72566.3	269.381	300	38379	24033	13306	15|406325|406348|-|U0|AGTGCAATAATATTGTCAAAGCAT	38138.8	195.292	351	16147	10430	5691	15|406325|406348|-|U0|AGTGCAATAATATTGTCAAAGCAT	32517.1	180.325		74260		92270		58859		38379		16147
miRNA|ENSGALT00000028979|5p~|gga-mir-301|sense	chr15:406367-406391|-	74	809	500	257	15|406366|406386|-|U0|CTCTGACAATGTTGCACTACT	719.844	26.8299	118	1538	885	384	15|406367|406386|-|U0|CTCTGACAATGTTGCACTAC	1473.27	38.3833	110	2233	1552	688	15|406367|406386|-|U0|CTCTGACAATGTTGCACTAC	2753.03	52.4693	49	365	203	80	15|406367|406386|-|U0|CTCTGACAATGTTGCACTAC	362.716	19.0451	48	351	233	99	15|406367|406386|-|U0|CTCTGACAATGTTGCACTAC	706.85	26.5867		809		1538		2233		365		351
miRNA|ENSGALT00000028980|3p|gga-mir-130a|sense	chr15:408409-408430|-	201	113913	56141	50745	15|408409|408429|-|U0|AGTGCAATATTAAAAGGGCAT	101359	318.37	231	101429	33205	42113	15|408409|408429|-|U1_5C|AGTGCAATATTAAAAGAGCAT	97160.4	311.706	334	67394	24357	26537	15|408409|408429|-|U1_5C|AGTGCAATATTAAAAGAGCAT	83089	288.252	177	36272	12518	13543	15|408409|408429|-|U1_5C|AGTGCAATATTAAAAGAGCAT	36045	189.855	213	15278	5326	5612	15|408409|408429|-|U1_5C|AGTGCAATATTAAAAGAGCAT	30767.1	175.406		113913		101429		67394		36272		15278
miRNA|ENSGALT00000028980|5p~|gga-mir-130a|sense	chr15:408448-408469|-	34	444	309	160	15|408446|408466|-|U0|CCCTTTTTCTGTTGTACTACT	395.069	19.8763	58	1295	890	513	15|408446|408466|-|U0|CCCTTTTTCTGTTGTACTACT	1240.5	35.2207	62	1082	777	455	15|408446|408466|-|U0|CCCTTTTTCTGTTGTACTACT	1333.98	36.5237	32	413	275	157	15|408447|408466|-|U0|CCCTTTTTCTGTTGTACTAC	410.415	20.2587	29	285	191	91	15|408447|408466|-|U0|CCCTTTTTCTGTTGTACTAC	573.938	23.957		444		1295		1082		413		285
miRNA|ENSGALT00000028981|3p~|gga-mir-181b-2|sense	chr17:10220187-10220208|+	21	84	61	28	17|10220191|10220210|+|U0|TCACTGATCAATGAATGCAA	74.7427	8.64539	22	177	140	59	17|10220191|10220210|+|U0|TCACTGATCAATGAATGCAA	169.551	13.0212	26	143	115	53	17|10220191|10220210|+|U0|TCACTGATCAATGAATGCAA	176.302	13.2779	22	82	62	30	17|10220191|10220210|+|U0|TCACTGATCAATGAATGCAA	81.4868	9.027	19	49	32	16	17|10220191|10220210|+|U0|TCACTGATCAATGAATGCAA	98.6771	9.93364		84		177		143		82		49
miRNA|ENSGALT00000028981|5p|gga-mir-181b-2|sense	chr17:10220152-10220173|+	30	229	63	63	17|10220153|10220177|+|U1_24T|ACATTCATTGCTGTCGGTGGGTTAT	203.763	14.2746	37	344	120	115	17|10220153|10220177|+|U0|ACATTCATTGCTGTCGGTGGGTTTT	329.523	18.1528	16	140	28	47	17|10220153|10220177|+|U1_24T|ACATTCATTGCTGTCGGTGGGTTAT	172.604	13.1379	51	838	268	256	17|10220153|10220177|+|U0|ACATTCATTGCTGTCGGTGGGTTTT	832.755	28.8575	25	246	48	75	17|10220153|10220177|+|U1_24T|ACATTCATTGCTGTCGGTGGGTTAT	495.399	22.2576		229		344		140		838		246
miRNA|ENSGALT00000028982|3p~|gga-mir-181a-2|sense	chr17:10218544-10218566|+	1	1	1	1	17|10218546|10218574|+|U0|AGAACTAAGAAAAACCATCGACCGTTGAC	0.889795	0.943289	0	0	0	0		0	0	0	0	0	0		0	0	0	0	0	0		0	0	0	0	0	0		0	0		1		0		0		0		0
miRNA|ENSGALT00000028982|5p|gga-mir-181a-2|sense	chr17:10218520-10218542|+	5	8	1	3	17|10218521|10218546|+|U1_25G|ACATTCAACGCTGTCGGTGAGTTTAA	7.11836	2.66802	5	18	6	8	17|10218521|10218546|+|U1_25G|ACATTCAACGCTGTCGGTGAGTTTAA	17.2425	4.15241	4	10	2	6	17|10218521|10218546|+|U1_25G|ACATTCAACGCTGTCGGTGAGTTTAA	12.3288	3.51125	7	30	1	13	17|10218521|10218546|+|U1_25G|ACATTCAACGCTGTCGGTGAGTTTAA	29.8122	5.46006	4	7	2	3	17|10218521|10218546|+|U1_25G|ACATTCAACGCTGTCGGTGAGTTTAA	14.0967	3.75456		8		18		10		30		7
miRNA|ENSGALT00000028983|3p|gga-mir-126|antisense	chr17:8431753-8431775|+	0	0	0	0		0	0	0	0	0	0		0	0	2	2	2	1	17|8431756|8431774|+|U0|CATTATTACTCACGGTACG	2.46577	1.57028	2	3	2	2	17|8431756|8431776|+|U0|CATTATTACTCACGGTACGAG	2.98122	1.72662	0	0	0	0		0	0			0		0		2		3		0
miRNA|ENSGALT00000028983|3p|gga-mir-126|sense	chr17:8431753-8431775|-	113	1152	334	140	17|8431755|8431773|-|U0|GTACCGTGAGTAATAATGC	1025.04	32.0163	184	2825	873	340	17|8431754|8431773|-|U1_3C|GTACCGTGAGTAATAATACG	2706.11	52.0203	213	3100	984	399	17|8431755|8431773|-|U0|GTACCGTGAGTAATAATGC	3821.94	61.8219	228	6022	1866	620	17|8431754|8431773|-|U1_3C|GTACCGTGAGTAATAATACG	5984.31	77.3583	217	3447	1167	461	17|8431755|8431773|-|U0|GTACCGTGAGTAATAATGC	6941.63	83.3165		1152		2825		3100		6022		3447
miRNA|ENSGALT00000028983|5p|gga-mir-126|antisense	chr17:8431792-8431812|-	0	0	0	0		0	0	0	0	0	0		0	0	0	0	0	0		0	0	1	2	0	2	17|8431794|8431814|+|U1_17A|CGTACCAAAAGTAATACTGGG	1.98748	1.40978	1	2	0	2	17|8431794|8431814|+|U1_17A|CGTACCAAAAGTAATACTGGG	4.02764	2.0069			0		0		0		2		2
miRNA|ENSGALT00000028983|5p|gga-mir-126|sense	chr17:8431792-8431812|-	45	721	165	209	17|8431792|8431811|-|U1_3C|ATTATTACTTTTGGTACACG	641.542	25.3287	56	1277	291	465	17|8431792|8431811|-|U1_3C|ATTATTACTTTTGGTACACG	1223.26	34.9751	63	1134	274	356	17|8431792|8431811|-|U1_3C|ATTATTACTTTTGGTACACG	1398.09	37.3911	77	2692	615	936	17|8431792|8431811|-|U1_3C|ATTATTACTTTTGGTACACG	2675.15	51.7219	61	1215	358	370	17|8431792|8431811|-|U1_3C|ATTATTACTTTTGGTACACG	2446.79	49.465		721		1277		1134		2692		1215
miRNA|ENSGALT00000028984|3p|gga-mir-199-1|sense	chr17:5667202-5667221|-	0	0	0	0		0	0	0	0	0	0		0	0	0	0	0	0		0	0	0	0	0	0		0	0	0	0	0	0		0	0		0		0		0		0		0
miRNA|ENSGALT00000028984|5p|gga-mir-199-1|sense	chr17:5667164-5667186|+	1	1	1	1	17|5667165|5667193|+|U0|CCAGTGTTCAGACTACCTGTTCAGGACTA	0.889795	0.943289	0	0	0	0		0	0	0	0	0	0		0	0	0	0	0	0		0	0	0	0	0	0		0	0		1		0		0		0		0
miRNA|ENSGALT00000028985|3p~|gga-mir-219|antisense	chr17:5577874-5577894|-	3	5	3	3	17|5577869|5577888|-|U0|ATGTCCAGACACAATTCTTG	4.44897	2.10926	6	7	5	2	17|5577864|5577885|-|U0|TCCAGACACAATTCTTGGTTCG	6.70541	2.58948	3	5	1	3	17|5577869|5577888|-|U1_5A|ATGTCCAGACACAATCCTTG	6.16442	2.48283	2	4	3	3	17|5577869|5577888|-|U0|ATGTCCAGACACAATTCTTG	3.97497	1.99373	1	1	1	1	17|5577869|5577888|-|U0|ATGTCCAGACACAATTCTTG	2.01382	1.41909			5		7		5		4		1
miRNA|ENSGALT00000028985|3p~|gga-mir-219|sense	chr17:5577874-5577894|+	75	2546	1599	1530	17|5577872|5577892|+|U0|GAATTGTGTCTGGACATCTGT	2265.42	47.5964	127	8938	5875	5716	17|5577872|5577892|+|U0|GAATTGTGTCTGGACATCTGT	8561.85	92.5303	141	5685	3991	3842	17|5577872|5577892|+|U0|GAATTGTGTCTGGACATCTGT	7008.95	83.7195	1	1	0	1	17|5577872|5577892|+|U1_17T|GAATTGTGTCTGGACACCTGT	0.993741	0.996866	3	3	1	1	17|5577872|5577892|+|U0|GAATTGTGTCTGGACATCTGT	6.04146	2.45794		2546		8938		5685		1		3
miRNA|ENSGALT00000028985|5p|gga-mir-219|antisense	chr17:5577826-5577846|-	6	14	11	6	17|5577829|5577849|-|U0|ACAAGAATTGCGTTTGGACAA	12.4571	3.52946	17	30	15	8	17|5577829|5577849|-|U0|ACAAGAATTGCGTTTGGACAA	28.7375	5.36073	7	13	10	5	17|5577829|5577849|-|U0|ACAAGAATTGCGTTTGGACAA	16.0275	4.00344	12	27	15	8	17|5577828|5577849|-|U0|ACAAGAATTGCGTTTGGACAAT	26.831	5.17987	6	11	6	3	17|5577830|5577849|-|U0|ACAAGAATTGCGTTTGGACA	22.152	4.70659			14		30		13		27		11
miRNA|ENSGALT00000028985|5p|gga-mir-219|sense	chr17:5577826-5577846|+	23	71	37	24	17|5577827|5577848|+|U0|GATTGTCCAAACGCAATTCTTG	63.1754	7.9483	36	109	60	28	17|5577827|5577848|+|U0|GATTGTCCAAACGCAATTCTTG	104.413	10.2183	31	73	39	20	17|5577827|5577848|+|U0|GATTGTCCAAACGCAATTCTTG	90.0006	9.48686	1	1	1	1	17|5577827|5577850|+|U0|GATTGTCCAAACGCAATTCTTGTG	0.993741	0.996866	0	0	0	0		0	0		71		109		73		1		0
miRNA|ENSGALT00000028986|3p~|gga-mir-26a|sense	chr2:4467565-4467585|+	3	15	11	11	2|4467565|4467585|+|U0|CTATTCTTGGTTACTTGCACT	13.3469	3.65334	13	47	27	23	2|4467565|4467585|+|U0|CTATTCTTGGTTACTTGCACT	45.022	6.70985	15	54	33	30	2|4467565|4467585|+|U0|CTATTCTTGGTTACTTGCACT	66.5758	8.1594	6	14	6	5	2|4467565|4467585|+|U0|CTATTCTTGGTTACTTGCACT	13.9124	3.72993	5	7	3	2	2|4467566|4467585|+|U1_20T|TATTCTTGGTTACTTGCACC	14.0967	3.75456		15		47		54		14		7
miRNA|ENSGALT00000028986|5p|gga-mir-26a|sense	chr2:4467525-4467545|+	89	3492	434	1114	2|4467526|4467546|+|U1_19G|TCAAGTAATCCAGGATAGACT	3107.16	55.7419	115	5883	758	1869	2|4467526|4467546|+|U1_19G|TCAAGTAATCCAGGATAGACT	5635.42	75.0694	139	3381	457	927	2|4467526|4467546|+|U1_19G|TCAAGTAATCCAGGATAGACT	4168.38	64.563	100	3930	502	1124	2|4467526|4467546|+|U1_19G|TCAAGTAATCCAGGATAGACT	3905.4	62.4932	81	1270	176	368	2|4467526|4467546|+|U1_19G|TCAAGTAATCCAGGATAGACT	2557.55	50.5722		3492		5883		3381		3930		1270
miRNA|ENSGALT00000028988|3p|gga-mir-148a|sense	chr2:32053546-32053567|-	29	243	162	149	2|32053546|32053566|-|U0|CAGTGCACTACAGAACTTTGT	216.22	14.7044	41	346	196	183	2|32053546|32053566|-|U0|CAGTGCACTACAGAACTTTGT	331.439	18.2055	42	453	297	279	2|32053546|32053566|-|U0|CAGTGCACTACAGAACTTTGT	558.497	23.6325	57	1006	559	512	2|32053546|32053566|-|U0|CAGTGCACTACAGAACTTTGT	999.704	31.6181	50	626	361	328	2|32053546|32053566|-|U0|CAGTGCACTACAGAACTTTGT	1260.65	35.5056		243		346		453		1006		626
miRNA|ENSGALT00000028988|5p~|gga-mir-148a|sense	chr2:32053584-32053605|-	0	0	0	0		0	0	2	2	0	1	2|32053585|32053604|-|U1_4T|AAGTTCTGTGACACTCCGAC	1.91583	1.38414	2	2	1	1	2|32053586|32053604|-|U0|AAGTTCTGTGACACTCAGA	2.46577	1.57028	2	2	2	1	2|32053589|32053604|-|U0|AAGTTCTGTGACACTC	1.98748	1.40978	2	2	1	1	2|32053586|32053604|-|U0|AAGTTCTGTGACACTCAGA	4.02764	2.0069		0		2		2		2		2
miRNA|ENSGALT00000028990|3p~|gga-mir-138-1|sense	chr2:40745167-40745183|-	6	7	0	2	2|40745161|40745180|-|U1_1C|TACTTCACAACACCAGGGTT	6.22856	2.49571	5	8	1	3	2|40745162|40745181|-|U1_6G|CTACTTCACAACACTAGGGT	7.66333	2.76827	5	9	3	3	2|40745162|40745181|-|U0|CTACTTCACAACACCAGGGT	11.096	3.33106	14	33	7	7	2|40745162|40745181|-|U1_5T|CTACTTCACAACACCTGGGT	32.7935	5.72656	12	17	5	2	2|40745165|40745181|-|U0|CTACTTCACAACACCAG	34.2349	5.85106		7		8		9		33		17
miRNA|ENSGALT00000028990|5p|gga-mir-138-1|sense	chr2:40745206-40745222|-	34	544	239	234	2|40745199|40745221|-|U0|GCTGGTGTTGTGAATCAGGCCGT	484.048	22.0011	43	760	321	314	2|40745199|40745221|-|U0|GCTGGTGTTGTGAATCAGGCCGT	728.016	26.9818	50	658	302	290	2|40745199|40745221|-|U0|GCTGGTGTTGTGAATCAGGCCGT	811.238	28.4822	44	990	395	388	2|40745199|40745221|-|U0|GCTGGTGTTGTGAATCAGGCCGT	983.804	31.3657	39	540	244	235	2|40745199|40745221|-|U0|GCTGGTGTTGTGAATCAGGCCGT	1087.46	32.9767		544		760		658		990		540
miRNA|ENSGALT00000028991|3p|gga-mir-128-2|sense	chr2:45549227-45549247|+	4	4	1	1	2|45549228|45549249|+|U1_21T|CACAGTGAACCGGTCTCTTTAC	3.55918	1.88658	6	10	0	3	2|45549228|45549249|+|U1_21T|CACAGTGAACCGGTCTCTTTCC	9.57916	3.09502	5	6	3	2	2|45549228|45549249|+|U0|CACAGTGAACCGGTCTCTTTTC	7.39731	2.7198	6	8	2	2	2|45549228|45549249|+|U1_21T|CACAGTGAACCGGTCTCTTTCC	7.94993	2.81956	3	3	1	1	2|45549228|45549249|+|U1_20T|CACAGTGAACCGGTCTCTTCTC	6.04146	2.45794		4		10		6		8		3
miRNA|ENSGALT00000028991|5p~|gga-mir-128-2|sense	chr2:45549190-45549210|+	8	20	10	6	2|45549191|45549210|+|U0|GGGGCCGTTACACTGTAAGA	17.7959	4.21852	9	13	4	3	2|45549191|45549212|+|U0|GGGGCCGTTACACTGTAAGAGA	12.4529	3.52887	6	13	6	4	2|45549191|45549212|+|U0|GGGGCCGTTACACTGTAAGAGA	16.0275	4.00344	1	1	1	1	2|45549191|45549212|+|U0|GGGGCCGTTACACTGTAAGAGA	0.993741	0.996866	1	1	0	1	2|45549191|45549213|+|U1_23G|GGGGCCGTTACACTGTAAGAGAA	2.01382	1.41909		20		13		13		1		1
miRNA|ENSGALT00000028992|3p|gga-mir-187|sense	chr2:85892525-85892544|+	7	7	1	1	2|85892527|85892546|+|U0|GTGTCTTGTGTTGCAGCCAG	6.22856	2.49571	10	12	6	3	2|85892527|85892546|+|U0|GTGTCTTGTGTTGCAGCCAG	11.495	3.39043	40	102	53	26	2|85892526|85892546|+|U0|CGTGTCTTGTGTTGCAGCCAG	125.754	11.214	0	0	0	0		0	0	3	4	3	2	2|85892526|85892544|+|U0|CGTGTCTTGTGTTGCAGCC	8.05528	2.83818		7		12		102		0		4
miRNA|ENSGALT00000028992|5p~|gga-mir-187|sense	chr2:85892483-85892502|+	3	4	0	2	2|85892490|85892509|+|U1_20G|GCTACAACACAGGACATGGA	3.55918	1.88658	3	3	0	1	2|85892490|85892510|+|U1_17T|GCTACAACACAGGACAAGGGA	2.87375	1.69521	4	4	3	1	2|85892491|85892510|+|U0|CTACAACACAGGACATGGGA	4.93154	2.22071	0	0	0	0		0	0	0	0	0	0		0	0		4		3		4		0		0
miRNA|ENSGALT00000028993|3p~|gga-mir-32|sense	chr2:86506454-86506474|-	8	8	4	1	2|86506455|86506473|-|U0|AATTTAGTGTGTGCGATAC	7.11836	2.66802	11	14	5	2	2|86506453|86506473|-|U1_2A|AATTTAGTGTGTGCGATACAT	13.4108	3.66208	8	11	5	3	2|86506454|86506473|-|U0|AATTTAGTGTGTGCGATACT	13.5617	3.68263	6	8	3	2	2|86506454|86506474|-|U1_5T|CAATTTAGTGTGTGCGGTACT	7.94993	2.81956	4	5	2	2	2|86506454|86506473|-|U0|AATTTAGTGTGTGCGATACT	10.0691	3.17318		8		14		11		8		5
miRNA|ENSGALT00000028993|5p|gga-mir-32|sense	chr2:86506495-86506515|-	2	2	1	1	2|86506494|86506514|-|U0|ATTGCACATTACTAAGTTGCA	1.77959	1.33401	6	7	1	2	2|86506494|86506514|-|U1_3C|ATTGCACATTACTAAGTTTCA	6.70541	2.58948	6	10	4	4	2|86506495|86506514|-|U0|ATTGCACATTACTAAGTTGC	12.3288	3.51125	3	4	2	2	2|86506495|86506514|-|U0|ATTGCACATTACTAAGTTGC	3.97497	1.99373	1	2	2	2	2|86506495|86506514|-|U0|ATTGCACATTACTAAGTTGC	4.02764	2.0069		2		7		10		4		2
miRNA|ENSGALT00000028994|5p~|gga-mir-133a-1|sense	chr2:105670407-105670428|-	0	0	0	0		0	0	0	0	0	0		0	0	0	0	0	0		0	0	8	10	1	3	2|105670405|105670428|-|U1_3G|GCTGGTAAAATGGAACCAAATGAC	9.93741	3.15237	3	4	2	2	2|105670405|105670427|-|U0|CTGGTAAAATGGAACCAAATCAC	8.05528	2.83818		0		0		0		10		4
miRNA|ENSGALT00000028995|3p|gga-mir-1a-2|sense	chr2:105673495-105673515|-	0	0	0	0		0	0	0	0	0	0		0	0	0	0	0	0		0	0	7	21	2	12	2|105673490|105673514|-|U1_2A|GGAATGTAAAGAAGTATGTATTTAT	20.8686	4.56821	0	0	0	0		0	0		0		0		0		21		0
miRNA|ENSGALT00000028995|5p~|gga-mir-1a-2|sense	chr2:105673533-105673553|-	2	2	1	1	2|105673532|105673553|-|U1_3T|CATACTTCTTTATGTACCCCTA	1.77959	1.33401	2	7	7	5	2|105673532|105673553|-|U0|CATACTTCTTTATGTACCCATA	6.70541	2.58948	0	0	0	0		0	0	11	87	68	57	2|105673532|105673553|-|U0|CATACTTCTTTATGTACCCATA	86.4555	9.29815	9	27	22	18	2|105673532|105673553|-|U0|CATACTTCTTTATGTACCCATA	54.3731	7.37381		2		7		0		87		27
miRNA|ENSGALT00000028996|5p~|gga-mir-124a|sense	chr2:118524183-118524204|+	0	0	0	0		0	0	0	0	0	0		0	0	3	8	6	6	2|118524172|118524203|+|U0|GTGTTCACAGCGGACCTTGATTTAATGTCATA	9.86308	3.14055	0	0	0	0		0	0	0	0	0	0		0	0		0		0		8		0		0
miRNA|ENSGALT00000028997|3p~|gga-mir-30d|sense	chr2:148337266-148337287|-	2	2	1	1	2|148337263|148337283|-|U0|TTTCAGTCAGATGTTTGCTGC	1.77959	1.33401	3	4	2	2	2|148337263|148337283|-|U0|TTTCAGTCAGATGTTTGCTGC	3.83166	1.95746	6	6	1	1	2|148337263|148337283|-|U0|TTTCAGTCAGATGTTTGCTGC	7.39731	2.7198	2	4	2	2	2|148337263|148337283|-|U0|TTTCAGTCAGATGTTTGCTGC	3.97497	1.99373	3	5	0	2	2|148337263|148337283|-|U1_6A|TTTCAGTCAGATGTTAGCTGC	10.0691	3.17318		2		4		6		4		5
miRNA|ENSGALT00000028997|5p|gga-mir-30d|sense	chr2:148337300-148337321|-	90	1194	684	545	2|148337298|148337320|-|U0|GTAAACATCCCCGACTGGAAGCT	1062.41	32.5947	115	1545	846	646	2|148337298|148337320|-|U0|GTAAACATCCCCGACTGGAAGCT	1479.98	38.4705	103	1155	665	512	2|148337298|148337320|-|U0|GTAAACATCCCCGACTGGAAGCT	1423.98	37.7357	190	7288	3744	3014	2|148337298|148337320|-|U0|GTAAACATCCCCGACTGGAAGCT	7242.39	85.1022	179	3629	2030	1618	2|148337298|148337320|-|U0|GTAAACATCCCCGACTGGAAGCT	7308.15	85.4877		1194		1545		1155		7288		3629
miRNA|ENSGALT00000028998|3p~|gga-mir-30b|sense	chr2:148331611-148331632|-	1	1	0	1	2|148331610|148331630|-|U1_1G|TGGGGGGTGGATGTTTACTTG	0.889795	0.943289	2	2	0	1	2|148331610|148331630|-|U1_6A|TGGGGGGTGGATGTTAACTTC	1.91583	1.38414	0	0	0	0		0	0	7	10	5	3	2|148331610|148331630|-|U0|TGGGGGGTGGATGTTTACTTC	9.93741	3.15237	2	5	4	4	2|148331610|148331630|-|U0|TGGGGGGTGGATGTTTACTTC	10.0691	3.17318		1		2		0		10		5
miRNA|ENSGALT00000028998|5p|gga-mir-30b|sense	chr2:148331648-148331669|-	30	253	86	72	2|148331648|148331668|-|U0|GTAAACATCCTACACTCAGCT	225.118	15.0039	54	528	209	178	2|148331648|148331668|-|U0|GTAAACATCCTACACTCAGCT	505.78	22.4895	49	338	142	116	2|148331648|148331668|-|U0|GTAAACATCCTACACTCAGCT	416.715	20.4136	81	1741	732	616	2|148331648|148331668|-|U0|GTAAACATCCTACACTCAGCT	1730.1	41.5945	67	768	314	255	2|148331648|148331668|-|U0|GTAAACATCCTACACTCAGCT	1546.61	39.327		253		528		338		1741		768
miRNA|ENSGALT00000028999|3p|gga-mir-1a-1|sense	chr20:8107876-8107896|-	0	0	0	0		0	0	0	0	0	0		0	0	0	0	0	0		0	0	12	28	1	4	20|8107877|8107900|+|U1_23T|GGAATGTAAAGAAGTATGTATTCC	27.8248	5.27492	6	9	1	3	20|8107877|8107900|+|U1_23T|GGAATGTAAAGAAGTATGTATTGC	18.1244	4.25727		0		0		0		28		9
miRNA|ENSGALT00000028999|5p~|gga-mir-1a-1|sense	chr20:8107838-8107858|+	6	15	12	8	20|8107838|8107858|+|U0|CATACTTCTTTATATGCCCAT	13.3469	3.65334	12	52	37	21	20|8107838|8107858|+|U0|CATACTTCTTTATATGCCCAT	49.8116	7.05774	6	17	12	7	20|8107838|8107858|+|U0|CATACTTCTTTATATGCCCAT	20.959	4.5781	88	2934	1882	993	20|8107838|8107858|+|U0|CATACTTCTTTATATGCCCAT	2915.64	53.9966	60	902	716	451	20|8107838|8107858|+|U0|CATACTTCTTTATATGCCCAT	1816.46	42.62		15		52		17		2934		902
miRNA|ENSGALT00000029000|3p|gga-mir-133a-2|sense	chr20:8119114-8119135|+	0	0	0	0		0	0	0	0	0	0		0	0	0	0	0	0		0	0	0	0	0	0		0	0	2	4	4	2	20|8119100|8119131|+|U0|ACTGTTCAATGGATTTGGTCCCCTTCAACCAG	8.05528	2.83818		0		0		0		0		4
miRNA|ENSGALT00000029000|5p~|gga-mir-133a-2|sense	chr20:8119070-8119091|+	0	0	0	0		0	0	0	0	0	0		0	0	0	0	0	0		0	0	2	3	3	2	20|8119077|8119101|+|U0|GCTGGTAAAATGGAACCAAATCAAC	2.98122	1.72662	4	4	2	1	20|8119078|8119100|+|U1_22A|CTGGTAAAATGGAACCAAATCGA	8.05528	2.83818		0		0		0		3		4
miRNA|ENSGALT00000029001|3p|gga-mir-200a|sense	chr21:2583331-2583352|-	90	1285	738	360	21|2583331|2583351|-|U0|AACACTGTCTGGTAACGATGT	1143.39	33.814	85	1197	742	485	21|2583331|2583351|-|U0|AACACTGTCTGGTAACGATGT	1146.63	33.8619	73	830	530	333	21|2583331|2583351|-|U0|AACACTGTCTGGTAACGATGT	1023.29	31.989	5	18	10	7	21|2583331|2583351|-|U0|AACACTGTCTGGTAACGATGT	17.8873	4.22934	3	6	5	4	21|2583331|2583351|-|U0|AACACTGTCTGGTAACGATGT	12.0829	3.47605		1285		1197		830		18		6
miRNA|ENSGALT00000029001|5p~|gga-mir-200a|sense	chr21:2583366-2583387|-	21	49	23	14	21|2583369|2583389|-|U0|ATCTTACTAGACAGTGCTGGA	43.5999	6.60302	19	40	11	6	21|2583369|2583389|-|U0|ATCTTACTAGACAGTGCTGGA	38.3166	6.19004	12	32	7	6	21|2583369|2583389|-|U0|ATCTTACTAGACAGTGCTGGA	39.4523	6.28111	0	0	0	0		0	0	0	0	0	0		0	0		49		40		32		0		0
miRNA|ENSGALT00000029002|3p|gga-mir-200b|sense	chr21:2585659-2585681|-	49	541	337	259	21|2585659|2585680|-|U0|AATACTGCCTGGTAATGATGAT	481.379	21.9403	98	2627	1761	1536	21|2585659|2585680|-|U0|AATACTGCCTGGTAATGATGAT	2516.45	50.1642	84	1350	932	820	21|2585659|2585680|-|U0|AATACTGCCTGGTAATGATGAT	1664.39	40.797	8	16	8	5	21|2585659|2585680|-|U0|AATACTGCCTGGTAATGATGAT	15.8999	3.98746	5	7	5	3	21|2585659|2585680|-|U0|AATACTGCCTGGTAATGATGAT	14.0967	3.75456		541		2627		1350		16		7
miRNA|ENSGALT00000029002|5p~|gga-mir-200b|sense	chr21:2585685-2585707|-	1	1	0	1	21|2585695|2585717|-|U1_1C|ATCTTACTGGGCAGCATTGGATC	0.889795	0.943289	0	0	0	0		0	0	0	0	0	0		0	0	0	0	0	0		0	0	0	0	0	0		0	0		1		0		0		0		0
miRNA|ENSGALT00000029003|3p~|gga-mir-34a|sense	chr21:3251532-3251554|-	24	61	38	26	21|3251537|3251557|-|U0|ATCAGCAAGTATACTGCCCTA	54.2775	7.36732	30	83	49	36	21|3251537|3251557|-|U0|ATCAGCAAGTATACTGCCCTA	79.507	8.91667	17	48	29	20	21|3251537|3251557|-|U0|ATCAGCAAGTATACTGCCCTA	59.1785	7.69275	9	21	14	9	21|3251537|3251557|-|U0|ATCAGCAAGTATACTGCCCTA	20.8686	4.56821	6	11	8	6	21|3251537|3251557|-|U0|ATCAGCAAGTATACTGCCCTA	22.152	4.70659		61		83		48		21		11
miRNA|ENSGALT00000029003|5p|gga-mir-34a|sense	chr21:3251580-3251602|-	43	345	200	158	21|3251581|3251601|-|U0|GGCAGTGTCTTAGCTGGTTGT	306.979	17.5208	65	827	427	372	21|3251581|3251601|-|U0|GGCAGTGTCTTAGCTGGTTGT	792.196	28.146	73	1012	610	527	21|3251581|3251601|-|U0|GGCAGTGTCTTAGCTGGTTGT	1247.68	35.3225	42	247	112	96	21|3251581|3251601|-|U0|GGCAGTGTCTTAGCTGGTTGT	245.454	15.667	32	154	96	83	21|3251581|3251601|-|U0|GGCAGTGTCTTAGCTGGTTGT	310.128	17.6105		345		827		1012		247		154
miRNA|ENSGALT00000029006|3p|gga-mir-1b|sense	chr23:4663953-4663973|+	3	6	3	3	23|4663954|4663974|+|U0|GGAATGTTAAGAAGTATGTAT	5.33877	2.31058	23	113	74	68	23|4663954|4663974|+|U0|GGAATGTTAAGAAGTATGTAT	108.244	10.4041	18	60	31	26	23|4663954|4663974|+|U0|GGAATGTTAAGAAGTATGTAT	73.9731	8.60076	96	7070	4787	4307	23|4663954|4663974|+|U0|GGAATGTTAAGAAGTATGTAT	7025.75	83.8198	89	2556	1741	1522	23|4663954|4663974|+|U0|GGAATGTTAAGAAGTATGTAT	5147.32	71.7448		6		113		60		7070		2556
miRNA|ENSGALT00000029006|5p~|gga-mir-1b|sense	chr23:4663916-4663936|+	2	4	4	3	23|4663913|4663934|+|U0|CATACTTCTTCATATGCCCATA	3.55918	1.88658	1	1	0	1	23|4663913|4663934|+|U1_16G|CATACTTCTTCATATTCCCATA	0.957916	0.978732	2	2	1	1	23|4663913|4663933|+|U1_21T|CATACTTCTTCATATGCCCAC	2.46577	1.57028	26	160	88	45	23|4663913|4663934|+|U0|CATACTTCTTCATATGCCCATA	158.999	12.6095	16	63	31	16	23|4663913|4663933|+|U0|CATACTTCTTCATATGCCCAT	126.871	11.2637		4		1		2		160		63
miRNA|ENSGALT00000029007|3p|gga-mir-133c|sense	chr23:4664099-4664120|+	2	2	2	1	23|4664101|4664120|+|U0|GGTCCCCTTCAACCAGCTGC	1.77959	1.33401	1	2	2	2	23|4664100|4664120|+|U0|TGGTCCCCTTCAACCAGCTGC	1.91583	1.38414	3	3	2	1	23|4664101|4664120|+|U0|GGTCCCCTTCAACCAGCTGC	3.69865	1.92319	66	532	259	148	23|4664099|4664120|+|U0|TTGGTCCCCTTCAACCAGCTGC	528.67	22.9928	34	231	125	65	23|4664099|4664120|+|U0|TTGGTCCCCTTCAACCAGCTGC	465.192	21.5683		2		2		3		532		231
miRNA|ENSGALT00000029007|5p~|gga-mir-133c|sense	chr23:4664062-4664083|+	0	0	0	0		0	0	0	0	0	0		0	0	0	0	0	0		0	0	3	6	1	3	23|4664063|4664082|+|U1_16C|GCTGGTAAAAAGGAAACAGA	5.96245	2.44181	2	5	0	4	23|4664063|4664082|+|U1_16C|GCTGGTAAAAAGGAAACAGA	10.0691	3.17318		0		0		0		6		5
miRNA|ENSGALT00000029008|3p~|gga-mir-30e|sense	chr23:5248475-5248493|+	24	265	180	154	23|5248475|5248495|+|U0|TTTCAGTCGGATGTTTACAGC	235.796	15.3556	34	258	164	118	23|5248475|5248495|+|U0|TTTCAGTCGGATGTTTACAGC	247.142	15.7208	31	321	213	162	23|5248475|5248495|+|U0|TTTCAGTCGGATGTTTACAGC	395.756	19.8936	39	452	276	207	23|5248475|5248495|+|U0|TTTCAGTCGGATGTTTACAGC	449.171	21.1937	35	338	225	170	23|5248475|5248495|+|U0|TTTCAGTCGGATGTTTACAGC	680.671	26.0897		265		258		321		452		338
miRNA|ENSGALT00000029008|5p|gga-mir-30e|sense	chr23:5248432-5248450|+	103	942	461	348	23|5248433|5248455|+|U0|GTAAACATCCTTGACTGGAAGCT	838.186	28.9514	129	1466	725	471	23|5248433|5248455|+|U0|GTAAACATCCTTGACTGGAAGCT	1404.3	37.4741	118	1104	572	406	23|5248433|5248455|+|U0|GTAAACATCCTTGACTGGAAGCT	1361.1	36.8931	155	2649	1285	917	23|5248433|5248455|+|U0|GTAAACATCCTTGACTGGAAGCT	2632.42	51.3071	122	1305	652	470	23|5248433|5248455|+|U0|GTAAACATCCTTGACTGGAAGCT	2628.03	51.2643		942		1466		1104		2649		1305
miRNA|ENSGALT00000029009|3p~|gga-mir-30c-1|sense	chr23:5249688-5249711|+	4	4	3	1	23|5249694|5249709|+|U0|GGGAGAGGATTGTTTA	3.55918	1.88658	3	5	0	3	23|5249693|5249713|+|U1_18C|TGGGAGAGGATTGTTTAAGCC	4.78958	2.18851	10	17	8	5	23|5249693|5249713|+|U0|TGGGAGAGGATTGTTTACGCC	20.959	4.5781	8	13	11	3	23|5249694|5249709|+|U0|GGGAGAGGATTGTTTA	12.9186	3.59425	5	8	5	3	23|5249693|5249713|+|U1_16T|TGGGAGAGGATTGTTAACGCC	16.1106	4.0138		4		5		17		13		8
miRNA|ENSGALT00000029009|5p|gga-mir-30c-1|sense	chr23:5249653-5249676|+	0	0	0	0		0	0	1	1	1	1	23|5249654|5249682|+|U0|GTAAACATCCTACACTCTCAGCTGTGAAC	0.957916	0.978732	1	1	1	1	23|5249653|5249684|+|U0|TGTAAACATCCTACACTCTCAGCTGTGAACTC	1.23288	1.11035	0	0	0	0		0	0	1	1	0	1	23|5249654|5249680|+|U1_24G|GTAAACATCCTACACTCTCAGCTCTGA	2.01382	1.41909		0		1		1		0		1
miRNA|ENSGALT00000029010|3p~|gga-mir-100|sense	chr24:3372942-3372963|+	9	23	8	7	24|3372942|3372962|+|U0|AAGCTTGTATCTATAGGTATG	20.4653	4.52386	6	21	15	8	24|3372942|3372962|+|U0|AAGCTTGTATCTATAGGTATG	20.1162	4.48511	4	11	8	5	24|3372942|3372962|+|U0|AAGCTTGTATCTATAGGTATG	13.5617	3.68263	6	9	1	3	24|3372942|3372962|+|U1_16G|AAGCTTGTATCTATAAGTATG	8.94367	2.9906	3	3	1	1	24|3372942|3372962|+|U1_16G|AAGCTTGTATCTATAAGTATG	6.04146	2.45794		23		21		11		9		3
miRNA|ENSGALT00000029010|5p|gga-mir-100|sense	chr24:3372906-3372927|+	113	4519	2117	1818	24|3372907|3372927|+|U0|ACCCGTAGATCCGAACTTGTG	4020.98	63.4112	157	10481	4677	3465	24|3372907|3372927|+|U0|ACCCGTAGATCCGAACTTGTG	10039.9	100.199	197	7595	3574	2657	24|3372907|3372927|+|U0|ACCCGTAGATCCGAACTTGTG	9363.76	96.7665	136	8640	3741	2723	24|3372907|3372927|+|U0|ACCCGTAGATCCGAACTTGTG	8585.93	92.6603	138	4037	1773	1364	24|3372907|3372927|+|U0|ACCCGTAGATCCGAACTTGTG	8129.79	90.1653		4519		10481		7595		8640		4037
miRNA|ENSGALT00000029011|3p~|gga-let-7a-2|sense	chr24:3381041-3381062|+	2	2	1	1	24|3381043|3381063|+|U1_18T|TGTACAACCTCCTAGCTATCC	1.77959	1.33401	3	3	1	1	24|3381043|3381058|+|U0|TGTACAACCTCCTAGC	2.87375	1.69521	2	2	1	1	24|3381043|3381063|+|U1_21C|TGTACAACCTCCTAGCTTTCA	2.46577	1.57028	2	2	1	1	24|3381043|3381063|+|U1_18T|TGTACAACCTCCTAGCTCTCC	1.98748	1.40978	2	2	1	1	24|3381043|3381063|+|U1_18T|TGTACAACCTCCTAGCTCTCC	4.02764	2.0069		2		3		2		2		2
miRNA|ENSGALT00000029011|5p|gga-let-7a-2|sense	chr24:3380997-3381018|+	2	3	1	2	24|3380998|3381020|+|U1_22T|GAGGTAGTAGGTTGTATAGTTAA	2.66938	1.63382	3	10	7	7	24|3380998|3381026|+|U0|GAGGTAGTAGGTTGTATAGTTTAGAATTA	9.57916	3.09502	2	7	7	6	24|3380998|3381026|+|U0|GAGGTAGTAGGTTGTATAGTTTAGAATTA	8.63019	2.93772	2	2	1	1	24|3380998|3381020|+|U1_22T|GAGGTAGTAGGTTGTATAGTTGA	1.98748	1.40978	0	0	0	0		0	0		3		10		7		2		0
miRNA|ENSGALT00000029012|3p~|gga-mir-34b|sense	chr24:5684951-5684973|+	2	3	1	2	24|5684951|5684971|+|U1_20T|ATCACTAAATTCACTGCCACC	2.66938	1.63382	4	7	3	3	24|5684951|5684971|+|U0|ATCACTAAATTCACTGCCATC	6.70541	2.58948	2	4	3	3	24|5684951|5684971|+|U0|ATCACTAAATTCACTGCCATC	4.93154	2.22071	0	0	0	0		0	0	0	0	0	0		0	0		3		7		4		0		0
miRNA|ENSGALT00000029012|5p|gga-mir-34b|sense	chr24:5684912-5684934|+	4	17	11	11	24|5684914|5684935|+|U0|GGCAGTGTAGTTAGCTGATTGT	15.1265	3.88928	3	19	15	15	24|5684914|5684935|+|U0|GGCAGTGTAGTTAGCTGATTGT	18.2004	4.26619	4	14	9	9	24|5684914|5684935|+|U0|GGCAGTGTAGTTAGCTGATTGT	17.2604	4.15456	0	0	0	0		0	0	0	0	0	0		0	0		17		19		14		0		0
miRNA|ENSGALT00000029013|3p~|gga-mir-34c|sense	chr24:5685678-5685700|+	0	0	0	0		0	0	0	0	0	0		0	0	1	1	0	1	24|5685684|5685703|+|U1_20G|TCACTAACCACACAGCCAGA	1.23288	1.11035	0	0	0	0		0	0	0	0	0	0		0	0		0		0		1		0		0
miRNA|ENSGALT00000029013|5p|gga-mir-34c|sense	chr24:5685649-5685671|+	1	1	0	1	24|5685650|5685671|+|U1_21G|GGCAGTGTAGTTAGCTGATTTC	0.889795	0.943289	3	4	2	2	24|5685650|5685671|+|U0|GGCAGTGTAGTTAGCTGATTGC	3.83166	1.95746	1	2	2	2	24|5685650|5685671|+|U0|GGCAGTGTAGTTAGCTGATTGC	2.46577	1.57028	0	0	0	0		0	0	0	0	0	0		0	0		1		4		2		0		0
miRNA|ENSGALT00000029014|3p~|gga-let-7j|sense	chr26:1442696-1442717|+	0	0	0	0		0	0	1	2	0	2	26|1442701|1442721|-|U1_9A|CTATACAGTCTACTGCCTTCC	1.91583	1.38414	0	0	0	0		0	0	0	0	0	0		0	0	0	0	0	0		0	0		0		2		0		0		0
miRNA|ENSGALT00000029014|5p|gga-let-7j|sense	chr26:1442757-1442778|-	0	0	0	0		0	0	0	0	0	0		0	0	0	0	0	0		0	0	1	3	0	3	26|1442755|1442777|-|U1_4A|GAGGTAGTAGGTTGTATAGCTTG	2.98122	1.72662	1	1	0	1	26|1442755|1442777|-|U1_3A|GAGGTAGTAGGTTGTATAGTATG	2.01382	1.41909		0		0		0		3		1
miRNA|ENSGALT00000029015|5p|gga-let-7k|sense	chr26:1442955-1442976|-	0	0	0	0		0	0	9	13	6	5	26|1442955|1442975|-|U0|GAGGTAGTAGATTGAATAGTT	12.4529	3.52887	6	9	6	4	26|1442955|1442975|-|U0|GAGGTAGTAGATTGAATAGTT	11.096	3.33106	10	23	14	8	26|1442955|1442975|-|U0|GAGGTAGTAGATTGAATAGTT	22.8561	4.7808	7	14	11	6	26|1442955|1442975|-|U0|GAGGTAGTAGATTGAATAGTT	28.1935	5.30975		0		13		9		23		14
miRNA|ENSGALT00000029016|3p~|gga-mir-135a-3|sense	chr26:1925955-1925977|-	6	14	1	6	26|1925961|1925982|-|U1_1G|TGTAGGGCGAAAAGCCATGGGA	12.4571	3.52946	13	23	6	6	26|1925961|1925982|-|U1_1G|TGTAGGGCGAAAAGCCATGGGT	22.0321	4.69383	10	22	2	8	26|1925961|1925982|-|U1_1G|TGTAGGGCGAAAAGCCATGGGT	27.1235	5.20802	1	1	0	1	26|1925961|1925982|-|U1_1G|TGTAGGGCGAAAAGCCATGGGT	0.993741	0.996866	0	0	0	0		0	0		14		23		22		1		0
miRNA|ENSGALT00000029017|5p~|gga-mir-29c|sense	chr26:2511710-2511729|-	0	0	0	0		0	0	0	0	0	0		0	0	0	0	0	0		0	0	0	0	0	0		0	0	1	1	1	1	26|2511711|2511731|-|U0|GACCGATTTCTCTTGGTGTTC	2.01382	1.41909		0		0		0		0		1
miRNA|ENSGALT00000029018|5p~|gga-mir-29b-2|sense	chr26:2512617-2512639|-	0	0	0	0		0	0	0	0	0	0		0	0	1	1	0	1	26|2512615|2512637|-|U1_6A|TGGTTTCACATGGTGGCATAGAT	1.23288	1.11035	0	0	0	0		0	0	1	1	0	1	26|2512615|2512638|-|U1_1A|CTGGTTTCACATGGTGGCTTAGAA	2.01382	1.41909		0		0		1		0		1
miRNA|ENSGALT00000029019|3p~|gga-mir-205a|sense	chr26:2896102-2896123|+	23	128	79	49	26|2896106|2896126|+|U0|ATTTCAGTGGAGTGAAGCACA	113.894	10.6721	34	203	81	53	26|2896106|2896126|+|U0|ATTTCAGTGGAGTGAAGCACA	194.457	13.9448	24	114	60	30	26|2896106|2896126|+|U0|ATTTCAGTGGAGTGAAGCACA	140.549	11.8553	1	3	0	3	26|2896106|2896126|+|U1_17G|ATTTCAGTGGAGTGAAACACA	2.98122	1.72662	1	1	0	1	26|2896106|2896126|+|U1_17G|ATTTCAGTGGAGTGAAACACA	2.01382	1.41909		128		203		114		3		1
miRNA|ENSGALT00000029019|5p|gga-mir-205a|antisense	chr26:2896068-2896089|+	0	0	0	0		0	0	1	1	0	1	26|2896066|2896086|-|U1_1T|ACTCCGGTGGAATGAAGGACC	0.957916	0.978732	0	0	0	0		0	0	0	0	0	0		0	0	0	0	0	0		0	0			0		1		0		0		0
miRNA|ENSGALT00000029019|5p|gga-mir-205a|sense	chr26:2896068-2896089|+	115	4546	2563	2182	26|2896069|2896089|+|U0|CCTTCATTCCACCGGAGTCTG	4045.01	63.6004	103	2570	1543	1273	26|2896069|2896089|+|U0|CCTTCATTCCACCGGAGTCTG	2461.84	49.617	85	1657	1057	888	26|2896069|2896089|+|U0|CCTTCATTCCACCGGAGTCTG	2042.89	45.1983	17	47	28	17	26|2896069|2896089|+|U0|CCTTCATTCCACCGGAGTCTG	46.7058	6.83417	10	25	11	7	26|2896069|2896089|+|U0|CCTTCATTCCACCGGAGTCTG	50.3455	7.09545		4546		2570		1657		47		25
miRNA|ENSGALT00000029020|3p~|gga-mir-196-1|sense	chr27:3553150-3553170|+	2	5	4	4	27|3553158|3553178|+|U0|CAAGAACATCAAACTACCTGA	4.44897	2.10926	0	0	0	0		0	0	1	1	1	1	27|3553159|3553179|+|U0|AAGAACATCAAACTACCTGAT	1.23288	1.11035	0	0	0	0		0	0	0	0	0	0		0	0		5		0		1		0		0
miRNA|ENSGALT00000029021|3p~|gga-mir-7-3|sense	chr28:4436041-4436062|-	10	15	4	4	28|4436039|4436059|-|U1_6C|AACAAATCATAGCCTACCATA	13.3469	3.65334	17	46	25	19	28|4436039|4436059|-|U0|AACAAATCATAGCCTGCCATA	44.0641	6.63808	13	26	16	10	28|4436039|4436059|-|U0|AACAAATCATAGCCTGCCATA	32.055	5.66171	1	1	0	1	28|4436040|4436059|-|U1_5C|AACAAATCATAGCCTACCAT	0.993741	0.996866	0	0	0	0		0	0		15		46		26		1		0
miRNA|ENSGALT00000029021|5p|gga-mir-7-3|sense	chr28:4436080-4436101|-	7	14	6	3	28|4436077|4436100|-|U0|GGAAGACTAGTGATTTTGTTGTTA	12.4571	3.52946	13	22	9	8	28|4436077|4436100|-|U0|GGAAGACTAGTGATTTTGTTGTTA	21.0741	4.59066	11	21	8	7	28|4436077|4436100|-|U0|GGAAGACTAGTGATTTTGTTGTTA	25.8906	5.08828	4	4	2	1	28|4436077|4436100|-|U0|GGAAGACTAGTGATTTTGTTGTTA	3.97497	1.99373	2	3	1	2	28|4436077|4436100|-|U1_2A|GGAAGACTAGTGATTTTGTTGTAA	6.04146	2.45794		14		22		21		4		3
miRNA|ENSGALT00000029022|5p|gga-mir-216|sense	chr3:282874-282894|-	2	2	2	1	3|282873|282893|-|U0|AATCTCAGCTGGCAACTGTGA	1.77959	1.33401	2	3	2	2	3|282872|282893|-|U0|AATCTCAGCTGGCAACTGTGAG	2.87375	1.69521	4	5	0	2	3|282872|282893|-|U1_5C|AATCTCAGCTGGCAACTATGAG	6.16442	2.48283	1	1	0	1	3|282872|282893|-|U1_6A|AATCTCAGCTGGCAACCGTGAG	0.993741	0.996866	1	1	0	1	3|282872|282893|-|U1_6A|AATCTCAGCTGGCAACCGTGAG	2.01382	1.41909		2		3		5		1		1
miRNA|ENSGALT00000029023|3p|gga-mir-217|sense	chr3:280191-280214|-	15	28	14	5	3|280192|280213|-|U0|ACTGCATCAGGAACTGATTGGA	24.9142	4.99142	16	28	17	6	3|280192|280213|-|U0|ACTGCATCAGGAACTGATTGGA	26.8216	5.17896	12	21	11	5	3|280182|280213|-|U0|ACTGCATCAGGAACTGATTGGATAATAATCAG	25.8906	5.08828	4	5	1	2	3|280190|280213|-|U1_2A|ACTGCATCAGGAACTGATTGGAAA	4.96871	2.22906	2	3	2	2	3|280194|280214|-|U0|TACTGCATCAGGAACTGATTG	6.04146	2.45794		28		28		21		5		3
miRNA|ENSGALT00000029024|5p|gga-mir-194|sense	chr3:19924500-19924521|-	0	0	0	0		0	0	3	5	1	2	3|19924501|19924521|+|U1_16T|GTAACAGCAACTCCAAGTGGA	4.78958	2.18851	0	0	0	0		0	0	0	0	0	0		0	0	0	0	0	0		0	0		0		5		0		0		0
miRNA|ENSGALT00000029025|5p|gga-mir-215|sense	chr3:19924818-19924838|+	8	28	20	12	3|19924819|19924838|+|U0|TGACCTATGAATTGACAGAC	24.9142	4.99142	10	45	21	13	3|19924819|19924838|+|U0|TGACCTATGAATTGACAGAC	43.1062	6.56553	11	33	18	12	3|19924819|19924838|+|U0|TGACCTATGAATTGACAGAC	40.6852	6.37849	12	24	6	5	3|19924819|19924838|+|U1_15A|TGACCTATGAATTGCCAGAC	23.8498	4.88363	7	8	3	2	3|19924819|19924837|+|U0|TGACCTATGAATTGACAGA	16.1106	4.0138		28		45		33		24		8
miRNA|ENSGALT00000029026|3p|gga-mir-30a|sense	chr3:85102286-85102307|+	10	66	48	46	3|85102287|85102307|+|U0|TTTCAGTCGGATGTTTGCAGC	58.7264	7.66332	17	93	54	45	3|85102287|85102307|+|U0|TTTCAGTCGGATGTTTGCAGC	89.0862	9.43855	15	159	106	97	3|85102287|85102307|+|U0|TTTCAGTCGGATGTTTGCAGC	196.029	14.001	29	169	98	79	3|85102287|85102307|+|U0|TTTCAGTCGGATGTTTGCAGC	167.942	12.9593	25	143	82	67	3|85102287|85102307|+|U0|TTTCAGTCGGATGTTTGCAGC	287.976	16.9699		66		93		159		169		143
miRNA|ENSGALT00000029026|5p|gga-mir-30a|sense	chr3:85102244-85102265|+	73	721	344	288	3|85102245|85102267|+|U0|GTAAACATCCTCGACTGGAAGCT	641.542	25.3287	102	953	479	356	3|85102245|85102267|+|U0|GTAAACATCCTCGACTGGAAGCT	912.894	30.2141	99	717	375	263	3|85102245|85102267|+|U0|GTAAACATCCTCGACTGGAAGCT	883.978	29.7318	133	2290	1102	880	3|85102245|85102267|+|U0|GTAAACATCCTCGACTGGAAGCT	2275.67	47.704	90	1093	568	447	3|85102245|85102267|+|U0|GTAAACATCCTCGACTGGAAGCT	2201.1	46.9159		721		953		717		2290		1093
miRNA|ENSGALT00000029027|3p~|gga-mir-30c-2|sense	chr3:85126897-85126920|+	3	6	3	3	3|85126900|85126920|+|U0|TGGGAGAAGGCTGTTTACTCT	5.33877	2.31058	7	9	3	2	3|85126900|85126920|+|U0|TGGGAGAAGGCTGTTTACTCT	8.62124	2.9362	9	12	4	3	3|85126900|85126920|+|U0|TGGGAGAAGGCTGTTTACTCT	14.7946	3.84638	9	23	13	10	3|85126900|85126920|+|U0|TGGGAGAAGGCTGTTTACTCT	22.8561	4.7808	7	14	9	6	3|85126900|85126920|+|U0|TGGGAGAAGGCTGTTTACTCT	28.1935	5.30975		6		9		12		23		14
miRNA|ENSGALT00000029027|5p|gga-mir-30c-2|sense	chr3:85126859-85126882|+	1	1	0	1	3|85126860|85126886|+|U1_24G|GTAAACATCCTACACTCTCAGCTCTGG	0.889795	0.943289	0	0	0	0		0	0	0	0	0	0		0	0	2	2	0	1	3|85126863|85126887|+|U1_23G|AACATCCTACACTCTCAGCTGTAGA	1.98748	1.40978	1	1	0	1	3|85126860|85126886|+|U1_24G|GTAAACATCCTACACTCTCAGCTCTGG	2.01382	1.41909		1		0		0		2		1
miRNA|ENSGALT00000029028|3p|gga-mir-133b|sense	chr3:110384948-110384968|-	8	43	27	18	3|110384948|110384968|-|U0|TTGGTCCCCTTCAACCAGCTA	38.2612	6.18556	30	113	70	54	3|110384948|110384968|-|U0|TTGGTCCCCTTCAACCAGCTA	108.244	10.4041	22	63	36	22	3|110384948|110384968|-|U0|TTGGTCCCCTTCAACCAGCTA	77.6717	8.81316	91	909	466	251	3|110384948|110384968|-|U0|TTGGTCCCCTTCAACCAGCTA	903.311	30.0551	65	412	221	104	3|110384948|110384968|-|U0|TTGGTCCCCTTCAACCAGCTA	829.693	28.8044		43		113		63		909		412
miRNA|ENSGALT00000029028|5p~|gga-mir-133b|sense	chr3:110384979-110384999|-	5	11	0	6	3|110384975|110385003|-|U1_3A|GGTCAAACGGAACCAAGCCCGTCTTCCTC	9.78774	3.12854	2	2	0	1	3|110384985|110385005|-|U1_6G|CTGGTCAAACGGAACTAAGCC	1.91583	1.38414	8	13	4	3	3|110384985|110385005|-|U1_6G|CTGGTCAAACGGAACGAAGCC	16.0275	4.00344	0	0	0	0		0	0	0	0	0	0		0	0		11		2		13		0		0
miRNA|ENSGALT00000029029|3p|gga-mir-206|sense	chr3:110390449-110390470|-	34	376	267	253	3|110390449|110390469|-|U0|GGAATGTAAGGAAGTGTGTGG	334.563	18.2911	70	2571	1884	1758	3|110390449|110390469|-|U0|GGAATGTAAGGAAGTGTGTGG	2462.8	49.6266	65	1920	1469	1369	3|110390449|110390469|-|U0|GGAATGTAAGGAAGTGTGTGG	2367.14	48.6532	4	12	8	8	3|110390449|110390469|-|U0|GGAATGTAAGGAAGTGTGTGG	11.9249	3.45324	3	6	4	4	3|110390449|110390469|-|U0|GGAATGTAAGGAAGTGTGTGG	12.0829	3.47605		376		2571		1920		12		6
miRNA|ENSGALT00000029029|5p~|gga-mir-206|sense	chr3:110390481-110390502|-	9	49	41	39	3|110390487|110390507|-|U0|CATGCTTCTTTATATCCCCAT	43.5999	6.60302	15	107	92	72	3|110390487|110390507|-|U0|CATGCTTCTTTATATCCCCAT	102.497	10.1241	8	45	40	33	3|110390487|110390507|-|U0|CATGCTTCTTTATATCCCCAT	55.4798	7.44848	0	0	0	0		0	0	0	0	0	0		0	0		49		107		45		0		0
miRNA|ENSGALT00000029030|3p|gga-mir-223|sense	chr4:233007-233027|+	105	1858	1237	422	4|233009|233029|+|U0|TCAGTTTGTCAAATACCCCAA	1653.24	40.66	129	2946	1987	644	4|233009|233029|+|U0|TCAGTTTGTCAAATACCCCAA	2822.02	53.1227	137	2188	1492	458	4|233008|233029|+|U0|GTCAGTTTGTCAAATACCCCAA	2697.55	51.938	206	10070	6493	1914	4|233008|233029|+|U0|GTCAGTTTGTCAAATACCCCAA	10007	100.035	199	4573	2983	935	4|233008|233029|+|U0|GTCAGTTTGTCAAATACCCCAA	9209.19	95.9645		1858		2946		2188		10070		4573
miRNA|ENSGALT00000029030|5p~|gga-mir-223|sense	chr4:232972-232992|+	3	4	4	2	4|232966|232993|+|U0|GTGTATTTGACAAGCTGAGTTTGACACT	3.55918	1.88658	6	9	7	3	4|232966|232994|+|U0|GTGTATTTGACAAGCTGAGTTTGACACTC	8.62124	2.9362	6	10	7	3	4|232966|232992|+|U0|GTGTATTTGACAAGCTGAGTTTGACAC	12.3288	3.51125	17	26	12	5	4|232966|232992|+|U0|GTGTATTTGACAAGCTGAGTTTGACAC	25.8373	5.08304	11	16	7	5	4|232966|232992|+|U0|GTGTATTTGACAAGCTGAGTTTGACAC	32.2211	5.67636		4		9		10		26		16
miRNA|ENSGALT00000029031|3p~|gga-mir-18b|sense	chr4:3970240-3970261|-	50	114	54	19	4|3970236|3970256|-|U0|ACTGCCCTAAATGCTCCTTCT	101.437	10.0716	52	153	81	54	4|3970236|3970256|-|U0|ACTGCCCTAAATGCTCCTTCT	146.561	12.1062	30	87	55	34	4|3970236|3970256|-|U0|ACTGCCCTAAATGCTCCTTCT	107.261	10.3567	54	168	92	40	4|3970236|3970256|-|U0|ACTGCCCTAAATGCTCCTTCT	166.949	12.9209	34	82	43	18	4|3970236|3970255|-|U0|CTGCCCTAAATGCTCCTTCT	165.133	12.8504		114		153		87		168		82
miRNA|ENSGALT00000029031|5p|gga-mir-18b|sense	chr4:3970276-3970297|-	151	5220	3666	2119	4|3970275|3970296|-|U0|AAGGTGCATCTAGTGCAGTTAG	4644.73	68.1522	185	7538	4932	3217	4|3970275|3970296|-|U0|AAGGTGCATCTAGTGCAGTTAG	7220.77	84.9751	238	10637	7939	5292	4|3970275|3970296|-|U0|AAGGTGCATCTAGTGCAGTTAG	13114.2	114.517	124	3245	2140	1303	4|3970275|3970296|-|U0|AAGGTGCATCTAGTGCAGTTAG	3224.69	56.7864	117	2267	1715	1108	4|3970275|3970296|-|U0|AAGGTGCATCTAGTGCAGTTAG	4565.33	67.5672		5220		7538		10637		3245		2267
miRNA|ENSGALT00000029032|3p~|gga-mir-106|sense	chr4:3970370-3970391|-	71	426	165	84	4|3970369|3970390|-|U0|CTGCAGTATAAGCACTTCTGGC	379.052	19.4693	90	642	200	82	4|3970369|3970390|-|U0|CTGCAGTATAAGCACTTCTGGC	614.982	24.7988	75	460	150	54	4|3970369|3970390|-|U0|CTGCAGTATAAGCACTTCTGGC	567.127	23.8144	52	275	95	37	4|3970370|3970390|-|U0|CTGCAGTATAAGCACTTCTGG	273.279	16.5311	31	106	30	13	4|3970369|3970390|-|U0|CTGCAGTATAAGCACTTCTGGC	213.465	14.6104		426		642		460		275		106
miRNA|ENSGALT00000029032|5p|gga-mir-106|sense	chr4:3970405-3970426|-	78	2999	1854	1744	4|3970403|3970425|-|U0|AAAGTGCTTACAGTGCAGGTAGA	2668.49	51.6575	102	5386	2949	2735	4|3970403|3970425|-|U0|AAAGTGCTTACAGTGCAGGTAGA	5159.33	71.8285	121	3131	1758	1633	4|3970403|3970425|-|U0|AAAGTGCTTACAGTGCAGGTAGA	3860.16	62.1302	64	2365	1323	1221	4|3970403|3970425|-|U0|AAAGTGCTTACAGTGCAGGTAGA	2350.2	48.4788	52	915	528	494	4|3970403|3970425|-|U0|AAAGTGCTTACAGTGCAGGTAGA	1842.64	42.926		2999		5386		3131		2365		915
miRNA|ENSGALT00000029033|3p|gga-mir-302a|antisense	chr4:58651921-58651942|-	0	0	0	0		0	0	0	0	0	0		0	0	0	0	0	0		0	0	1	1	0	1	4|58651918|58651937|-|U1_4A|AAAACATGGAAGCACTCTCT	0.993741	0.996866	0	0	0	0		0	0			0		0		0		1		0
miRNA|ENSGALT00000029033|3p|gga-mir-302a|sense	chr4:58651921-58651942|+	83	2839	1171	889	4|58651921|58651942|+|U0|AAGTGCTTCCATGTTTTAGTGA	2526.13	50.2606	153	15159	6374	4753	4|58651921|58651942|+|U0|AAGTGCTTCCATGTTTTAGTGA	14521	120.503	223	10901	5095	3693	4|58651921|58651942|+|U0|AAGTGCTTCCATGTTTTAGTGA	13439.7	115.93	124	8139	3380	2508	4|58651921|58651942|+|U0|AAGTGCTTCCATGTTTTAGTGA	8088.06	89.9336	127	3670	1601	1169	4|58651921|58651942|+|U0|AAGTGCTTCCATGTTTTAGTGA	7390.72	85.9693		2839		15159		10901		8139		3670
miRNA|ENSGALT00000029033|5p~|gga-mir-302a|sense	chr4:58651884-58651905|+	24	65	22	13	4|58651885|58651906|+|U1_20G|CTTAAATGTGGATGTGCTTTCT	57.8366	7.60504	41	156	44	30	4|58651885|58651906|+|U1_20G|CTTAAATGTGGATGTGCTTTCT	149.435	12.2244	45	172	81	38	4|58651885|58651906|+|U0|CTTAAATGTGGATGTGCTTGCT	212.056	14.5621	38	124	29	22	4|58651885|58651906|+|U1_20G|CTTAAATGTGGATGTGCTTTCT	123.224	11.1006	36	116	58	37	4|58651885|58651906|+|U0|CTTAAATGTGGATGTGCTTGCT	233.603	15.2841		65		156		172		124		116
miRNA|ENSGALT00000029034|5p|gga-mir-218-3|sense	chr4:77774763-77774783|-	0	0	0	0		0	0	3	6	3	3	4|77774754|77774782|-|U0|TGTGCTTGATCTAACCATGTGGTTGTGAG	5.7475	2.39739	2	3	0	2	4|77774759|77774782|-|U1_2A|TGTGCTTGATCTAACCATGTGGGT	3.69865	1.92319	3	4	0	2	4|77774759|77774782|-|U1_2A|TGTGCTTGATCTAACCATGTGGGT	3.97497	1.99373	0	0	0	0		0	0		0		6		3		4		0
miRNA|ENSGALT00000029035|3p|gga-mir-103-2|antisense	chr4:91906899-91906921|+	0	0	0	0		0	0	0	0	0	0		0	0	1	1	1	1	4|91906902|91906930|+|U0|TAGCCCTGTACAATGCTGCTTGACATGAA	1.23288	1.11035	0	0	0	0		0	0	0	0	0	0		0	0			0		0		1		0		0
miRNA|ENSGALT00000029035|3p|gga-mir-103-2|sense	chr4:91906899-91906921|-	18	135	67	65	4|91906897|91906920|-|U0|GCAGCATTGTACAGGGCTATGAAA	120.122	10.96	21	140	52	51	4|91906897|91906920|-|U0|GCAGCATTGTACAGGGCTATGAAA	134.108	11.5805	17	100	40	36	4|91906897|91906920|-|U0|GCAGCATTGTACAGGGCTATGAAA	123.288	11.1035	18	128	54	54	4|91906897|91906920|-|U0|GCAGCATTGTACAGGGCTATGAAA	127.199	11.2782	14	78	23	23	4|91906897|91906920|-|U0|GCAGCATTGTACAGGGCTATGAAA	157.078	12.5331		135		140		100		128		78
miRNA|ENSGALT00000029035|5p~|gga-mir-103-2|sense	chr4:91906937-91906959|-	1	4	4	4	4|91906929|91906957|-|U0|GCTTCTTTACAGTGCTGCCTTGTTGCGTT	3.55918	1.88658	2	2	1	1	4|91906929|91906957|-|U0|GCTTCTTTACAGTGCTGCCTTGTTGCGTT	1.91583	1.38414	1	2	2	2	4|91906926|91906957|-|U0|GCTTCTTTACAGTGCTGCCTTGTTGCGTTCAT	2.46577	1.57028	1	1	0	1	4|91906929|91906957|-|U1_13C|GCTTCTTTACAGTGCTTCCTTGTTGCGTT	0.993741	0.996866	0	0	0	0		0	0		4		2		2		1		0
miRNA|ENSGALT00000029036|3p|gga-mir-203|sense	chr5:53206869-53206890|+	101	1510	927	599	5|53206870|53206890|+|U0|TGAAATGTTTAGGACCACTTG	1343.59	36.655	122	2310	1342	772	5|53206870|53206890|+|U0|TGAAATGTTTAGGACCACTTG	2212.79	47.0403	90	1501	925	511	5|53206870|53206890|+|U0|TGAAATGTTTAGGACCACTTG	1850.56	43.0181	32	106	50	29	5|53206870|53206890|+|U0|TGAAATGTTTAGGACCACTTG	105.337	10.2634	21	44	20	11	5|53206870|53206890|+|U0|TGAAATGTTTAGGACCACTTG	88.608	9.41318		1510		2310		1501		106		44
miRNA|ENSGALT00000029036|5p~|gga-mir-203|sense	chr5:53206837-53206858|+	6	10	7	3	5|53206832|53206851|+|U0|GTGGTTCTTAACAGTTCAAC	8.89795	2.98294	11	18	7	4	5|53206832|53206852|+|U0|GTGGTTCTTAACAGTTCAACA	17.2425	4.15241	9	16	10	5	5|53206832|53206852|+|U0|GTGGTTCTTAACAGTTCAACA	19.7262	4.44141	0	0	0	0		0	0	0	0	0	0		0	0		10		18		16		0		0
miRNA|ENSGALT00000029037|3p|gga-mir-107|sense	chr6:20487973-20487995|-	108	10558	6508	5665	6|20487973|20487994|-|U0|GCAGCATTGTACAGGGCTATCA	9394.45	96.925	126	10482	5991	5026	6|20487973|20487994|-|U0|GCAGCATTGTACAGGGCTATCA	10040.9	100.204	154	6828	3942	3247	6|20487973|20487994|-|U0|GCAGCATTGTACAGGGCTATCA	8418.14	91.7504	113	9686	5384	4620	6|20487973|20487994|-|U0|GCAGCATTGTACAGGGCTATCA	9625.38	98.109	125	4674	2597	2219	6|20487973|20487994|-|U0|GCAGCATTGTACAGGGCTATCA	9412.59	97.0185		10558		10482		6828		9686		4674
miRNA|ENSGALT00000029037|5p~|gga-mir-107|sense	chr6:20488011-20488033|-	8	15	10	7	6|20488012|20488031|-|U0|GCTTCTTTACAGTGTTGCCT	13.3469	3.65334	14	46	22	9	6|20488010|20488031|-|U0|GCTTCTTTACAGTGTTGCCTTG	44.0641	6.63808	9	20	12	5	6|20488010|20488031|-|U0|GCTTCTTTACAGTGTTGCCTTG	24.6577	4.96565	8	17	10	6	6|20488010|20488031|-|U0|GCTTCTTTACAGTGTTGCCTTG	16.8936	4.11018	4	7	5	3	6|20488012|20488031|-|U0|GCTTCTTTACAGTGTTGCCT	14.0967	3.75456		15		46		20		17		7
miRNA|ENSGALT00000029038|3p~|gga-mir-10b|sense	chr7:17389072-17389093|-	29	97	67	25	7|17389070|17389089|-|U0|GATTCGATTCTAGGGGAATA	86.3101	9.29032	49	222	157	54	7|17389070|17389089|-|U0|GATTCGATTCTAGGGGAATA	212.657	14.5828	39	110	73	31	7|17389070|17389089|-|U0|GATTCGATTCTAGGGGAATA	135.617	11.6455	0	0	0	0		0	0	0	0	0	0		0	0		97		222		110		0		0
miRNA|ENSGALT00000029038|5p|gga-mir-10b|sense	chr7:17389110-17389131|-	169	4045	932	837	7|17389110|17389130|-|U1_11T|ACCCTGTAGATCCGAATTTGT	3599.22	59.9935	225	15740	2376	6585	7|17389110|17389130|-|U1_11T|ACCCTGTAGATCCGAATTTGT	15077.6	122.791	279	12836	1855	5716	7|17389110|17389130|-|U1_11T|ACCCTGTAGATCCGAATTTGT	15825.3	125.799	10	28	2	13	7|17389110|17389130|-|U1_11T|ACCCTGTAGATCCGAATTTGT	27.8248	5.27492	5	16	1	11	7|17389110|17389130|-|U1_11T|ACCCTGTAGATCCGAATTTGT	32.2211	5.67636		4045		15740		12836		28		16
miRNA|ENSGALT00000029039|3p|gga-mir-128-1|sense	chr7:32228199-32228219|+	8	21	0	6	7|32228200|32228221|+|U1_20T|CACAGTGAACCGGTCTCTTCTT	18.6857	4.32269	13	42	4	11	7|32228200|32228221|+|U1_20T|CACAGTGAACCGGTCTCTTGTT	40.2325	6.34291	10	26	2	7	7|32228200|32228221|+|U1_21T|CACAGTGAACCGGTCTCTTTAT	32.055	5.66171	10	22	3	4	7|32228200|32228221|+|U1_20T|CACAGTGAACCGGTCTCTTATT	21.8623	4.67572	5	10	0	3	7|32228200|32228221|+|U1_20T|CACAGTGAACCGGTCTCTTGTT	20.1382	4.48756		21		42		26		22		10
miRNA|ENSGALT00000029039|5p~|gga-mir-128-1|sense	chr7:32228164-32228184|+	19	56	30	13	7|32228165|32228186|+|U0|GGGGCCGTAACACTGTCTGAGA	49.8285	7.05893	17	43	23	11	7|32228165|32228186|+|U0|GGGGCCGTAACACTGTCTGAGA	41.1904	6.41797	25	71	37	16	7|32228165|32228186|+|U0|GGGGCCGTAACACTGTCTGAGA	87.5348	9.356	16	39	16	7	7|32228165|32228184|+|U0|GGGGCCGTAACACTGTCTGA	38.7559	6.22542	13	32	20	13	7|32228165|32228184|+|U0|GGGGCCGTAACACTGTCTGA	64.4422	8.02759		56		43		71		39		32
miRNA|ENSGALT00000029042|3p|gga-mir-199-2|sense	chr8:4732839-4732858|+	4	4	1	1	8|4732841|4732863|+|U0|CAGTAGTCTGCACATTGGTTAGA	3.55918	1.88658	2	2	0	1	8|4732841|4732863|+|U1_22G|CAGTAGTCTGCACATTGGTTAAA	1.91583	1.38414	4	6	1	2	8|4732841|4732863|+|U1_19T|CAGTAGTCTGCACATTGGCTAGA	7.39731	2.7198	1	3	0	3	8|4732841|4732863|+|U1_22G|CAGTAGTCTGCACATTGGTTAAA	2.98122	1.72662	1	1	0	1	8|4732841|4732863|+|U1_22G|CAGTAGTCTGCACATTGGTTAAA	2.01382	1.41909		4		2		6		3		1
miRNA|ENSGALT00000029042|5p|gga-mir-199-2|sense	chr8:4732801-4732823|+	1	1	1	1	8|4732802|4732830|+|U0|CCAGTGTTCAGACTACCTGTTCAGGACAA	0.889795	0.943289	0	0	0	0		0	0	0	0	0	0		0	0	0	0	0	0		0	0	0	0	0	0		0	0		1		0		0		0		0
miRNA|ENSGALT00000029043|3p|gga-mir-137|sense	chr8:13210247-13210268|+	5	8	4	3	8|13210247|13210268|+|U0|TATTGCTTAAGAATACGCGTAG	7.11836	2.66802	5	8	3	2	8|13210249|13210268|+|U1_17G|TTGCTTAAGAATACGCATAG	7.66333	2.76827	7	10	5	4	8|13210247|13210268|+|U0|TATTGCTTAAGAATACGCGTAG	12.3288	3.51125	1	1	1	1	8|13210248|13210269|+|U0|ATTGCTTAAGAATACGCGTAGT	0.993741	0.996866	0	0	0	0		0	0		8		8		10		1		0
miRNA|ENSGALT00000029043|5p~|gga-mir-137|sense	chr8:13210215-13210236|+	0	0	0	0		0	0	1	1	1	1	8|13210211|13210233|+|U0|CGGGTATTCTTGGGTGGATAATA	0.957916	0.978732	2	3	2	2	8|13210211|13210233|+|U0|CGGGTATTCTTGGGTGGATAATA	3.69865	1.92319	0	0	0	0		0	0	0	0	0	0		0	0		0		1		3		0		0
miRNA|ENSGALT00000029044|3p~|gga-mir-16-2|sense	chr9:23742805-23742826|-	37	142	92	39	9|23742804|23742825|-|U0|CCAATATTATTGTGCTGCTTAA	126.351	11.2406	56	407	253	160	9|23742804|23742825|-|U0|CCAATATTATTGTGCTGCTTAA	389.872	19.7452	52	295	193	121	9|23742804|23742825|-|U0|CCAATATTATTGTGCTGCTTAA	363.701	19.0709	55	304	172	121	9|23742804|23742825|-|U0|CCAATATTATTGTGCTGCTTAA	302.097	17.3809	34	123	74	48	9|23742804|23742825|-|U0|CCAATATTATTGTGCTGCTTAA	247.7	15.7385		142		407		295		304		123
miRNA|ENSGALT00000029044|5p|gga-mir-16-2|sense	chr9:23742847-23742868|-	7	24	16	14	9|23742845|23742867|-|U0|AGCAGCACGTAAATATTGGTGTA	21.3551	4.62115	9	28	13	12	9|23742845|23742867|-|U0|AGCAGCACGTAAATATTGGTGTA	26.8216	5.17896	5	14	5	6	9|23742845|23742867|-|U1_2A|AGCAGCACGTAAATATTGGTGGA	17.2604	4.15456	11	30	11	6	9|23742845|23742867|-|U1_2A|AGCAGCACGTAAATATTGGTGAA	29.8122	5.46006	4	6	4	2	9|23742845|23742867|-|U0|AGCAGCACGTAAATATTGGTGTA	12.0829	3.47605		24		28		14		30		6
miRNA|ENSGALT00000029045|3p~|gga-mir-15b|sense	chr9:23742982-23743003|-	18	221	145	141	9|23742979|23742999|-|U0|GAATCATTATTTGCTGCTTTA	196.645	14.023	29	374	233	227	9|23742979|23742999|-|U0|GAATCATTATTTGCTGCTTTA	358.261	18.9278	33	414	280	273	9|23742979|23742999|-|U0|GAATCATTATTTGCTGCTTTA	510.414	22.5923	21	155	90	87	9|23742979|23742999|-|U0|GAATCATTATTTGCTGCTTTA	154.03	12.4109	19	116	72	66	9|23742979|23742999|-|U0|GAATCATTATTTGCTGCTTTA	233.603	15.2841		221		374		414		155		116
miRNA|ENSGALT00000029045|5p|gga-mir-15b|sense	chr9:23743017-23743038|-	35	562	218	134	9|23743017|23743037|-|U0|AGCAGCACATCATGGTTTGCA	500.065	22.3621	27	237	89	57	9|23743017|23743037|-|U0|AGCAGCACATCATGGTTTGCA	227.026	15.0674	32	187	77	40	9|23743017|23743037|-|U0|AGCAGCACATCATGGTTTGCA	230.549	15.1839	26	240	104	52	9|23743017|23743037|-|U0|AGCAGCACATCATGGTTTGCA	238.498	15.4434	19	103	45	26	9|23743017|23743037|-|U0|AGCAGCACATCATGGTTTGCA	207.423	14.4022		562		237		187		240		103
miRNA|ENSGALT00000029046|3p~|gga-mir-31|sense	chrZ:71882193-71882214|-	0	0	0	0		0	0	0	0	0	0		0	0	0	0	0	0		0	0	3	3	1	1	Z|71882185|71882202|-|U1_4A|CTATGCCAACATATCGTC	2.98122	1.72662	2	2	1	1	Z|71882184|71882203|-|U0|GCTATGCCAACATATTGTCA	4.02764	2.0069		0		0		0		3		2
miRNA|ENSGALT00000029046|5p|gga-mir-31|antisense	chrZ:71882219-71882240|-	1	1	0	1	Z|71882221|71882241|+|U1_14C|GCTATGCCAACATATTGCCTC	0.889795	0.943289	0	0	0	0		0	0	0	0	0	0		0	0	0	0	0	0		0	0	0	0	0	0		0	0			1		0		0		0		0
miRNA|ENSGALT00000029046|5p|gga-mir-31|sense	chrZ:71882219-71882240|-	92	2327	1288	730	Z|71882219|71882239|-|U0|GGCAAGATGTTGGCATAGCTG	2070.55	45.5033	121	5007	2554	1564	Z|71882219|71882239|-|U0|GGCAAGATGTTGGCATAGCTG	4796.28	69.2552	130	3163	1669	1023	Z|71882219|71882239|-|U0|GGCAAGATGTTGGCATAGCTG	3899.61	62.4469	90	1822	896	483	Z|71882219|71882239|-|U0|GGCAAGATGTTGGCATAGCTG	1810.6	42.5511	70	820	424	227	Z|71882219|71882239|-|U0|GGCAAGATGTTGGCATAGCTG	1651.33	40.6366		2327		5007		3163		1822		820
miRNA|ENSGALT00000029047|3p~|gga-mir-122-1|antisense	chrZ:649385-649407|-	0	0	0	0		0	0	1	1	1	1	Z|649379|649399|-|U0|TTAGTGTGATAATGGCGTTTG	0.957916	0.978732	0	0	0	0		0	0	0	0	0	0		0	0	0	0	0	0		0	0			0		1		0		0		0
miRNA|ENSGALT00000029047|3p~|gga-mir-122-1|sense	chrZ:649385-649407|+	5	7	6	3	Z|649381|649400|+|U0|AACGCCATTATCACACTAAA	6.22856	2.49571	9	10	2	2	Z|649382|649402|+|U1_16T|ACGCCATTATCACACAAAATA	9.57916	3.09502	8	9	3	2	Z|649382|649402|+|U1_16T|ACGCCATTATCACACAAAATA	11.096	3.33106	0	0	0	0		0	0	0	0	0	0		0	0		7		10		9		0		0
miRNA|ENSGALT00000029047|5p|gga-mir-122-1|antisense	chrZ:649345-649367|+	0	0	0	0		0	0	0	0	0	0		0	0	0	0	0	0		0	0	2	2	1	1	Z|649344|649363|-|U1_5A|ACACCATTGTCACACCCCAC	1.98748	1.40978	0	0	0	0		0	0			0		0		0		2		0
miRNA|ENSGALT00000029047|5p|gga-mir-122-1|sense	chrZ:649345-649367|+	17	68	33	32	Z|649346|649366|+|U0|GGAGTGTGACAATGGTGTTTG	60.506	7.77856	31	238	112	103	Z|649346|649366|+|U0|GGAGTGTGACAATGGTGTTTG	227.984	15.0991	32	181	104	90	Z|649346|649366|+|U0|GGAGTGTGACAATGGTGTTTG	223.152	14.9383	1	1	0	1	Z|649346|649366|+|U1_16T|GGAGTGTGACAATGGCGTTTG	0.993741	0.996866	0	0	0	0		0	0		68		238		181		1		0
miRNA|ENSGALT00000029051|3p|gga-mir-142|sense	chr19:496997-497018|-	3	3	0	1	19|496997|497017|-|U1_6A|GTAGTGTTTCCTACTGTATGG	2.66938	1.63382	5	5	2	1	19|496997|497017|-|U1_1C|GTAGTGTTTCCTACTTTATGT	4.78958	2.18851	4	5	3	2	19|496996|497016|-|U0|TAGTGTTTCCTACTTTATGGA	6.16442	2.48283	8	11	2	2	19|496997|497017|-|U1_5A|GTAGTGTTTCCTACTTCATGG	10.9312	3.30623	3	3	0	1	19|496997|497017|-|U1_6A|GTAGTGTTTCCTACTGTATGG	6.04146	2.45794		3		5		5		11		3
miRNA|ENSGALT00000029051|5p|gga-mir-142|sense	chr19:497036-497057|-	4	7	5	3	19|497036|497056|-|U0|CCATAAAGTAGAAAGCACTAC	6.22856	2.49571	12	15	5	2	19|497038|497056|-|U0|CCATAAAGTAGAAAGCACT	14.3687	3.79061	12	17	7	4	19|497036|497056|-|U0|CCATAAAGTAGAAAGCACTAC	20.959	4.5781	8	28	13	12	19|497036|497056|-|U0|CCATAAAGTAGAAAGCACTAC	27.8248	5.27492	6	9	4	3	19|497036|497056|-|U0|CCATAAAGTAGAAAGCACTAC	18.1244	4.25727		7		15		17		28		9
miRNA|ENSGALT00000029053|3p~|gga-mir-9-2|antisense	chrZ:59286366-59286388|-	1	2	0	2	Z|59286365|59286384|-|U1_1T|TCGGTTATCTAGCTTTATGC	1.77959	1.33401	0	0	0	0		0	0	0	0	0	0		0	0	0	0	0	0		0	0	0	0	0	0		0	0			2		0		0		0		0
miRNA|ENSGALT00000029053|3p~|gga-mir-9-2|sense	chrZ:59286366-59286388|+	49	282	157	112	Z|59286369|59286389|+|U0|AAAGCTAGATAACCGAAAGTA	250.922	15.8405	72	672	362	236	Z|59286369|59286389|+|U0|AAAGCTAGATAACCGAAAGTA	643.719	25.3716	44	270	150	108	Z|59286369|59286389|+|U0|AAAGCTAGATAACCGAAAGTA	332.879	18.245	11	21	10	4	Z|59286369|59286389|+|U0|AAAGCTAGATAACCGAAAGTA	20.8686	4.56821	5	5	3	1	Z|59286369|59286389|+|U1_21A|AAAGCTAGATAACCGAAAGTG	10.0691	3.17318		282		672		270		21		5
miRNA|ENSGALT00000029053|5p|gga-mir-9-2|sense	chrZ:59286330-59286352|+	0	0	0	0		0	0	1	1	0	1	Z|59286331|59286357|+|U1_25G|CTTTGGTTATCTAGCTGTATGAGTCTT	0.957916	0.978732	0	0	0	0		0	0	0	0	0	0		0	0	0	0	0	0		0	0		0		1		0		0		0
miRNA|ENSGALT00000029057|3p|gga-mir-101|sense	chrZ:28037921-28037942|+	19	96	14	36	Z|28037922|28037944|+|U1_22G|TACAGTACTGTGATAACTGAAAA	85.4203	9.24231	27	103	17	40	Z|28037922|28037944|+|U1_22G|TACAGTACTGTGATAACTGAAAA	98.6653	9.93304	20	74	18	30	Z|28037922|28037944|+|U1_22G|TACAGTACTGTGATAACTGAAAA	91.2335	9.55162	23	116	26	49	Z|28037922|28037944|+|U1_22G|TACAGTACTGTGATAACTGAAAA	115.274	10.7366	20	54	8	23	Z|28037922|28037944|+|U1_22G|TACAGTACTGTGATAACTGAAAA	108.746	10.4281		96		103		74		116		54
miRNA|ENSGALT00000029057|5p~|gga-mir-101|sense	chrZ:28037886-28037907|+	1	1	0	1	Z|28037887|28037906|+|U1_18T|GGTTATCATGGTACCGGGGC	0.889795	0.943289	3	3	1	1	Z|28037887|28037907|+|U1_16G|GGTTATCATGGTACCAGTGCT	2.87375	1.69521	3	3	1	1	Z|28037886|28037906|+|U0|CGGTTATCATGGTACCGGTGC	3.69865	1.92319	0	0	0	0		0	0	1	2	2	2	Z|28037887|28037909|+|U0|GGTTATCATGGTACCGGTGCTGT	4.02764	2.0069		1		3		3		0		2
miRNA|ENSGALT00000029059|3p~|gga-mir-7-1|sense	chrZ:39554786-39554807|-	29	260	120	97	Z|39554789|39554809|-|U0|AACAAATCACAGTCTGCCATA	231.347	15.2101	38	522	189	157	Z|39554789|39554809|-|U1_6C|AACAAATCACAGTCTACCATA	500.032	22.3614	35	364	139	101	Z|39554789|39554809|-|U0|AACAAATCACAGTCTGCCATA	448.77	21.1842	27	265	99	77	Z|39554789|39554809|-|U0|AACAAATCACAGTCTGCCATA	263.341	16.2278	16	133	53	36	Z|39554789|39554809|-|U0|AACAAATCACAGTCTGCCATA	267.838	16.3658		260		522		364		265		133
miRNA|ENSGALT00000029059|5p|gga-mir-7-1|sense	chrZ:39554831-39554852|-	7	13	4	5	Z|39554828|39554851|-|U1_3A|GGAAGACTAGTGATTTTGTTGGTT	11.5673	3.40108	12	30	1	8	Z|39554828|39554851|-|U1_3A|GGAAGACTAGTGATTTTGTTGATT	28.7375	5.36073	9	18	3	7	Z|39554828|39554851|-|U1_3A|GGAAGACTAGTGATTTTGTTGATT	22.1919	4.71083	5	8	0	2	Z|39554828|39554849|-|U1_5A|AAGACTAGTGATTTTGTAGTTT	7.94993	2.81956	2	2	0	1	Z|39554828|39554849|-|U1_5A|AAGACTAGTGATTTTGTAGTTT	4.02764	2.0069		13		30		18		8		2
miRNA|ENSGALT00000029060|3p|gga-mir-23b|sense	chrZ:41157457-41157477|+	78	811	278	172	Z|41157458|41157478|+|U1_18A|TCACATTGCCAGGGATTTCCA	721.623	26.863	90	881	286	177	Z|41157458|41157479|+|U0|TCACATTGCCAGGGATTACCAC	843.924	29.0504	70	543	181	123	Z|41157458|41157479|+|U0|TCACATTGCCAGGGATTACCAC	669.456	25.8739	76	935	156	292	Z|41157458|41157478|+|U1_18A|TCACATTGCCAGGGATTTCCA	929.148	30.4819	51	328	62	90	Z|41157458|41157478|+|U1_18A|TCACATTGCCAGGGATTTCCA	660.533	25.7008		811		881		543		935		328
miRNA|ENSGALT00000029060|5p~|gga-mir-23b|sense	chrZ:41157422-41157442|+	0	0	0	0		0	0	1	5	5	5	Z|41157421|41157449|+|U0|GGTTCCTGGCATGATGATTTGTGAGTTAA	4.78958	2.18851	1	1	1	1	Z|41157421|41157440|+|U0|GGTTCCTGGCATGATGATTT	1.23288	1.11035	0	0	0	0		0	0	0	0	0	0		0	0		0		5		1		0		0
miRNA|ENSGALT00000029061|3p|gga-mir-27b|sense	chrZ:41157702-41157722|+	5	6	1	2	Z|41157702|41157722|+|U1_16T|TTCACAGTGGCTAAGATCTGC	5.33877	2.31058	16	51	20	18	Z|41157702|41157722|+|U0|TTCACAGTGGCTAAGTTCTGC	48.8537	6.98954	10	36	19	16	Z|41157702|41157722|+|U0|TTCACAGTGGCTAAGTTCTGC	44.3838	6.66212	7	11	5	4	Z|41157702|41157722|+|U0|TTCACAGTGGCTAAGTTCTGC	10.9312	3.30623	6	12	4	4	Z|41157702|41157722|+|U1_17T|TTCACAGTGGCTAAGTCCTGC	24.1658	4.91587		6		51		36		11		12
miRNA|ENSGALT00000029061|5p~|gga-mir-27b|sense	chrZ:41157660-41157680|+	9	13	4	3	Z|41157661|41157683|+|U1_18G|GAGCTTAGCTGATTGGTAAACAG	11.5673	3.40108	17	35	23	12	Z|41157661|41157683|+|U0|GAGCTTAGCTGATTGGTGAACAG	33.5271	5.79026	13	29	17	8	Z|41157661|41157683|+|U0|GAGCTTAGCTGATTGGTGAACAG	35.7536	5.97944	0	0	0	0		0	0	1	1	1	1	Z|41157661|41157683|+|U0|GAGCTTAGCTGATTGGTGAACAG	2.01382	1.41909		13		35		29		0		1
miRNA|ENSGALT00000029062|3p|gga-mir-24|sense	chrZ:41158218-41158239|+	70	8363	6954	6571	Z|41158219|41158239|+|U0|GGCTCAGTTCAGCAGGAACAG	7441.35	86.2633	79	9199	7051	6614	Z|41158219|41158239|+|U0|GGCTCAGTTCAGCAGGAACAG	8811.87	93.8716	102	8236	6636	6193	Z|41158219|41158239|+|U0|GGCTCAGTTCAGCAGGAACAG	10154	100.767	73	9382	7170	6805	Z|41158219|41158239|+|U0|GGCTCAGTTCAGCAGGAACAG	9323.28	96.5571	88	4750	3691	3440	Z|41158219|41158239|+|U0|GGCTCAGTTCAGCAGGAACAG	9565.64	97.8041		8363		9199		8236		9382		4750
miRNA|ENSGALT00000029062|5p~|gga-mir-24|antisense	chrZ:41158180-41158201|+	0	0	0	0		0	0	1	3	0	3	Z|41158175|41158197|-|U1_1C|TATCAGCTCAGTAGGCACCGGAA	2.87375	1.69521	0	0	0	0		0	0	0	0	0	0		0	0	0	0	0	0		0	0			0		3		0		0		0
miRNA|ENSGALT00000029062|5p~|gga-mir-24|sense	chrZ:41158180-41158201|+	0	0	0	0		0	0	0	0	0	0		0	0	2	2	1	1	Z|41158182|41158202|+|U1_19A|GCCTACTGAGCTGATATCTGT	2.46577	1.57028	1	3	0	3	Z|41158181|41158201|+|U1_21G|TGCCTACTGAGCTGATATCAC	2.98122	1.72662	0	0	0	0		0	0		0		0		2		3		0
miRNA|ENSGALT00000035263|3p~|gga-mir-451|antisense	chr19:5823983-5824005|+	1	1	0	1	19|5823981|5824001|+|U1_19A|AACCGTTACCATTACTAACCT	0.889795	0.943289	4	5	2	2	19|5823981|5823997|+|U0|AACCGTTACCATTACTA	4.78958	2.18851	1	1	0	1	19|5823981|5824002|+|U1_17A|AACCGTTACCATTACTGAACTC	1.23288	1.11035	7	22	10	8	19|5823981|5824001|+|U1_19A|AACCGTTACCATTACTAAGCT	21.8623	4.67572	3	5	3	3	19|5823981|5823997|+|U0|AACCGTTACCATTACTA	10.0691	3.17318			1		5		1		22		5
miRNA|ENSGALT00000035263|3p~|gga-mir-451|sense	chr19:5823983-5824005|-	5	7	4	2	19|5823991|5824018|-|U0|AACCGTTACCATTACTGAGTTTAGTAAT	6.22856	2.49571	21	72	37	20	19|5823991|5824018|-|U0|AACCGTTACCATTACTGAGTTTAGTAAT	68.9699	8.30481	15	28	9	8	19|5823991|5824018|-|U0|AACCGTTACCATTACTGAGTTTAGTAAT	34.5208	5.87544	38	237	81	66	19|5823991|5824018|-|U0|AACCGTTACCATTACTGAGTTTAGTAAT	235.517	15.3466	23	60	15	15	19|5823991|5824018|-|U0|AACCGTTACCATTACTGAGTTTAGTAAT	120.829	10.9922		7		72		28		237		60
miRNA|ENSGALT00000035263|3p|gga-mir-451|sense	chr19:5823997-5824019|-	96	592	370	175	19|5823995|5824018|-|U0|AACCGTTACCATTACTGAGTTTAG	526.758	22.9512	200	2519	1414	761	19|5823997|5824018|-|U0|AACCGTTACCATTACTGAGTTT	2412.99	49.1222	151	1197	674	380	19|5823997|5824018|-|U0|AACCGTTACCATTACTGAGTTT	1475.76	38.4157	263	6507	3720	1886	19|5823997|5824018|-|U0|AACCGTTACCATTACTGAGTTT	6466.28	80.4132	191	2138	1238	634	19|5823997|5824018|-|U0|AACCGTTACCATTACTGAGTTT	4305.54	65.6166		592		2519		1197		6507		2138
miRNA|ENSGALT00000035264|3p|gga-mir-9-1|sense	chr28:2709415-2709435|+	28	80	37	20	28|2709416|2709436|+|U0|AAAGCTAGAGAACCGAATGTA	71.1836	8.43704	67	452	262	150	28|2709416|2709436|+|U0|AAAGCTAGAGAACCGAATGTA	432.978	20.8081	38	205	122	61	28|2709416|2709436|+|U0|AAAGCTAGAGAACCGAATGTA	252.741	15.8978	9	15	12	3	28|2709416|2709435|+|U0|AAAGCTAGAGAACCGAATGT	14.9061	3.86084	1	1	1	1	28|2709416|2709435|+|U0|AAAGCTAGAGAACCGAATGT	2.01382	1.41909		80		452		205		15		1
miRNA|ENSGALT00000035264|5p|gga-mir-9-1|sense	chr28:2709377-2709399|+	0	0	0	0		0	0	1	2	2	2	28|2709378|2709406|+|U0|CTTTGGTTATCTAGCTGTATGAGTGTATG	1.91583	1.38414	1	5	5	5	28|2709378|2709409|+|U0|CTTTGGTTATCTAGCTGTATGAGTGTATGTGA	6.16442	2.48283	0	0	0	0		0	0	0	0	0	0		0	0		0		2		5		0		0
miRNA|ENSGALT00000035265|3p|gga-mir-489|sense	chr2:23068888-23068910|-	7	11	3	3	2|23068888|23068907|-|U1_5C|GACATCATATGTACGACTGC	9.78774	3.12854	13	18	4	4	2|23068887|23068907|-|U1_6C|GACATCATATGTACGACTGCT	17.2425	4.15241	8	11	2	2	2|23068888|23068907|-|U1_5C|GACATCATATGTACGACTGC	13.5617	3.68263	10	12	1	3	2|23068887|23068907|-|U1_6C|GACATCATATGTACGACTGCT	11.9249	3.45324	6	6	3	1	2|23068888|23068907|-|U0|GACATCATATGTACGGCTGC	12.0829	3.47605		11		18		11		12		6
miRNA|ENSGALT00000035266|3p|gga-mir-301b|sense	chr19:7144751-7144775|-	159	7441	4934	3426	19|7144751|7144774|-|U0|AGTGCAATAGTATTGTCAAAGCAT	6620.96	81.3693	183	9882	6272	4124	19|7144751|7144774|-|U0|AGTGCAATAGTATTGTCAAAGCAT	9466.12	97.294	222	6969	4586	2979	19|7144751|7144774|-|U0|AGTGCAATAGTATTGTCAAAGCAT	8591.97	92.6929	161	8429	5490	3847	19|7144751|7144774|-|U0|AGTGCAATAGTATTGTCAAAGCAT	8376.25	91.5218	156	3870	2481	1738	19|7144751|7144774|-|U0|AGTGCAATAGTATTGTCAAAGCAT	7793.48	88.2807		7441		9882		6969		8429		3870
miRNA|ENSGALT00000035266|5p|gga-mir-301b|sense	chr19:7144791-7144812|-	25	92	61	30	19|7144791|7144811|-|U0|CTCTGACTTTATTGCACTACT	81.8611	9.04771	26	162	112	64	19|7144792|7144811|-|U0|CTCTGACTTTATTGCACTAC	155.182	12.4572	30	230	180	120	19|7144792|7144811|-|U0|CTCTGACTTTATTGCACTAC	283.563	16.8393	23	94	59	39	19|7144792|7144811|-|U0|CTCTGACTTTATTGCACTAC	93.4117	9.66497	18	71	56	28	19|7144792|7144811|-|U0|CTCTGACTTTATTGCACTAC	142.981	11.9575		92		162		230		94		71
miRNA|ENSGALT00000035267|3p~|gga-mir-20b|sense	chr4:3970055-3970077|-	9	34	28	13	4|3970064|3970082|-|U0|CTGTAATGTGGGCACTTAC	30.253	5.50027	21	49	35	20	4|3970064|3970082|-|U0|CTGTAATGTGGGCACTTAC	46.9379	6.85112	14	48	37	23	4|3970064|3970082|-|U0|CTGTAATGTGGGCACTTAC	59.1785	7.69275	6	18	13	10	4|3970064|3970082|-|U0|CTGTAATGTGGGCACTTAC	17.8873	4.22934	6	17	11	10	4|3970064|3970082|-|U0|CTGTAATGTGGGCACTTAC	34.2349	5.85106		34		49		48		18		17
miRNA|ENSGALT00000035267|5p|gga-mir-20b|sense	chr4:3970099-3970121|-	231	87211	63094	58683	4|3970099|3970120|-|U0|AAAGTGCTCATAGTGCAGGTAG	77599.9	278.568	290	137315	94565	87238	4|3970099|3970120|-|U0|AAAGTGCTCATAGTGCAGGTAG	131536	362.679	493	115040	83229	75568	4|3970099|3970120|-|U0|AAAGTGCTCATAGTGCAGGTAG	141831	376.605	213	50985	35653	33086	4|3970099|3970120|-|U0|AAAGTGCTCATAGTGCAGGTAG	50665.9	225.091	272	26707	19227	17680	4|3970099|3970120|-|U0|AAAGTGCTCATAGTGCAGGTAG	53783.1	231.912		87211		137315		115040		50985		26707
miRNA|ENSGALT00000035268|3p~|gga-mir-181b-1|sense	chr8:2001805-2001826|+	13	62	48	17	8|2001805|2001824|+|U0|TCACTGAACAATGAATGCAA	55.1673	7.42747	21	89	74	32	8|2001805|2001824|+|U0|TCACTGAACAATGAATGCAA	85.2545	9.23334	13	80	73	32	8|2001805|2001824|+|U0|TCACTGAACAATGAATGCAA	98.6308	9.9313	18	83	67	30	8|2001805|2001824|+|U0|TCACTGAACAATGAATGCAA	82.4805	9.08188	14	43	37	19	8|2001805|2001824|+|U0|TCACTGAACAATGAATGCAA	86.5942	9.3056		62		89		80		83		43
miRNA|ENSGALT00000035268|5p|gga-mir-181b-1|sense	chr8:2001764-2001785|+	25	146	45	50	8|2001765|2001789|+|U1_24T|ACATTCATTGCTGTCGGTGGGTTAA	129.91	11.3978	32	219	89	82	8|2001765|2001789|+|U0|ACATTCATTGCTGTCGGTGGGTTTA	209.784	14.4839	17	93	38	37	8|2001765|2001789|+|U0|ACATTCATTGCTGTCGGTGGGTTTA	114.658	10.7079	45	339	136	112	8|2001765|2001789|+|U0|ACATTCATTGCTGTCGGTGGGTTTA	336.878	18.3542	27	137	47	41	8|2001765|2001789|+|U0|ACATTCATTGCTGTCGGTGGGTTTA	275.893	16.61		146		219		93		339		137
miRNA|ENSGALT00000035269|3p|gga-mir-153|sense	chr2:8765702-8765721|-	50	434	245	195	2|8765698|8765720|-|U0|TGCATAGTCACAAAAGTGATCAT	386.171	19.6512	58	254	107	66	2|8765698|8765720|-|U0|TGCATAGTCACAAAAGTGATCAT	243.311	15.5984	45	172	80	47	2|8765698|8765720|-|U0|TGCATAGTCACAAAAGTGATCAT	212.056	14.5621	8	19	6	8	2|8765698|8765720|-|U1_2T|TGCATAGTCACAAAAGTGATCGT	18.8811	4.34524	5	7	2	3	2|8765698|8765720|-|U1_2T|TGCATAGTCACAAAAGTGATCGT	14.0967	3.75456		434		254		172		19		7
miRNA|ENSGALT00000035269|5p~|gga-mir-153|sense	chr2:8765737-8765756|-	12	37	17	15	2|8765738|8765759|-|U0|TCATTTTTGTGATGTTGCAGCT	32.9224	5.7378	21	84	45	29	2|8765738|8765759|-|U0|TCATTTTTGTGATGTTGCAGCT	80.4649	8.97022	16	51	28	21	2|8765738|8765759|-|U0|TCATTTTTGTGATGTTGCAGCT	62.8771	7.92951	0	0	0	0		0	0	0	0	0	0		0	0		37		84		51		0		0
miRNA|ENSGALT00000035270|3p|gga-mir-455|sense	chr17:5339753-5339774|+	105	948	678	236	17|5339754|5339774|+|U0|GCAGTCCATGGGCATATACAC	843.525	29.0435	138	1451	971	353	17|5339753|5339774|+|U0|TGCAGTCCATGGGCATATACAC	1389.94	37.2818	134	1283	932	345	17|5339754|5339774|+|U0|GCAGTCCATGGGCATATACAC	1581.79	39.7717	98	801	553	197	17|5339753|5339774|+|U0|TGCAGTCCATGGGCATATACAC	795.987	28.2132	82	455	301	94	17|5339754|5339774|+|U0|GCAGTCCATGGGCATATACAC	916.288	30.2702		948		1451		1283		801		455
miRNA|ENSGALT00000035270|5p|gga-mir-455|sense	chr17:5339716-5339737|+	24	43	25	12	17|5339719|5339739|+|U0|GTGCCCTTGGACTACATCGTG	38.2612	6.18556	32	67	44	21	17|5339719|5339739|+|U0|GTGCCCTTGGACTACATCGTG	64.1804	8.01126	33	58	31	17	17|5339719|5339739|+|U0|GTGCCCTTGGACTACATCGTG	71.5073	8.4562	14	25	14	9	17|5339719|5339739|+|U0|GTGCCCTTGGACTACATCGTG	24.8435	4.98433	11	17	11	5	17|5339719|5339739|+|U0|GTGCCCTTGGACTACATCGTG	34.2349	5.85106		43		67		58		25		17
miRNA|ENSGALT00000035271|3p|gga-mir-193b|sense	chr14:759503-759526|+	19	75	17	20	14|759504|759524|+|U1_19G|ACTGGCCCACAAAGTCCCACT	66.7346	8.16912	16	33	8	11	14|759504|759524|+|U1_19G|ACTGGCCCACAAAGTCCCACT	31.6112	5.62239	15	26	6	5	14|759504|759524|+|U1_19G|ACTGGCCCACAAAGTCCCACT	32.055	5.66171	33	196	72	41	14|759504|759524|+|U1_19G|ACTGGCCCACAAAGTCCCACT	194.773	13.9561	31	115	33	28	14|759504|759524|+|U1_19G|ACTGGCCCACAAAGTCCCACT	231.589	15.2181		75		33		26		196		115
miRNA|ENSGALT00000035271|5p~|gga-mir-193b|sense	chr14:759464-759487|+	1	4	4	4	14|759467|759487|+|U0|GGGGTTTTGGGGGCGAGATGA	3.55918	1.88658	0	0	0	0		0	0	0	0	0	0		0	0	1	1	0	1	14|759467|759487|+|U1_17G|GGGGTTTTGGGGGCGACATGA	0.993741	0.996866	1	1	0	1	14|759467|759487|+|U1_16A|GGGGTTTTGGGGGCGGGATGA	2.01382	1.41909		4		0		0		1		1
miRNA|ENSGALT00000035272|3p|gga-mir-181a-1|sense	chr8:2001620-2001641|+	39	264	150	142	8|2001621|2001641|+|U0|CCATCGACCGTTGATTGTACC	234.906	15.3266	37	198	120	110	8|2001621|2001641|+|U0|CCATCGACCGTTGATTGTACC	189.667	13.772	19	97	62	54	8|2001621|2001641|+|U0|CCATCGACCGTTGATTGTACC	119.59	10.9357	49	433	265	253	8|2001621|2001641|+|U0|CCATCGACCGTTGATTGTACC	430.29	20.7434	29	208	142	128	8|2001621|2001641|+|U0|CCATCGACCGTTGATTGTACC	418.874	20.4664		264		198		97		433		208
miRNA|ENSGALT00000035272|5p|gga-mir-181a-1|sense	chr8:2001580-2001602|+	4	5	1	2	8|2001581|2001606|+|U1_25G|ACATTCAACGCTGTCGGTGAGTTTCG	4.44897	2.10926	5	7	2	2	8|2001581|2001606|+|U1_25G|ACATTCAACGCTGTCGGTGAGTTTCG	6.70541	2.58948	6	6	1	1	8|2001581|2001606|+|U1_8A|ACATTCNGCGCTGTCGGTGAGTTTGG	7.39731	2.7198	8	11	1	3	8|2001581|2001606|+|U1_25G|ACATTCAACGCTGTCGGTGAGTTTTG	10.9312	3.30623	4	4	0	1	8|2001581|2001606|+|U1_25G|ACATTCAACGCTGTCGGTGAGTTTCG	8.05528	2.83818		5		7		6		11		4
miRNA|ENSGALT00000035274|3p~|gga-mir-383|sense	chr4:65844742-65844763|+	1	1	0	1	4|65844743|65844765|+|U1_23G|CACAGCACTGCCTGGTCAGAAAA	0.889795	0.943289	2	2	1	1	4|65844743|65844764|+|U0|CACAGCACTGCCTGGTCAGAAA	1.91583	1.38414	1	1	0	1	4|65844743|65844764|+|U1_17C|CACAGCACTGCCTGGTAAGAAA	1.23288	1.11035	0	0	0	0		0	0	0	0	0	0		0	0		1		2		1		0		0
miRNA|ENSGALT00000035274|5p|gga-mir-383|sense	chr4:65844701-65844722|+	5	5	0	1	4|65844701|65844721|+|U1_20G|AGATCAGAAGGTGATTGTGAC	4.44897	2.10926	3	4	0	2	4|65844702|65844722|+|U1_19G|GATCAGAAGGTGATTGTGACT	3.83166	1.95746	4	4	1	1	4|65844702|65844721|+|U1_19G|GATCAGAAGGTGATTGTGAC	4.93154	2.22071	0	0	0	0		0	0	0	0	0	0		0	0		5		4		4		0		0
miRNA|ENSGALT00000035275|3p~|gga-mir-21|sense	chr19:7322132-7322153|+	24	63	34	13	19|7322128|7322149|+|U0|AACAACAGTCGGTAGGCTGTCT	56.0571	7.48713	21	31	10	4	19|7322129|7322149|+|U0|ACAACAGTCGGTAGGCTGTCT	29.6954	5.44935	10	30	11	8	19|7322128|7322149|+|U0|AACAACAGTCGGTAGGCTGTCT	36.9865	6.08166	13	29	18	10	19|7322129|7322149|+|U0|ACAACAGTCGGTAGGCTGTCT	28.8185	5.36829	12	25	12	8	19|7322128|7322149|+|U0|AACAACAGTCGGTAGGCTGTCT	50.3455	7.09545		63		31		30		29		25
miRNA|ENSGALT00000035275|5p|gga-mir-21|antisense	chr19:7322089-7322110|-	0	0	0	0		0	0	0	0	0	0		0	0	1	1	0	1	19|7322085|7322106|-|U1_6A|CATCAGTCTGATAAGCAATCCG	1.23288	1.11035	0	0	0	0		0	0	1	2	0	2	19|7322085|7322106|-|U1_6A|CATCAGTCTGATAAGCGATCCG	4.02764	2.0069			0		0		1		0		2
miRNA|ENSGALT00000035275|5p|gga-mir-21|sense	chr19:7322089-7322110|+	256	19951	13734	11628	19|7322090|7322111|+|U0|AGCTTATCAGACTGATGTTGAC	17752.3	133.238	315	24187	15048	11597	19|7322090|7322111|+|U0|AGCTTATCAGACTGATGTTGAC	23169.1	152.214	361	14295	9727	6961	19|7322090|7322111|+|U0|AGCTTATCAGACTGATGTTGAC	17624.1	132.756	294	20792	12754	9772	19|7322090|7322111|+|U0|AGCTTATCAGACTGATGTTGAC	20661.9	143.742	280	8281	5525	3920	19|7322090|7322111|+|U0|AGCTTATCAGACTGATGTTGAC	16676.4	129.137		19951		24187		14295		20792		8281
miRNA|ENSGALT00000035276|3p|gga-mir-490|sense	chr1:59948716-59948737|-	23	62	31	10	1|59948715|59948736|-|U0|AACCTGGAGGACTCCATGCTGT	55.1673	7.42747	14	38	21	10	1|59948716|59948737|-|U0|CAACCTGGAGGACTCCATGCTG	36.4008	6.03331	15	44	30	12	1|59948716|59948736|-|U0|AACCTGGAGGACTCCATGCTG	54.2469	7.36525	130	1292	696	226	1|59948716|59948736|-|U0|AACCTGGAGGACTCCATGCTG	1283.91	35.8317	102	800	439	157	1|59948716|59948736|-|U0|AACCTGGAGGACTCCATGCTG	1611.06	40.138		62		38		44		1292		800
miRNA|ENSGALT00000035276|5p~|gga-mir-490|sense	chr1:59948755-59948776|-	9	20	14	6	1|59948757|59948775|-|U0|CATGGATCTCCAGGTGGGT	17.7959	4.21852	12	16	7	3	1|59948755|59948775|-|U1_6C|CATGGATCTCCAGGTAGGTCA	15.3267	3.91493	7	10	4	3	1|59948756|59948775|-|U0|CATGGATCTCCAGGTGGGTC	12.3288	3.51125	39	196	84	35	1|59948757|59948775|-|U0|CATGGATCTCCAGGTGGGT	194.773	13.9561	30	130	59	29	1|59948757|59948775|-|U0|CATGGATCTCCAGGTGGGT	261.796	16.1801		20		16		10		196		130
miRNA|ENSGALT00000035278|3p|gga-mir-367|sense	chr4:58652396-58652416|+	26	69	38	11	4|58652397|58652416|+|U0|ATTGCACTTTAGCAATGGTG	61.3958	7.83555	39	172	92	43	4|58652397|58652416|+|U0|ATTGCACTTTAGCAATGGTG	164.762	12.8359	33	110	57	35	4|58652397|58652416|+|U0|ATTGCACTTTAGCAATGGTG	135.617	11.6455	30	139	76	43	4|58652397|58652416|+|U0|ATTGCACTTTAGCAATGGTG	138.13	11.7529	22	52	33	16	4|58652397|58652416|+|U0|ATTGCACTTTAGCAATGGTG	104.719	10.2332		69		172		110		139		52
miRNA|ENSGALT00000035279|5p~|gga-mir-365-2|antisense	chr18:6437316-6437337|+	0	0	0	0		0	0	0	0	0	0		0	0	0	0	0	0		0	0	0	0	0	0		0	0	1	1	1	1	18|6437309|6437330|-|U0|GCTGCCCCTGAAAGTCCCTCAT	2.01382	1.41909			0		0		0		0		1
miRNA|ENSGALT00000035279|5p~|gga-mir-365-2|sense	chr18:6437316-6437337|-	0	0	0	0		0	0	2	2	0	1	18|6437313|6437334|+|U1_22G|GGGACTTTCAGGGGCAGCTGTT	1.91583	1.38414	0	0	0	0		0	0	3	3	3	1	18|6437312|6437327|+|U0|AGGGACTTTCAGGGGC	2.98122	1.72662	3	4	3	2	18|6437312|6437327|+|U0|AGGGACTTTCAGGGGC	8.05528	2.83818		0		2		0		3		4
miRNA|ENSGALT00000035312|3p~|gga-mir-449|sense	chrZ:16040626-16040646|-	1	2	0	2	Z|16040626|16040647|-|U1_13G|CAGCTAACATGCAGTTGCTAAC	1.77959	1.33401	1	1	0	1	Z|16040626|16040647|-|U1_13G|CAGCTAACATGCAGTTGCTAAC	0.957916	0.978732	1	2	0	2	Z|16040626|16040647|-|U1_13G|CAGCTAACATGCAGTTGCTAAC	2.46577	1.57028	0	0	0	0		0	0	0	0	0	0		0	0		2		1		2		0		0
miRNA|ENSGALT00000035312|5p|gga-mir-449|sense	chrZ:16040663-16040683|-	6	9	2	2	Z|16040663|16040682|-|U1_2C|GGCAGTGTATGTTAGCTGAT	8.00815	2.82987	5	8	5	3	Z|16040663|16040682|-|U0|GGCAGTGTATGTTAGCTGGT	7.66333	2.76827	4	9	1	5	Z|16040663|16040682|-|U1_6C|GGCAGTGTATGTTACCTGGT	11.096	3.33106	0	0	0	0		0	0	0	0	0	0		0	0		9		8		9		0		0
miRNA|ENSGALT00000035313|3p|gga-mir-302b|sense	chr4:58651359-58651381|+	66	964	459	365	4|58651360|58651381|+|U0|AAGTGCTTCCATGTTTTAGTAG	857.762	29.2876	122	3872	1730	1339	4|58651360|58651381|+|U0|AAGTGCTTCCATGTTTTAGTAG	3709.05	60.902	132	3636	2149	1832	4|58651360|58651381|+|U0|AAGTGCTTCCATGTTTTAGTAG	4482.77	66.9535	104	2266	959	763	4|58651360|58651381|+|U0|AAGTGCTTCCATGTTTTAGTAG	2251.82	47.4533	86	1104	633	513	4|58651360|58651381|+|U0|AAGTGCTTCCATGTTTTAGTAG	2223.26	47.1514		964		3872		3636		2266		1104
miRNA|ENSGALT00000035313|5p|gga-mir-302b|sense	chr4:58651321-58651343|+	31	112	69	44	4|58651324|58651343|+|U0|TTAACATGGAGGTGCTTTCT	99.657	9.98283	49	201	124	77	4|58651324|58651343|+|U0|TTAACATGGAGGTGCTTTCT	192.541	13.8759	39	144	87	55	4|58651324|58651343|+|U0|TTAACATGGAGGTGCTTTCT	177.535	13.3242	41	158	89	59	4|58651324|58651343|+|U0|TTAACATGGAGGTGCTTTCT	157.011	12.5304	29	82	55	30	4|58651324|58651343|+|U0|TTAACATGGAGGTGCTTTCT	165.133	12.8504		112		201		144		158		82
miRNA|ENSGALT00000035314|5p|gga-mir-202|sense	chr6:22813082-22813103|+	10	33	26	11	6|22813084|22813102|+|U0|TCCTATGCATATACTTCTT	29.3632	5.41878	15	63	46	21	6|22813084|22813102|+|U0|TCCTATGCATATACTTCTT	60.3487	7.76844	13	35	27	17	6|22813084|22813102|+|U0|TCCTATGCATATACTTCTT	43.151	6.56894	11	42	32	19	6|22813084|22813102|+|U0|TCCTATGCATATACTTCTT	41.7371	6.46043	8	16	10	5	6|22813084|22813102|+|U0|TCCTATGCATATACTTCTT	32.2211	5.67636		33		63		35		42		16
miRNA|ENSGALT00000035315|3p|gga-mir-302c|sense	chr4:58651615-58651637|+	68	271	102	39	4|58651617|58651638|+|U0|AGTGCTTCCATGTTTCAGTGGT	241.134	15.5285	98	999	395	178	4|58651616|58651636|+|U0|AAGTGCTTCCATGTTTCAGTG	956.958	30.9347	116	951	396	209	4|58651616|58651636|+|U0|AAGTGCTTCCATGTTTCAGTG	1172.47	34.2414	79	608	244	122	4|58651616|58651636|+|U0|AAGTGCTTCCATGTTTCAGTG	604.195	24.5804	59	279	110	56	4|58651616|58651636|+|U0|AAGTGCTTCCATGTTTCAGTG	561.855	23.7035		271		999		951		608		279
miRNA|ENSGALT00000035315|5p|gga-mir-302c|sense	chr4:58651583-58651604|+	16	30	18	7	4|58651584|58651603|+|U0|TTAACATGGAGGTACCTGCT	26.6938	5.16661	43	101	51	25	4|58651584|58651603|+|U0|TTAACATGGAGGTACCTGCT	96.7495	9.83613	34	107	69	14	4|58651584|58651603|+|U0|TTAACATGGAGGTACCTGCT	131.919	11.4856	38	96	49	20	4|58651584|58651603|+|U0|TTAACATGGAGGTACCTGCT	95.3992	9.76725	28	59	32	10	4|58651582|58651602|+|U0|CTTTAACATGGAGGTACCTGC	118.815	10.9002		30		101		107		96		59
miRNA|ENSGALT00000035316|3p~|gga-mir-499|sense	chr20:2599348-2599370|-	3	4	3	2	20|2599349|2599369|-|U0|ACATCACTTTAAGTCTGTGCT	3.55918	1.88658	7	17	7	7	20|2599349|2599369|-|U0|ACATCACTTTAAGTCTGTGCT	16.2846	4.03541	8	12	4	3	20|2599349|2599369|-|U0|ACATCACTTTAAGTCTGTGCT	14.7946	3.84638	89	3294	1682	1246	20|2599349|2599369|-|U0|ACATCACTTTAAGTCTGTGCT	3273.38	57.2135	70	1402	796	606	20|2599349|2599369|-|U0|ACATCACTTTAAGTCTGTGCT	2823.37	53.1354		4		17		12		3294		1402
miRNA|ENSGALT00000035316|5p|gga-mir-499|sense	chr20:2599386-2599408|-	4	7	5	3	20|2599387|2599407|-|U0|TAAGACTTGTAGTGATGTTTA	6.22856	2.49571	1	2	2	2	20|2599387|2599407|-|U0|TAAGACTTGTAGTGATGTTTA	1.91583	1.38414	1	3	3	3	20|2599387|2599407|-|U0|TAAGACTTGTAGTGATGTTTA	3.69865	1.92319	87	2967	1034	828	20|2599387|2599407|-|U0|TAAGACTTGTAGTGATGTTTA	2948.43	54.2995	86	1061	393	313	20|2599387|2599407|-|U0|TAAGACTTGTAGTGATGTTTA	2136.66	46.224		7		2		3		2967		1061
miRNA|ENSGALT00000035317|3p|gga-mir-130c|sense	chr19:7145040-7145061|-	116	5200	2664	2198	19|7145040|7145060|-|U0|AGTGCAATGTTAAAAGGGCAT	4626.93	68.0216	159	5978	2650	1519	19|7145040|7145060|-|U0|AGTGCAATGTTAAAAGGGCAT	5726.42	75.6731	163	4775	2287	1267	19|7145040|7145060|-|U0|AGTGCAATGTTAAAAGGGCAT	5887.02	76.7269	129	4699	1963	1106	19|7145040|7145060|-|U0|AGTGCAATGTTAAAAGGGCAT	4669.59	68.3344	121	2350	1061	582	19|7145040|7145060|-|U0|AGTGCAATGTTAAAAGGGCAT	4732.47	68.793		5200		5978		4775		4699		2350
miRNA|ENSGALT00000035317|5p|gga-mir-130c|sense	chr19:7145079-7145100|-	32	119	80	32	19|7145079|7145099|-|U0|CCCTTTTTATGTTGTACTACT	105.886	10.2901	54	279	151	64	19|7145079|7145099|-|U0|CCCTTTTTATGTTGTACTACT	267.259	16.348	41	196	123	66	19|7145079|7145099|-|U0|CCCTTTTTATGTTGTACTACT	241.645	15.5449	41	194	103	33	19|7145081|7145101|-|U0|CGCCCTTTTTATGTTGTACTA	192.786	13.8847	28	96	62	19	19|7145079|7145099|-|U0|CCCTTTTTATGTTGTACTACT	193.327	13.9042		119		279		196		194		96
miRNA|ENSGALT00000035318|3p|gga-mir-302d|sense	chr4:58652257-58652279|+	87	876	426	158	4|58652258|58652279|+|U0|AAGTGCTTCCATGTTTTAGTTG	779.46	27.9188	184	7790	3931	1675	4|58652259|58652279|+|U0|AGTGCTTCCATGTTTTAGTTG	7462.16	86.3838	203	6610	3962	2018	4|58652258|58652279|+|U0|AAGTGCTTCCATGTTTTAGTTG	8149.37	90.2738	142	4199	2091	846	4|58652259|58652279|+|U0|AGTGCTTCCATGTTTTAGTTG	4172.72	64.5966	121	2276	1283	636	4|58652258|58652279|+|U0|AAGTGCTTCCATGTTTTAGTTG	4583.45	67.7012		876		7790		6610		4199		2276
miRNA|ENSGALT00000035318|5p~|gga-mir-302d|sense	chr4:58652219-58652241|+	27	82	50	23	4|58652222|58652241|+|U0|TTAACATGGAGGTACTTGCT	72.9631	8.54185	50	283	193	80	4|58652222|58652241|+|U0|TTAACATGGAGGTACTTGCT	271.09	16.4648	41	256	191	73	4|58652222|58652241|+|U0|TTAACATGGAGGTACTTGCT	315.618	17.7657	42	221	147	52	4|58652222|58652241|+|U0|TTAACATGGAGGTACTTGCT	219.617	14.8195	37	145	92	35	4|58652220|58652240|+|U0|CTTTAACATGGAGGTACTTGC	292.004	17.0881		82		283		256		221		145
miRNA|ENSGALT00000035319|3p~|gga-mir-211|sense	chr28:1784439-1784460|+	1	1	0	1	28|1784441|1784461|+|U1_16G|CTGGGACGGTGAAGGAAGGCC	0.889795	0.943289	1	1	0	1	28|1784440|1784460|+|U1_18A|GCTGGGACGGTGAAGGGGGGC	0.957916	0.978732	2	2	1	1	28|1784441|1784460|+|U1_19G|CTGGGACGGTGAAGGGAGAC	2.46577	1.57028	0	0	0	0		0	0	0	0	0	0		0	0		1		1		2		0		0
miRNA|ENSGALT00000035319|5p|gga-mir-211|sense	chr28:1784403-1784424|+	3	11	6	6	28|1784404|1784426|+|U0|TCCCTTTGTCATCCTATGCCTGA	9.78774	3.12854	5	14	5	5	28|1784404|1784426|+|U0|TCCCTTTGTCATCCTATGCCTGA	13.4108	3.66208	4	8	4	4	28|1784404|1784426|+|U0|TCCCTTTGTCATCCTATGCCTGA	9.86308	3.14055	1	1	0	1	28|1784404|1784427|+|U1_24G|TCCCTTTGTCATCCTATGCCTGAT	0.993741	0.996866	0	0	0	0		0	0		11		14		8		1		0
miRNA|ENSGALT00000035320|3p|gga-mir-429|sense	chr21:2580823-2580844|-	44	554	232	188	21|2580823|2580843|-|U0|AATACTGTCTGGTAATGCCGT	492.946	22.2024	70	929	370	290	21|2580823|2580843|-|U0|AATACTGTCTGGTAATGCCGT	889.904	29.8313	68	641	281	214	21|2580823|2580843|-|U0|AATACTGTCTGGTAATGCCGT	790.279	28.1119	2	3	1	2	21|2580823|2580843|-|U1_1A|AATACTGTCTGGTAATGCCGA	2.98122	1.72662	4	4	0	1	21|2580825|2580843|-|U1_11G|AATACTGTATGGTAATGCC	8.05528	2.83818		554		929		641		3		4
miRNA|ENSGALT00000035320|5p~|gga-mir-429|sense	chr21:2580861-2580882|-	16	95	80	70	21|2580852|2580880|-|U0|TCTTACCAGGCAAAGTTAGATCTAGCTAT	84.5305	9.19405	21	208	185	168	21|2580852|2580880|-|U0|TCTTACCAGGCAAAGTTAGATCTAGCTAT	199.247	14.1155	10	109	105	94	21|2580849|2580880|-|U0|TCTTACCAGGCAAAGTTAGATCTAGCTATTTC	134.384	11.5924	0	0	0	0		0	0	0	0	0	0		0	0		95		208		109		0		0
miRNA|ENSGALT00000035324|3p|gga-mir-146b|sense	chr6:24570118-24570137|+	0	0	0	0		0	0	3	3	1	1	6|24570117|24570138|+|U1_20G|GCCCTATGGATTCAGTTCTACA	2.87375	1.69521	1	1	0	1	6|24570117|24570138|+|U1_17T|GCCCTATGGATTCAGTACTGCA	1.23288	1.11035	13	20	4	5	6|24570117|24570138|+|U1_17T|GCCCTATGGATTCAGTACTGCA	19.8748	4.45812	5	6	1	2	6|24570117|24570138|+|U1_17T|GCCCTATGGATTCAGTACTGCA	12.0829	3.47605		0		3		1		20		6
miRNA|ENSGALT00000035324|5p|gga-mir-146b|sense	chr6:24570078-24570099|+	1	1	0	1	6|24570079|24570100|+|U1_19G|GAGAACTGAATTCCATAGACGT	0.889795	0.943289	4	4	1	1	6|24570083|24570100|+|U1_15G|ACTGAATTCCATAGACGT	3.83166	1.95746	0	0	0	0		0	0	12	29	1	6	6|24570079|24570101|+|U1_18G|GAGAACTGAATTCCATAAGCGTT	28.8185	5.36829	13	16	0	3	6|24570079|24570101|+|U1_18G|GAGAACTGAATTCCATAAGCGTT	32.2211	5.67636		1		4		0		29		16
miRNA|ENSGALT00000035325|3p|gga-mir-375|sense	chr7:23901164-23901185|+	5	8	3	3	7|23901165|23901185|+|U0|TTGTTCGTTCGGCTCGCGTTA	7.11836	2.66802	16	39	18	15	7|23901165|23901185|+|U0|TTGTTCGTTCGGCTCGCGTTA	37.3587	6.11218	19	86	38	35	7|23901165|23901185|+|U0|TTGTTCGTTCGGCTCGCGTTA	106.028	10.297	0	0	0	0		0	0	3	3	1	1	7|23901165|23901185|+|U0|TTGTTCGTTCGGCTCGCGTTA	6.04146	2.45794		8		39		86		0		3
miRNA|ENSGALT00000035325|5p~|gga-mir-375|sense	chr7:23901129-23901150|+	0	0	0	0		0	0	2	2	1	1	7|23901129|23901150|+|U1_20G|CGTCGAGCCCCACGTGCAAAAC	1.91583	1.38414	2	2	0	1	7|23901129|23901149|+|U1_19A|CGTCGAGCCCCACGTGCAGGA	2.46577	1.57028	0	0	0	0		0	0	0	0	0	0		0	0		0		2		2		0		0
miRNA|ENSGALT00000035326|3p|gga-mir-458|antisense	chr13:8034187-8034208|+	0	0	0	0		0	0	0	0	0	0		0	0	1	1	0	1	13|8034190|8034210|+|U1_19T|GTACCATTCAAAGAGCTAGGA	1.23288	1.11035	1	1	0	1	13|8034190|8034210|+|U1_17T|GTACCATTCAAAGAGCAATGA	0.993741	0.996866	0	0	0	0		0	0			0		0		1		1		0
miRNA|ENSGALT00000035326|3p|gga-mir-458|sense	chr13:8034187-8034208|-	12	15	8	3	13|8034187|8034207|-|U0|TAGCTCTTTGAATGGTACTGC	13.3469	3.65334	24	88	45	28	13|8034187|8034207|-|U0|TAGCTCTTTGAATGGTACTGC	84.2966	9.18132	31	168	104	71	13|8034187|8034207|-|U0|TAGCTCTTTGAATGGTACTGC	207.125	14.3918	40	196	99	62	13|8034187|8034207|-|U0|TAGCTCTTTGAATGGTACTGC	194.773	13.9561	29	204	122	101	13|8034187|8034207|-|U0|TAGCTCTTTGAATGGTACTGC	410.819	20.2687		15		88		168		196		204
miRNA|ENSGALT00000035326|5p|gga-mir-458|antisense	chr13:8034224-8034244|+	1	1	1	1	13|8034226|8034246|+|U0|TAGCTCTGAAAATGGCGCTGC	0.889795	0.943289	0	0	0	0		0	0	1	1	1	1	13|8034226|8034246|+|U0|TAGCTCTGAAAATGGCGCTGC	1.23288	1.11035	0	0	0	0		0	0	0	0	0	0		0	0			1		0		1		0		0
miRNA|ENSGALT00000035326|5p|gga-mir-458|sense	chr13:8034224-8034244|-	5	7	4	2	13|8034224|8034243|-|U0|GCGCCATTTTCAGAGCTATA	6.22856	2.49571	10	24	15	10	13|8034223|8034243|-|U0|GCGCCATTTTCAGAGCTATAA	22.99	4.79479	6	9	7	4	13|8034223|8034243|-|U0|GCGCCATTTTCAGAGCTATAA	11.096	3.33106	18	42	28	15	13|8034223|8034243|-|U0|GCGCCATTTTCAGAGCTATAA	41.7371	6.46043	9	21	17	8	13|8034223|8034243|-|U0|GCGCCATTTTCAGAGCTATAA	42.2902	6.50309		7		24		9		42		21
miRNA|ENSGALT00000035327|3p|gga-mir-551|sense	chr9:21966432-21966452|-	55	1095	571	541	9|21966432|21966451|-|U0|CGACCCATACTTGGTTTCAG	974.325	31.2142	72	1881	1094	1058	9|21966432|21966451|-|U0|CGACCCATACTTGGTTTCAG	1801.84	42.4481	72	1415	882	834	9|21966432|21966451|-|U0|CGACCCATACTTGGTTTCAG	1744.53	41.7676	38	417	207	200	9|21966432|21966451|-|U0|CGACCCATACTTGGTTTCAG	414.39	20.3566	28	226	121	116	9|21966432|21966451|-|U0|CGACCCATACTTGGTTTCAG	455.123	21.3336		1095		1881		1415		417		226
miRNA|ENSGALT00000035327|5p|gga-mir-551|sense	chr9:21966470-21966492|-	18	49	23	19	9|21966470|21966491|-|U0|AAATCAAGGGTGGGTAAGACCT	43.5999	6.60302	27	119	63	56	9|21966470|21966491|-|U0|AAATCAAGGGTGGGTAAGACCT	113.992	10.6767	23	82	43	38	9|21966470|21966491|-|U0|AAATCAAGGGTGGGTAAGACCT	101.097	10.0547	9	22	14	6	9|21966470|21966491|-|U0|AAATCAAGGGTGGGTAAGACCT	21.8623	4.67572	8	16	6	5	9|21966470|21966491|-|U1_5C|AAATCAAGGGTGGGTAAAACCT	32.2211	5.67636		49		119		82		22		16
miRNA|ENSGALT00000035328|3p|gga-mir-460b|sense	chr4:2687452-2687474|+	14	20	8	3	4|2687454|2687472|+|U0|CAGCGCATGCAATGTGGAC	17.7959	4.21852	20	37	13	5	4|2687454|2687472|+|U0|CAGCGCATGCAATGTGGAC	35.4429	5.95339	21	37	13	6	4|2687454|2687473|+|U1_15T|CAGCGCATGCAATGGGGACA	45.6167	6.75402	14	37	18	10	4|2687454|2687473|+|U0|CAGCGCATGCAATGTGGACA	36.7684	6.0637	16	21	7	3	4|2687454|2687473|+|U0|CAGCGCATGCAATGTGGACA	42.2902	6.50309		20		37		37		37		21
miRNA|ENSGALT00000035328|5p|gga-mir-460b|sense	chr4:2687417-2687438|+	20	69	34	27	4|2687418|2687437|+|U0|CCTCATTGTACATGCTGTGT	61.3958	7.83555	23	80	42	27	4|2687418|2687437|+|U0|CCTCATTGTACATGCTGTGT	76.6333	8.75404	28	97	48	28	4|2687418|2687437|+|U0|CCTCATTGTACATGCTGTGT	119.59	10.9357	20	86	39	19	4|2687418|2687437|+|U0|CCTCATTGTACATGCTGTGT	85.4618	9.24455	14	47	17	10	4|2687418|2687437|+|U0|CCTCATTGTACATGCTGTGT	94.6495	9.7288		69		80		97		86		47
miRNA|ENSGALT00000035333|3p|gga-mir-144|sense	chr19:5824134-5824155|-	15	47	34	16	19|5824134|5824153|-|U0|ACAGTATAGATGATGTACTC	41.8203	6.46686	26	86	50	28	19|5824134|5824153|-|U0|ACAGTATAGATGATGTACTC	82.3808	9.07639	19	62	38	21	19|5824134|5824153|-|U0|ACAGTATAGATGATGTACTC	76.4388	8.74293	36	195	130	69	19|5824134|5824153|-|U0|ACAGTATAGATGATGTACTC	193.78	13.9205	26	90	54	28	19|5824134|5824153|-|U0|ACAGTATAGATGATGTACTC	181.244	13.4627		47		86		62		195		90
miRNA|ENSGALT00000035333|5p~|gga-mir-144|sense	chr19:5824173-5824194|-	30	109	81	53	19|5824162|5824190|-|U0|GATATCATCATATACTGTAAGTTCACTAT	96.9876	9.84823	34	157	112	83	19|5824162|5824190|-|U0|GATATCATCATATACTGTAAGTTCACTAT	150.393	12.2635	20	44	30	16	19|5824159|5824190|-|U0|GATATCATCATATACTGTAAGTTCACTATGAG	54.2469	7.36525	47	215	116	33	19|5824162|5824190|-|U0|GATATCATCATATACTGTAAGTTCACTAT	213.654	14.6169	27	75	43	12	19|5824159|5824190|-|U0|GATATCATCATATACTGTAAGTTCACTATGAG	151.036	12.2897		109		157		44		215		75
miRNA|ENSGALT00000035334|3p~|gga-mir-216b|sense	chr3:288227-288248|-	0	0	0	0		0	0	1	2	2	2	3|288228|288248|-|U0|CACAATTACCTGTAGAGATTC	1.91583	1.38414	1	1	0	1	3|288226|288246|-|U1_5A|CAATTACCTGTAGAGACTCTA	1.23288	1.11035	0	0	0	0		0	0	0	0	0	0		0	0		0		2		1		0		0
miRNA|ENSGALT00000035334|5p|gga-mir-216b|sense	chr3:288266-288287|-	20	190	118	104	3|288266|288286|-|U0|AATCTCTGCAGGCAAATGTGA	169.061	13.0023	22	261	153	126	3|288266|288286|-|U0|AATCTCTGCAGGCAAATGTGA	250.016	15.8119	18	159	95	77	3|288266|288286|-|U0|AATCTCTGCAGGCAAATGTGA	196.029	14.001	6	31	22	21	3|288266|288286|-|U0|AATCTCTGCAGGCAAATGTGA	30.806	5.55031	5	9	6	5	3|288266|288286|-|U0|AATCTCTGCAGGCAAATGTGA	18.1244	4.25727		190		261		159		31		9
miRNA|ENSGALT00000035340|3p~|gga-mir-460|sense	chr2:3583746-3583767|+	13	39	21	12	2|3583742|3583762|+|U0|ACAGCGCATACAATGTGGATT	34.702	5.89084	25	58	32	17	2|3583742|3583762|+|U0|ACAGCGCATACAATGTGGATT	55.5591	7.4538	20	50	29	15	2|3583742|3583762|+|U0|ACAGCGCATACAATGTGGATT	61.6442	7.85138	15	37	18	14	2|3583742|3583762|+|U0|ACAGCGCATACAATGTGGATT	36.7684	6.0637	11	17	8	5	2|3583742|3583762|+|U0|ACAGCGCATACAATGTGGATT	34.2349	5.85106		39		58		50		37		17
miRNA|ENSGALT00000035340|5p|gga-mir-460|sense	chr2:3583704-3583725|+	22	140	66	54	2|3583705|3583725|+|U0|CTGCATTGTACACACTGTGTG	124.571	11.1611	35	310	151	123	2|3583705|3583725|+|U0|CTGCATTGTACACACTGTGTG	296.954	17.2324	39	316	160	133	2|3583705|3583725|+|U0|CTGCATTGTACACACTGTGTG	389.591	19.7381	23	165	92	80	2|3583705|3583725|+|U0|CTGCATTGTACACACTGTGTG	163.967	12.805	22	110	56	43	2|3583705|3583725|+|U0|CTGCATTGTACACACTGTGTG	221.52	14.8836		140		310		316		165		110
miRNA|ENSGALT00000035342|3p|gga-mir-454|sense	chr15:399860-399882|-	188	7699	2108	912	15|399858|399881|-|U1_4C|AGTGCAATATTGCTTATAGGATCT	6850.53	82.7679	241	15787	3285	2601	15|399858|399881|-|U1_4C|AGTGCAATATTGCTTATAGGATCT	15122.6	122.974	305	10386	2701	1791	15|399858|399881|-|U1_3A|AGTGCAATATTGCTTATAGGGCCT	12804.7	113.158	178	6699	1558	1140	15|399858|399881|-|U1_4C|AGTGCAATATTGCTTATAGGATCT	6657.07	81.5909	164	2660	725	413	15|399858|399881|-|U1_3A|AGTGCAATATTGCTTATAGGGCCT	5356.76	73.1899		7699		15787		10386		6699		2660
miRNA|ENSGALT00000035342|5p|gga-mir-454|sense	chr15:399922-399940|-	7	29	26	9	15|399922|399940|-|U0|TCCTAACCTTAAGGATGAG	25.804	5.07977	8	26	23	9	15|399922|399937|-|U0|TAACCTTAAGGATGAG	24.9058	4.99057	9	24	21	7	15|399922|399938|-|U0|CTAACCTTAAGGATGAG	29.5892	5.4396	1	4	4	4	15|399922|399938|-|U0|CTAACCTTAAGGATGAG	3.97497	1.99373	3	4	3	2	15|399922|399938|-|U0|CTAACCTTAAGGATGAG	8.05528	2.83818		29		26		24		4		4
miRNA|ENSGALT00000035344|3p|gga-mir-456|sense	chr3:32679730-32679751|-	43	649	71	264	3|32679730|32679750|-|U1_1T|AGGCTGGTTAGATGGTTGTCC	577.477	24.0307	54	1193	139	468	3|32679730|32679750|-|U1_1T|AGGCTGGTTAGATGGTTGTCT	1142.79	33.8052	67	1466	162	555	3|32679730|32679750|-|U1_1T|AGGCTGGTTAGATGGTTGTCC	1807.41	42.5136	45	790	82	341	3|32679730|32679750|-|U1_1T|AGGCTGGTTAGATGGTTGTCC	785.056	28.0188	42	551	60	230	3|32679730|32679750|-|U1_1T|AGGCTGGTTAGATGGTTGTCC	1109.61	33.3109		649		1193		1466		790		551
miRNA|ENSGALT00000035344|5p~|gga-mir-456|sense	chr3:32679778-32679799|-	8	23	17	10	3|32679771|32679790|-|U0|CAGGCATCTTCTCAGCCTAC	20.4653	4.52386	7	24	16	9	3|32679771|32679790|-|U0|CAGGCATCTTCTCAGCCTAC	22.99	4.79479	15	48	31	23	3|32679771|32679790|-|U0|CAGGCATCTTCTCAGCCTAC	59.1785	7.69275	6	11	7	6	3|32679771|32679790|-|U0|CAGGCATCTTCTCAGCCTAC	10.9312	3.30623	5	13	9	8	3|32679771|32679790|-|U0|CAGGCATCTTCTCAGCCTAC	26.1796	5.1166		23		24		48		11		13
miRNA|ENSGALT00000035454|3p|gga-mir-147-2|sense	chr10:12334966-12334985|+	8	18	10	4	10|12334967|12334985|+|U0|TGTGCGGAAATGCTTCTGC	16.0163	4.00204	16	43	7	7	10|12334967|12334987|+|U0|TGTGCGGAAATGCTTCTGCTA	41.1904	6.41797	17	37	6	6	10|12334967|12334988|+|U1_22C|TGTGCGGAAATGCTTCTGCTAT	45.6167	6.75402	9	20	5	5	10|12334967|12334988|+|U1_22C|TGTGCGGAAATGCTTCTGCTAT	19.8748	4.45812	3	7	6	5	10|12334967|12334987|+|U0|TGTGCGGAAATGCTTCTGCTA	14.0967	3.75456		18		43		37		20		7
miRNA|ENSGALT00000035454|5p~|gga-mir-147-2|sense	chr10:12334930-12334949|+	0	0	0	0		0	0	1	1	1	1	10|12334930|12334950|+|U0|GGAATCACTTCTGCACAAACT	0.957916	0.978732	0	0	0	0		0	0	0	0	0	0		0	0	1	1	0	1	10|12334930|12334950|+|U1_21T|GGAATCACTTCTGCACAAACC	2.01382	1.41909		0		1		0		0		1
miRNA|ENSGALT00000035476|3p|gga-mir-124b-2|sense	chr23:2510380-2510401|+	0	0	0	0		0	0	1	1	0	1	23|2510382|2510401|+|U1_20A|AAGGCACGCAGTGAATGCCG	0.957916	0.978732	0	0	0	0		0	0	0	0	0	0		0	0	0	0	0	0		0	0		0		1		0		0		0
miRNA|ENSGALT00000041408|3p~|gga-mir-16c|sense	chr4:4048691-4048712|-	0	0	0	0		0	0	2	2	0	1	4|4048694|4048712|-|U1_1A|CCAGTATTGCATTGCTGCC	1.91583	1.38414	2	3	2	2	4|4048691|4048711|-|U0|CAGTATTGCATTGCTGCTTTA	3.69865	1.92319	2	2	0	1	4|4048693|4048712|-|U1_2A|CCAGTATTGCATTGCTGCCT	1.98748	1.40978	0	0	0	0		0	0		0		2		3		2		0
miRNA|ENSGALT00000041408|5p|gga-mir-16c|sense	chr4:4048734-4048755|-	113	4844	3502	3121	4|4048734|4048754|-|U0|AGCAGCACGTAAATACTGGAG	4310.16	65.6518	160	10783	7164	6521	4|4048734|4048754|-|U0|AGCAGCACGTAAATACTGGAG	10329.2	101.633	178	6657	4676	4178	4|4048734|4048754|-|U0|AGCAGCACGTAAATACTGGAG	8207.31	90.5942	116	4769	3066	2787	4|4048734|4048754|-|U0|AGCAGCACGTAAATACTGGAG	4739.15	68.8415	109	1913	1309	1175	4|4048734|4048754|-|U0|AGCAGCACGTAAATACTGGAG	3852.44	62.068		4844		10783		6657		4769		1913
miRNA|ENSGALT00000041410|3p|gga-mir-146c|antisense	chr4:92169303-92169324|+	1	7	0	7	4|92169304|92169327|+|U1_12A|GAGAACTGAATTCCATGGACTGAA	6.22856	2.49571	2	8	0	4	4|92169307|92169327|+|U1_9A|AACTGAATTCCATGGACTGAA	7.66333	2.76827	2	3	0	2	4|92169304|92169327|+|U1_12A|GAGAACTGAATTCCATGGACTGAA	3.69865	1.92319	3	8	0	3	4|92169306|92169327|+|U1_10A|GAACTGAATTCCATGGACTGAA	7.94993	2.81956	2	3	0	2	4|92169304|92169327|+|U1_12A|GAGAACTGAATTCCATGGACTGAA	6.04146	2.45794			7		8		3		8		3
miRNA|ENSGALT00000041410|3p|gga-mir-146c|sense	chr4:92169303-92169324|-	22	186	77	76	4|92169302|92169322|-|U0|TCCATGGTATTCAGTTCTCTA	165.502	12.8647	72	868	372	319	4|92169302|92169322|-|U0|TCCATGGTATTCAGTTCTCTA	831.471	28.8352	63	531	208	183	4|92169302|92169322|-|U0|TCCATGGTATTCAGTTCTCTA	654.662	25.5864	59	556	248	208	4|92169302|92169322|-|U0|TCCATGGTATTCAGTTCTCTA	552.52	23.5057	33	211	77	63	4|92169302|92169322|-|U0|TCCATGGTATTCAGTTCTCTA	424.916	20.6135		186		868		531		556		211
miRNA|ENSGALT00000041410|5p|gga-mir-146c|sense	chr4:92169344-92169366|-	92	1877	973	821	4|92169344|92169365|-|U0|GAGAACTGAATTCCATGGACTG	1670.14	40.8674	102	1977	920	713	4|92169344|92169365|-|U0|GAGAACTGAATTCCATGGACTG	1893.8	43.5178	87	1190	531	421	4|92169344|92169365|-|U0|GAGAACTGAATTCCATGGACTG	1467.13	38.3032	90	1770	768	616	4|92169344|92169365|-|U0|GAGAACTGAATTCCATGGACTG	1758.92	41.9395	71	737	373	307	4|92169344|92169365|-|U0|GAGAACTGAATTCCATGGACTG	1484.18	38.5251		1877		1977		1190		1770		737
miRNA|ENSGALT00000041411|5p~|gga-mir-214|antisense	chr8:4739571-4739591|-	0	0	0	0		0	0	3	4	1	2	8|4739579|4739599|-|U1_21C|CACAGCAAGTGTAGACAGACA	3.83166	1.95746	1	1	0	1	8|4739579|4739598|-|U1_3T|ACAGCAAGTGTAGACAGGCA	1.23288	1.11035	2	2	0	1	8|4739579|4739598|-|U1_3T|ACAGCAAGTGTAGACAGGCA	1.98748	1.40978	0	0	0	0		0	0			0		4		1		2		0
miRNA|ENSGALT00000041411|5p~|gga-mir-214|sense	chr8:4739571-4739591|+	2	3	1	2	8|4739581|4739600|+|U1_1T|CCTGTCTACACTTGCTGTCC	2.66938	1.63382	1	6	6	6	8|4739564|4739579|+|U0|GAGTTGTCATGTGTCT	5.7475	2.39739	3	5	4	3	8|4739564|4739579|+|U0|GAGTTGTCATGTGTCT	6.16442	2.48283	0	0	0	0		0	0	0	0	0	0		0	0		3		6		5		0		0
miRNA|ENSGALT00000041413|3p|gga-mir-124a-2|sense	chr20:8681834-8681855|+	1	1	0	1	20|8681836|8681860|+|U1_24G|AAGGCACGCGGTGAATGCCAAGAAA	0.889795	0.943289	0	0	0	0		0	0	0	0	0	0		0	0	0	0	0	0		0	0	0	0	0	0		0	0		1		0		0		0		0
miRNA|ENSGALT00000041413|5p~|gga-mir-124a-2|sense	chr20:8681808-8681829|+	0	0	0	0		0	0	0	0	0	0		0	0	1	2	2	2	20|8681798|8681829|+|U0|GTGTTCACAGCGGACCTTGATTTAATGTCCAT	2.46577	1.57028	0	0	0	0		0	0	0	0	0	0		0	0		0		0		2		0		0
miRNA|ENSGALT00000041415|3p|gga-mir-101-2|sense	chr8:29051925-29051946|-	5	13	1	7	8|29051923|29051944|-|U1_2C|ACAGTACTGTGATAACTGAAAG	11.5673	3.40108	9	25	0	10	8|29051923|29051944|-|U1_2C|ACAGTACTGTGATAACTGAAAG	23.9479	4.89366	10	19	2	6	8|29051923|29051944|-|U1_2C|ACAGTACTGTGATAACTGAAAG	23.4248	4.83992	7	18	0	8	8|29051923|29051944|-|U1_2C|ACAGTACTGTGATAACTGAAAG	17.8873	4.22934	6	9	0	3	8|29051923|29051944|-|U1_2C|ACAGTACTGTGATAACTGAAAG	18.1244	4.25727		13		25		19		18		9
miRNA|ENSGALT00000041415|5p~|gga-mir-101-2|sense	chr8:29051963-29051984|-	5	9	7	4	8|29051961|29051980|-|U0|AGTTATCACAGTGCTGATGC	8.00815	2.82987	7	7	2	1	8|29051961|29051980|-|U1_6A|AGTTATCACAGTGCGGATGC	6.70541	2.58948	11	14	4	2	8|29051961|29051981|-|U0|CAGTTATCACAGTGCTGATGC	17.2604	4.15456	5	6	2	2	8|29051961|29051980|-|U1_5C|AGTTATCACAGTGCTAATGC	5.96245	2.44181	5	5	3	1	8|29051961|29051980|-|U0|AGTTATCACAGTGCTGATGC	10.0691	3.17318		9		7		14		6		5
miRNA|ENSGALT00000041416|3p|gga-mir-193a|sense	chr18:6423817-6423838|+	19	48	27	17	18|6423818|6423836|+|U0|ACTGGCCTACAAAGTCCCA	42.7101	6.5353	16	30	16	10	18|6423818|6423836|+|U0|ACTGGCCTACAAAGTCCCA	28.7375	5.36073	10	16	9	5	18|6423818|6423836|+|U0|ACTGGCCTACAAAGTCCCA	19.7262	4.44141	13	31	19	10	18|6423818|6423836|+|U0|ACTGGCCTACAAAGTCCCA	30.806	5.55031	6	12	10	6	18|6423818|6423836|+|U0|ACTGGCCTACAAAGTCCCA	24.1658	4.91587		48		30		16		31		12
miRNA|ENSGALT00000041416|5p~|gga-mir-193a|sense	chr18:6423780-6423801|+	20	107	68	66	18|6423781|6423801|+|U0|GGGTCTTTGCGGGCGAGATGA	95.208	9.75746	19	60	35	32	18|6423781|6423801|+|U0|GGGTCTTTGCGGGCGAGATGA	57.475	7.58122	18	93	51	43	18|6423781|6423801|+|U0|GGGTCTTTGCGGGCGAGATGA	114.658	10.7079	28	174	95	85	18|6423781|6423801|+|U0|GGGTCTTTGCGGGCGAGATGA	172.911	13.1496	23	140	82	64	18|6423781|6423801|+|U0|GGGTCTTTGCGGGCGAGATGA	281.935	16.7909		107		60		93		174		140
miRNA|ENSGALT00000041417|3p|gga-mir-15c|sense	chr4:4049063-4049084|-	3	12	5	5	4|4049063|4049083|-|U1_3A|AGACCATTCTGGGCTGCCCCA	10.6775	3.26765	0	0	0	0		0	0	4	4	2	1	4|4049065|4049083|-|U0|AGACCATTCTGGGCTGCCT	4.93154	2.22071	3	7	5	5	4|4049063|4049083|-|U0|AGACCATTCTGGGCTGCCTCA	6.95619	2.63746	3	3	2	1	4|4049063|4049083|-|U1_6C|AGACCATTCTGGGCTACCTCA	6.04146	2.45794		12		0		4		7		3
miRNA|ENSGALT00000041417|5p|gga-mir-15c|antisense	chr4:4049099-4049120|-	0	0	0	0		0	0	0	0	0	0		0	0	0	0	0	0		0	0	1	1	0	1	4|4049102|4049122|+|U1_18T|AAACCATGATGTGCTGCAACA	0.993741	0.996866	0	0	0	0		0	0			0		0		0		1		0
miRNA|ENSGALT00000041417|5p|gga-mir-15c|sense	chr4:4049099-4049120|-	21	102	41	19	4|4049099|4049119|-|U0|AGCAGCACATCATGGTTTGTA	90.759	9.52675	21	82	47	21	4|4049099|4049119|-|U0|AGCAGCACATCATGGTTTGTA	78.5491	8.86279	17	59	29	15	4|4049099|4049119|-|U0|AGCAGCACATCATGGTTTGTA	72.7402	8.52879	21	128	64	34	4|4049099|4049119|-|U0|AGCAGCACATCATGGTTTGTA	127.199	11.2782	11	37	21	15	4|4049099|4049119|-|U0|AGCAGCACATCATGGTTTGTA	74.5113	8.63199		102		82		59		128		37
miRNA|ENSGALT00000041420|3p|gga-mir-22|sense	chr19:5352113-5352134|-	10	28	13	9	19|5352113|5352133|-|U0|AGCTGCCAGTTGAAGAACTGT	24.9142	4.99142	21	53	24	17	19|5352113|5352133|-|U0|AGCTGCCAGTTGAAGAACTGT	50.7695	7.12527	12	28	15	9	19|5352113|5352133|-|U0|AGCTGCCAGTTGAAGAACTGT	34.5208	5.87544	26	106	55	31	19|5352113|5352133|-|U0|AGCTGCCAGTTGAAGAACTGT	105.337	10.2634	20	34	15	8	19|5352113|5352133|-|U0|AGCTGCCAGTTGAAGAACTGT	68.4698	8.27465		28		53		28		106		34
miRNA|ENSGALT00000041420|5p|gga-mir-22|sense	chr19:5352154-5352175|-	8	27	20	14	19|5352154|5352174|-|U0|GTTCTTCAGTGGCAAGCTTTA	24.0245	4.90147	15	52	31	23	19|5352154|5352174|-|U0|GTTCTTCAGTGGCAAGCTTTA	49.8116	7.05774	16	42	29	15	19|5352154|5352174|-|U0|GTTCTTCAGTGGCAAGCTTTA	51.7811	7.19591	27	92	56	39	19|5352154|5352174|-|U0|GTTCTTCAGTGGCAAGCTTTA	91.4242	9.5616	19	63	37	25	19|5352154|5352174|-|U0|GTTCTTCAGTGGCAAGCTTTA	126.871	11.2637		27		52		42		92		63
miRNA|ENSGALT00000042062|3p|gga-mir-1663|sense	chr5:16921043-16921063|+	2	2	0	1	5|16921044|16921063|+|U1_6C|GGCATTCAGAACAGCGGTAC	1.77959	1.33401	7	15	5	5	5|16921044|16921064|+|U1_6C|GGCATTCAGAACAGCGGTACC	14.3687	3.79061	6	12	7	3	5|16921044|16921063|+|U0|GGCATCCAGAACAGCGGTAC	14.7946	3.84638	9	18	8	5	5|16921044|16921063|+|U0|GGCATCCAGAACAGCGGTAC	17.8873	4.22934	6	16	12	7	5|16921044|16921064|+|U0|GGCATCCAGAACAGCGGTACC	32.2211	5.67636		2		15		12		18		16
miRNA|ENSGALT00000042062|5p|gga-mir-1663|sense	chr5:16921007-16921026|+	0	0	0	0		0	0	1	1	0	1	5|16921008|16921027|+|U1_4A|ACCGCTGTCCTGGGTGCCTG	0.957916	0.978732	2	2	0	1	5|16921008|16921026|+|U1_4A|ACCGCTGTCCTGGGTGCCT	2.46577	1.57028	0	0	0	0		0	0	0	0	0	0		0	0		0		1		2		0		0
miRNA|ENSGALT00000042064|3p|gga-mir-1571|sense	chr11:20363917-20363938|+	0	0	0	0		0	0	0	0	0	0		0	0	0	0	0	0		0	0	0	0	0	0		0	0	1	1	1	1	11|20363918|20363938|+|U0|GTTTCCTATCCAGGCAGCACT	2.01382	1.41909		0		0		0		0		1
miRNA|ENSGALT00000042064|5p~|gga-mir-1571|sense	chr11:20363879-20363900|+	0	0	0	0		0	0	1	1	1	1	11|20363881|20363909|+|U0|TGTCTGCCTCCGAAGCTGAGCTGTTCAGC	0.957916	0.978732	1	1	1	1	11|20363881|20363912|+|U0|TGTCTGCCTCCGAAGCTGAGCTGTTCAGCATC	1.23288	1.11035	0	0	0	0		0	0	0	0	0	0		0	0		0		1		1		0		0
miRNA|ENSGALT00000042067|3p|gga-mir-1659|sense	chr7:14764207-14764229|-	1	1	0	1	7|14764204|14764228|-|U1_1G|AGGGCAGAATGAAGGAGTCCCTGCA	0.889795	0.943289	2	3	2	2	7|14764206|14764232|-|U0|GAATAGGGCAGAATGAAGGAGTCCCTG	2.87375	1.69521	1	1	0	1	7|14764207|14764232|-|U1_1A|GAATAGGGCAGAATGAAGGAGTCCCC	1.23288	1.11035	0	0	0	0		0	0	0	0	0	0		0	0		1		3		1		0		0
miRNA|ENSGALT00000042069|3p|gga-mir-1615|sense	chr14:6745606-6745628|+	0	0	0	0		0	0	0	0	0	0		0	0	1	1	0	1	14|6745607|6745629|+|U1_22T|GGCAGCTGCACAGAAGCCCTTCT	1.23288	1.11035	0	0	0	0		0	0	0	0	0	0		0	0		0		0		1		0		0
miRNA|ENSGALT00000042069|5p~|gga-mir-1615|sense	chr14:6745572-6745594|+	0	0	0	0		0	0	0	0	0	0		0	0	0	0	0	0		0	0	1	1	0	1	14|6745571|6745592|+|U1_22G|GGTGCCTCTGGGCAGCATGCAT	0.993741	0.996866	1	1	0	1	14|6745568|6745590|+|U1_18G|CCAGGTGCCTCTGGGCAACATGC	2.01382	1.41909		0		0		0		1		1
miRNA|ENSGALT00000042073|5p|gga-mir-1614|sense	chr20:4894135-4894155|+	1	4	4	4	20|4894136|4894164|+|U0|GCATGGCAGACTCACCCTGCAGCTCTGAC	3.55918	1.88658	2	9	8	8	20|4894136|4894164|+|U0|GCATGGCAGACTCACCCTGCAGCTCTGAC	8.62124	2.9362	1	11	11	11	20|4894136|4894167|+|U0|GCATGGCAGACTCACCCTGCAGCTCTGACACA	13.5617	3.68263	0	0	0	0		0	0	0	0	0	0		0	0		4		9		11		0		0
miRNA|ENSGALT00000042074|3p~|gga-mir-1460|sense	chr1:7266973-7266996|+	1	1	1	1	1|7266977|7266998|-|U0|GGGGGAAGGTGTAATAAATTGC	0.889795	0.943289	0	0	0	0		0	0	0	0	0	0		0	0	2	2	0	1	1|7266977|7266998|-|U1_6T|GGGGGAAGGTGTAATACATTGC	1.98748	1.40978	0	0	0	0		0	0		1		0		0		2		0
miRNA|ENSGALT00000042077|5p|gga-mir-1680|sense	chr10:17701577-17701598|+	1	2	2	2	10|17701578|17701599|+|U0|TCCTCCTGGGTACAACTCTGCT	1.77959	1.33401	1	1	1	1	10|17701578|17701598|+|U0|TCCTCCTGGGTACAACTCTGC	0.957916	0.978732	1	1	0	1	10|17701578|17701598|+|U1_19T|TCCTCCTGGGTACAACTCCGC	1.23288	1.11035	0	0	0	0		0	0	0	0	0	0		0	0		2		1		1		0		0
miRNA|ENSGALT00000042085|3p~||sense	chr9:17298853-17298879|+	1	1	1	1	9|17298868|17298885|+|U0|GAAGAAGAAAAAGGATGC	0.889795	0.943289	2	3	3	2	9|17298865|17298883|+|U0|CAAGAAGAAGAAAAAGGAT	2.87375	1.69521	0	0	0	0		0	0	1	1	1	1	9|17298854|17298876|+|U0|TAGAGTACACGCAAGAAGAAGAA	0.993741	0.996866	0	0	0	0		0	0		1		3		0		1		0
miRNA|ENSGALT00000042085|5p||sense	chr9:17298782-17298808|+	9	16	15	7	9|17298783|17298799|+|U0|CCTTCTTGTCAAAGCAC	14.2367	3.77316	9	13	11	3	9|17298783|17298799|+|U0|CCTTCTTGTCAAAGCAC	12.4529	3.52887	10	16	13	6	9|17298783|17298799|+|U0|CCTTCTTGTCAAAGCAC	19.7262	4.44141	16	32	23	4	9|17298783|17298800|+|U0|CCTTCTTGTCAAAGCACT	31.7997	5.63912	6	8	8	2	9|17298783|17298800|+|U0|CCTTCTTGTCAAAGCACT	16.1106	4.0138		16		13		16		32		8
miRNA|ENSGALT00000042086|3p|gga-mir-1676|sense	chr5:58997756-58997777|-	2	3	1	2	5|58997756|58997776|-|U1_6C|GAGCGAAGTGGGTGGAAATGT	2.66938	1.63382	3	4	3	2	5|58997756|58997775|-|U0|AGCGAAGTGGGTGGGAATGT	3.83166	1.95746	1	6	6	6	5|58997756|58997776|-|U0|GAGCGAAGTGGGTGGGAATGT	7.39731	2.7198	6	8	3	3	5|58997756|58997776|-|U0|GAGCGAAGTGGGTGGGAATGT	7.94993	2.81956	1	4	4	4	5|58997756|58997776|-|U0|GAGCGAAGTGGGTGGGAATGT	8.05528	2.83818		3		4		6		8		4
miRNA|ENSGALT00000042086|5p|gga-mir-1676|sense	chr5:58997793-58997814|-	1	1	0	1	5|58997783|58997811|-|U1_11G|GACTCATCCCCTTTGCTCATCTCTGGCAG	0.889795	0.943289	2	2	1	1	5|58997790|58997811|-|U1_6A|GACTCATCCCCTTTGCACCTCT	1.91583	1.38414	1	1	1	1	5|58997791|58997811|-|U0|GACTCATCCCCTTTGCTCCTC	1.23288	1.11035	5	9	3	4	5|58997789|58997811|-|U1_1G|GACTCATCCCCTTTGCTCCTCTA	8.94367	2.9906	2	3	0	2	5|58997792|58997811|-|U1_4A|GACTCATCCCCTTTGCCCCT	6.04146	2.45794		1		2		1		9		3
miRNA|ENSGALT00000042087|3p|gga-mir-1771|sense	chr5:54133090-54133110|-	0	0	0	0		0	0	1	1	0	1	5|54133090|54133110|-|U1_2C|CTCCAAGGCTGTTTCCTCTTA	0.957916	0.978732	0	0	0	0		0	0	0	0	0	0		0	0	1	2	2	2	5|54133090|54133109|-|U0|TCCAAGGCTGTTTCCTCTGA	4.02764	2.0069		0		1		0		0		2
miRNA|ENSGALT00000042090|3p|gga-mir-1806|sense	chr1:97200888-97200909|-	0	0	0	0		0	0	1	1	0	1	1|97200887|97200908|-|U1_1A|GGCAGGATCACAAGGTCTGGAA	0.957916	0.978732	0	0	0	0		0	0	0	0	0	0		0	0	0	0	0	0		0	0		0		1		0		0		0
miRNA|ENSGALT00000042090|5p~|gga-mir-1806|sense	chr1:97200925-97200946|-	0	0	0	0		0	0	0	0	0	0		0	0	0	0	0	0		0	0	0	0	0	0		0	0	0	0	0	0		0	0		0		0		0		0		0
miRNA|ENSGALT00000042091|3p~|gga-mir-1808|sense	chr5:996863-996885|-	1	1	1	1	5|996862|996883|-|U0|ATATGGTCAATTCCCATCACCT	0.889795	0.943289	0	0	0	0		0	0	0	0	0	0		0	0	2	2	1	1	5|996863|996883|-|U1_4G|ATATGGTCAATTCCCATTACC	1.98748	1.40978	1	1	1	1	5|996862|996883|-|U0|ATATGGTCAATTCCCATCACCT	2.01382	1.41909		1		0		0		2		1
miRNA|ENSGALT00000042091|5p|gga-mir-1808|sense	chr5:996897-996919|-	2	2	2	1	5|996888|996916|-|U0|GTTGGGAATGAATACATATTGTTCTGCAA	1.77959	1.33401	0	0	0	0		0	0	1	1	1	1	5|996898|996918|-|U0|TTGTTGGGAATGAATACANAT	1.23288	1.11035	0	0	0	0		0	0	0	0	0	0		0	0		2		0		1		0		0
miRNA|ENSGALT00000042095|3p~|gga-mir-1812|sense	chr7:1263822-1263843|-	0	0	0	0		0	0	0	0	0	0		0	0	1	1	0	1	7|1263821|1263842|-|U1_1C|ATACTATACAGTATATATCTAC	1.23288	1.11035	0	0	0	0		0	0	0	0	0	0		0	0		0		0		1		0		0
miRNA|ENSGALT00000042097|5p|gga-mir-1666|sense	chr19:5527656-5527677|-	0	0	0	0		0	0	0	0	0	0		0	0	1	1	0	1	19|5527655|5527676|-|U1_5C|AACGCCACGGGGCTGAGACTGA	1.23288	1.11035	2	3	0	2	19|5527655|5527676|-|U1_5C|AACGCCACGGGGCTGAGACTGA	2.98122	1.72662	1	1	0	1	19|5527655|5527676|-|U1_5C|AACGCCACGGGGCTGAGACTGA	2.01382	1.41909		0		0		1		3		1
miRNA|ENSGALT00000042099|3p|gga-mir-1572|sense	chr12:9668837-9668857|-	2	6	6	3	12|9668838|9668856|-|U0|AACCTGACACACGGGCCTG	5.33877	2.31058	1	1	0	1	12|9668837|9668856|-|U1_6C|AACCTGACACACGGTCCTGC	0.957916	0.978732	3	4	3	2	12|9668837|9668856|-|U0|AACCTGACACACGGGCCTGC	4.93154	2.22071	1	1	1	1	12|9668841|9668856|-|U0|AACCTGACACACGGGC	0.993741	0.996866	1	1	1	1	12|9668841|9668856|-|U0|AACCTGACACACGGGC	2.01382	1.41909		6		1		4		1		1
miRNA|ENSGALT00000042101|5p|gga-mir-1662|sense	chr2:1721343-1721364|+	4	14	9	9	2|1721344|1721364|+|U0|TGACATCATCATACTTGGGAT	12.4571	3.52946	11	31	20	18	2|1721344|1721364|+|U0|TGACATCATCATACTTGGGAT	29.6954	5.44935	4	10	7	5	2|1721344|1721364|+|U0|TGACATCATCATACTTGGGAT	12.3288	3.51125	16	38	16	11	2|1721344|1721364|+|U0|TGACATCATCATACTTGGGAT	37.7622	6.14509	8	13	7	6	2|1721344|1721364|+|U0|TGACATCATCATACTTGGGAT	26.1796	5.1166		14		31		10		38		13
miRNA|ENSGALT00000042102|3p|gga-mir-1810|sense	chr13:12926231-12926250|-	0	0	0	0		0	0	0	0	0	0		0	0	1	1	1	1	13|12926230|12926244|-|U0|AGGGAACGTGAGCTC	1.23288	1.11035	0	0	0	0		0	0	0	0	0	0		0	0		0		0		1		0		0
miRNA|ENSGALT00000042104|3p|gga-mir-1650|sense	chr2:22663925-22663948|-	2	4	4	3	2|22663925|22663947|-|U0|CCTCTGAGCTCAGCTTCGCCTCT	3.55918	1.88658	0	0	0	0		0	0	0	0	0	0		0	0	3	5	2	2	2|22663925|22663947|-|U0|CCTCTGAGCTCAGCTTCGCCTCT	4.96871	2.22906	2	2	2	1	2|22663926|22663947|-|U0|CCTCTGAGCTCAGCTTCGCCTC	4.02764	2.0069		4		0		0		5		2
miRNA|ENSGALT00000042107|3p|gga-mir-1742|sense	chr1:53732495-53732514|-	0	0	0	0		0	0	0	0	0	0		0	0	0	0	0	0		0	0	1	1	0	1	1|53732497|53732516|+|U1_16C|TCGTCGTTCGGGATCGGCCC	0.993741	0.996866	1	1	0	1	1|53732497|53732516|+|U1_16C|TCGTCGTTCGGGATCGGCCC	2.01382	1.41909		0		0		0		1		1
miRNA|ENSGALT00000042110|3p|gga-mir-1673|sense	chr15:756551-756572|+	1	1	0	1	15|756552|756572|+|U1_15C|GTGTGAGTGGAAGTTAGAGGT	0.889795	0.943289	0	0	0	0		0	0	0	0	0	0		0	0	0	0	0	0		0	0	0	0	0	0		0	0		1		0		0		0		0
miRNA|ENSGALT00000042111|3p~|gga-mir-1708|sense	chr1:200158592-200158612|+	0	0	0	0		0	0	0	0	0	0		0	0	0	0	0	0		0	0	1	1	1	1	1|200158593|200158612|-|U0|ATTGATTGTTCACCCTCATT	0.993741	0.996866	0	0	0	0		0	0		0		0		0		1		0
miRNA|ENSGALT00000042112|3p|gga-mir-1555|sense	chr1:149148347-149148368|-	1	1	0	1	1|149148347|149148367|-|U1_3A|AGGGTTATTGGTTTTGTGCGA	0.889795	0.943289	6	6	1	1	1|149148347|149148367|-|U1_1T|AGGGTTATTGGTTTTGTGTGT	5.7475	2.39739	3	3	1	1	1|149148347|149148367|-|U1_1T|AGGGTTATTGGTTTTGTGTGT	3.69865	1.92319	1	2	2	2	1|149148348|149148367|-|U0|AGGGTTATTGGTTTTGTGTG	1.98748	1.40978	1	2	2	2	1|149148347|149148367|-|U0|AGGGTTATTGGTTTTGTGTGA	4.02764	2.0069		1		6		3		2		2
miRNA|ENSGALT00000042112|5p~|gga-mir-1555|sense	chr1:149148387-149148408|-	3	8	4	4	1|149148388|149148406|-|U0|GCAAACCCTTCACCCTGCC	7.11836	2.66802	2	3	1	2	1|149148388|149148406|-|U1_4A|GCAAACCCTTCACCCCGCC	2.87375	1.69521	2	3	1	2	1|149148388|149148406|-|U1_3C|GCAAACCCTTCACCCTACC	3.69865	1.92319	3	5	0	3	1|149148385|149148406|-|U1_1C|GCAAACCCTTCACCCTGCCGTT	4.96871	2.22906	4	8	2	3	1|149148388|149148406|-|U1_4A|GCAAACCCTTCACCCCGCC	16.1106	4.0138		8		3		3		5		8
miRNA|ENSGALT00000042113|3p|gga-mir-1721|sense	chr8:5165880-5165900|-	0	0	0	0		0	0	0	0	0	0		0	0	0	0	0	0		0	0	2	2	1	1	8|5165880|5165899|-|U0|GAGATGATGTTGGTCTGATG	1.98748	1.40978	0	0	0	0		0	0		0		0		0		2		0
miRNA|ENSGALT00000042114|3p|gga-mir-1706|sense	chr2:3751028-3751049|-	0	0	0	0		0	0	0	0	0	0		0	0	0	0	0	0		0	0	0	0	0	0		0	0	0	0	0	0		0	0		0		0		0		0		0
miRNA|ENSGALT00000042114|5p~|gga-mir-1706|sense	chr2:3751068-3751089|-	0	0	0	0		0	0	0	0	0	0		0	0	0	0	0	0		0	0	2	2	2	1	2|3751069|3751088|-|U0|GCCTCATCTCTCTTCTCACT	1.98748	1.40978	0	0	0	0		0	0		0		0		0		2		0
miRNA|ENSGALT00000042115|3p~|gga-mir-1671|sense	chr15:5095788-5095810|-	0	0	0	0		0	0	0	0	0	0		0	0	0	0	0	0		0	0	1	3	0	3	15|5095790|5095810|+|U1_10A|TGGCCATCCGAGTCCTTGCTT	2.98122	1.72662	0	0	0	0		0	0		0		0		0		3		0
miRNA|ENSGALT00000042119|5p|gga-mir-1737|sense	chr10:19149648-19149667|+	0	0	0	0		0	0	0	0	0	0		0	0	0	0	0	0		0	0	0	0	0	0		0	0	1	1	1	1	10|19149655|19149670|+|U0|GCTGCGCTCGGTGTCC	2.01382	1.41909		0		0		0		0		1
miRNA|ENSGALT00000042120|3p~|gga-mir-1462|sense	chr4:8572369-8572389|+	0	0	0	0		0	0	0	0	0	0		0	0	0	0	0	0		0	0	2	2	1	1	4|8572372|8572390|-|U0|ATCTGTCCTTGTGAGCCCC	1.98748	1.40978	3	3	1	1	4|8572370|8572390|-|U0|ATCTGTCCTTGTGAGCCCCAG	6.04146	2.45794		0		0		0		2		3
miRNA|ENSGALT00000042120|5p|gga-mir-1462|sense	chr4:8572408-8572428|-	0	0	0	0		0	0	2	2	0	1	4|8572408|8572427|-|U1_6C|GGCTTTCCATGACATGTTGG	1.91583	1.38414	4	6	2	2	4|8572408|8572427|-|U0|GGCTTTCCATGACAGGTTGG	7.39731	2.7198	1	3	3	3	4|8572408|8572427|-|U0|GGCTTTCCATGACAGGTTGG	2.98122	1.72662	2	2	1	1	4|8572408|8572427|-|U1_2C|GGCTTTCCATGACAGGTTTG	4.02764	2.0069		0		2		6		3		2
miRNA|ENSGALT00000042121|5p|gga-mir-1800|sense	chr5:47604940-47604960|+	0	0	0	0		0	0	5	9	6	5	5|47604942|47604960|+|U0|TACGTGATGCGATCTGATG	8.62124	2.9362	5	9	4	4	5|47604942|47604960|+|U0|TACGTGATGCGATCTGATG	11.096	3.33106	1	2	0	2	5|47604942|47604960|+|U1_14C|TACGTGATGCGATATGATG	1.98748	1.40978	0	0	0	0		0	0		0		9		9		2		0
miRNA|ENSGALT00000042126|5p|gga-mir-1709|sense	chr1:185296338-185296359|+	3	4	3	2	1|185296339|185296359|+|U0|GGAATGATGAGTGCACTGACT	3.55918	1.88658	1	2	2	2	1|185296339|185296359|+|U0|GGAATGATGAGTGCACTGACT	1.91583	1.38414	1	2	2	2	1|185296339|185296359|+|U0|GGAATGATGAGTGCACTGACT	2.46577	1.57028	0	0	0	0		0	0	0	0	0	0		0	0		4		2		2		0		0
miRNA|ENSGALT00000042131|3p|gga-mir-1681|sense	chr2:96361630-96361651|-	2	5	2	3	2|96361629|96361650|-|U1_3A|TCACATGATGTCTTGCTGACGG	4.44897	2.10926	1	1	0	1	2|96361629|96361650|-|U1_4T|TCACATGATGTCTTGCTGCTGG	0.957916	0.978732	1	1	1	1	2|96361629|96361650|-|U0|TCACATGATGTCTTGCTGATGG	1.23288	1.11035	2	3	0	2	2|96361630|96361650|-|U1_1C|TCACATGATGTCTTGCTGATA	2.98122	1.72662	1	1	0	1	2|96361629|96361650|-|U1_4T|TCACATGATGTCTTGCTGCTGG	2.01382	1.41909		5		1		1		3		1
miRNA|ENSGALT00000042132|5p|gga-mir-1452|sense	chrZ:64990805-64990826|-	1	1	1	1	Z|64990808|64990827|+|U0|AGATAAGACAGAGGATATTA	0.889795	0.943289	1	1	0	1	Z|64990807|64990828|+|U1_20T|GAGATAAGACAGAGGATATCAA	0.957916	0.978732	0	0	0	0		0	0	1	2	2	2	Z|64990808|64990827|+|U0|AGATAAGACAGAGGATATTA	1.98748	1.40978	1	2	2	2	Z|64990808|64990827|+|U0|AGATAAGACAGAGGATATTA	4.02764	2.0069		1		1		0		2		2
miRNA|ENSGALT00000042133|3p|gga-mir-1644|sense	chr14:8284361-8284381|+	0	0	0	0		0	0	0	0	0	0		0	0	1	1	1	1	14|8284363|8284382|+|U0|TGTTGTGCAGGGCTGTGCTC	1.23288	1.11035	0	0	0	0		0	0	0	0	0	0		0	0		0		0		1		0		0
miRNA|ENSGALT00000042133|5p~|gga-mir-1644|sense	chr14:8284322-8284342|+	1	1	1	1	14|8284322|8284345|+|U0|CGCTGAGCCCAGCAGGCAGTGCTG	0.889795	0.943289	0	0	0	0		0	0	0	0	0	0		0	0	0	0	0	0		0	0	0	0	0	0		0	0		1		0		0		0		0
miRNA|ENSGALT00000042134|3p|gga-mir-449b|sense	chrZ:16040786-16040806|-	3	8	3	4	Z|16040786|16040805|-|U1_6A|AGTCACTACCACACCGCCAC	7.11836	2.66802	1	1	1	1	Z|16040786|16040805|-|U0|AGTCACTACCACACTGCCAC	0.957916	0.978732	1	1	0	1	Z|16040786|16040805|-|U1_6A|AGTCACTACCACACCGCCAC	1.23288	1.11035	0	0	0	0		0	0	0	0	0	0		0	0		8		1		1		0		0
miRNA|ENSGALT00000042134|5p|gga-mir-449b|sense	chrZ:16040822-16040844|-	0	0	0	0		0	0	1	1	0	1	Z|16040824|16040843|-|U1_1G|GGCAGTGTGCTGTTAGCGGA	0.957916	0.978732	1	1	0	1	Z|16040824|16040843|-|U1_1G|GGCAGTGTGCTGTTAGCGGA	1.23288	1.11035	0	0	0	0		0	0	0	0	0	0		0	0		0		1		1		0		0
miRNA|ENSGALT00000042135|5p|gga-mir-1649|sense	chr3:23002020-23002039|-	0	0	0	0		0	0	0	0	0	0		0	0	0	0	0	0		0	0	0	0	0	0		0	0	0	0	0	0		0	0		0		0		0		0		0
miRNA|ENSGALT00000042137|3p|gga-mir-1683|sense	chr1:51777722-51777744|+	0	0	0	0		0	0	0	0	0	0		0	0	0	0	0	0		0	0	1	1	1	1	1|51777721|51777741|-|U0|GGGACAGTCACAGCATCTTTC	0.993741	0.996866	1	1	1	1	1|51777721|51777741|-|U0|GGGACAGTCACAGCATCTTTC	2.01382	1.41909		0		0		0		1		1
miRNA|ENSGALT00000042137|5p~|gga-mir-1683|sense	chr1:51777758-51777780|-	0	0	0	0		0	0	1	1	0	1	1|51777759|51777779|-|U1_14A|GATGCTTGTTGTCACCTGGAT	0.957916	0.978732	0	0	0	0		0	0	0	0	0	0		0	0	0	0	0	0		0	0		0		1		0		0		0
miRNA|ENSGALT00000042142|3p|gga-mir-1558|sense	chr20:964326-964345|-	0	0	0	0		0	0	1	1	0	1	20|964323|964344|-|U1_4C|TGCTGTGATGGGAGCTCTTGGA	0.957916	0.978732	1	1	0	1	20|964326|964345|-|U1_1C|CTGCTGTGATGGGAGCTCTA	1.23288	1.11035	0	0	0	0		0	0	0	0	0	0		0	0		0		1		1		0		0
miRNA|ENSGALT00000042144|3p~|gga-mir-1734|sense	chr3:48111442-48111462|+	0	0	0	0		0	0	0	0	0	0		0	0	1	1	0	1	3|48111441|48111462|+|U1_21T|GCTTATGTATTGAGGCATATCT	1.23288	1.11035	1	1	0	1	3|48111441|48111459|+|U1_18T|GCTTATGTATTGAGGCACA	0.993741	0.996866	0	0	0	0		0	0		0		0		1		1		0
miRNA|ENSGALT00000042144|5p|gga-mir-1734|sense	chr3:48111401-48111421|+	1	1	1	1	3|48111402|48111421|+|U0|TATGCCCCAATGTATAAGCT	0.889795	0.943289	2	7	7	4	3|48111402|48111422|+|U0|TATGCCCCAATGTATAAGCTA	6.70541	2.58948	2	4	3	3	3|48111402|48111422|+|U0|TATGCCCCAATGTATAAGCTA	4.93154	2.22071	1	1	1	1	3|48111402|48111421|+|U0|TATGCCCCAATGTATAAGCT	0.993741	0.996866	1	1	1	1	3|48111402|48111422|+|U0|TATGCCCCAATGTATAAGCTA	2.01382	1.41909		1		7		4		1		1
miRNA|ENSGALT00000042146|3p|gga-mir-1722|sense	chr10:20000355-20000376|-	1	1	0	1	10|20000356|20000375|-|U1_10G|AGAGCATCACAAAGGGGCAA	0.889795	0.943289	5	7	5	3	10|20000356|20000375|-|U0|AGAGCATCACCAAGGGGCAA	6.70541	2.58948	3	4	2	2	10|20000357|20000375|-|U0|AGAGCATCACCAAGGGGCA	4.93154	2.22071	1	2	2	2	10|20000356|20000375|-|U0|AGAGCATCACCAAGGGGCAA	1.98748	1.40978	0	0	0	0		0	0		1		7		4		2		0
miRNA|ENSGALT00000042146|5p|gga-mir-1722|sense	chr10:20000392-20000414|-	2	3	3	2	10|20000392|20000413|-|U0|GTCACCCTAAGACTGCTCTAAT	2.66938	1.63382	2	3	2	2	10|20000393|20000413|-|U0|GTCACCCTAAGACTGCTCTAA	2.87375	1.69521	2	2	2	1	10|20000397|20000414|-|U0|TGTCACCCTAAGACTGCT	2.46577	1.57028	0	0	0	0		0	0	0	0	0	0		0	0		3		3		2		0		0
miRNA|ENSGALT00000042147|5p|gga-mir-1696|sense	chr19:5566363-5566386|-	4	9	8	5	19|5566364|5566385|-|U0|TGCTGTGATGTGAGCTGAGCAT	8.00815	2.82987	3	3	0	1	19|5566364|5566384|-|U1_6C|GCTGTGATGTGAGCTAAGCAT	2.87375	1.69521	6	10	8	4	19|5566364|5566385|-|U0|TGCTGTGATGTGAGCTGAGCAT	12.3288	3.51125	1	6	6	6	19|5566364|5566385|-|U0|TGCTGTGATGTGAGCTGAGCAT	5.96245	2.44181	1	2	2	2	19|5566364|5566385|-|U0|TGCTGTGATGTGAGCTGAGCAT	4.02764	2.0069		9		3		10		6		2
miRNA|ENSGALT00000042148|3p|gga-mir-1746|sense	chr20:8632265-8632286|-	4	7	4	4	20|8632265|8632285|-|U0|TCAGAGCTGTGGTCCCATGGT	6.22856	2.49571	2	3	2	2	20|8632265|8632285|-|U0|TCAGAGCTGTGGTCCCATGGT	2.87375	1.69521	0	0	0	0		0	0	0	0	0	0		0	0	0	0	0	0		0	0		7		3		0		0		0
miRNA|ENSGALT00000042148|5p~|gga-mir-1746|sense	chr20:8632299-8632320|-	1	1	1	1	20|8632303|8632322|-|U0|TTGGTCCTCAGAGCTGAACA	0.889795	0.943289	3	4	3	2	20|8632303|8632322|-|U0|TTGGTCCTCAGAGCTGAACA	3.83166	1.95746	1	1	0	1	20|8632292|8632323|-|U1_4G|GTTGGTCCTCAGAGCTGAACAGCCCCATGCAT	1.23288	1.11035	0	0	0	0		0	0	0	0	0	0		0	0		1		4		1		0		0
miRNA|ENSGALT00000042153|3p~|gga-mir-1661|sense	chr2:19733987-19734010|-	0	0	0	0		0	0	0	0	0	0		0	0	0	0	0	0		0	0	1	1	1	1	2|19733983|19734004|-|U0|TTCCTGAAAACTGCTGGTGTGA	0.993741	0.996866	0	0	0	0		0	0		0		0		0		1		0
miRNA|ENSGALT00000042154|5p|gga-mir-1801|sense	chr8:3838512-3838533|-	1	1	0	1	8|3838513|3838532|-|U1_6A|CCGGCATGCTGCACAGTCCT	0.889795	0.943289	1	1	0	1	8|3838512|3838532|-|U1_1C|CCGGCATGCTGCACTGTCCTA	0.957916	0.978732	4	4	2	1	8|3838511|3838530|-|U0|GGCATGCTGCACTGTCCTGT	4.93154	2.22071	2	2	2	1	8|3838513|3838532|-|U0|CCGGCATGCTGCACTGTCCT	1.98748	1.40978	1	1	1	1	8|3838511|3838532|-|U0|CCGGCATGCTGCACTGTCCTGT	2.01382	1.41909		1		1		4		2		1
miRNA|ENSGALT00000042155|5p|gga-mir-1574|sense	chr10:6651012-6651032|+	1	1	0	1	10|6651013|6651041|+|U1_29A|TGTGACTTCTCCTTGTCAGAGCTGGGGTG	0.889795	0.943289	1	2	0	2	10|6651013|6651041|+|U1_29A|TGTGACTTCTCCTTGTCAGAGCTGGGGTG	1.91583	1.38414	2	2	1	1	10|6651009|6651028|+|U0|GCTCTGTGACTTCTCCTTGT	2.46577	1.57028	0	0	0	0		0	0	0	0	0	0		0	0		1		2		2		0		0
miRNA|ENSGALT00000042156|5p~|gga-mir-1675|sense	chr8:25397817-25397840|-	0	0	0	0		0	0	0	0	0	0		0	0	1	1	1	1	8|25397826|25397846|-|U0|TCCCGCTCAGGGCGGTGTCAG	1.23288	1.11035	0	0	0	0		0	0	0	0	0	0		0	0		0		0		1		0		0
miRNA|ENSGALT00000042158|3p~|gga-mir-1655|sense	chr8:7813713-7813734|+	0	0	0	0		0	0	3	3	2	1	8|7813717|7813736|+|U0|TTACCCATGGTGGGCTGATA	2.87375	1.69521	1	1	1	1	8|7813717|7813737|+|U0|TTACCCATGGTGGGCNGATAC	1.23288	1.11035	1	1	1	1	8|7813718|7813739|+|U0|TACCCATGGTGGGCTGATACAG	0.993741	0.996866	1	1	1	1	8|7813718|7813739|+|U0|TACCCATGGTGGGCTGATACAG	2.01382	1.41909		0		3		1		1		1
miRNA|ENSGALT00000042158|5p|gga-mir-1655|sense	chr8:7813678-7813699|+	3	5	3	3	8|7813679|7813699|+|U0|CAGCTGGTCTTGGGTAAATGC	4.44897	2.10926	4	9	7	4	8|7813679|7813699|+|U0|CAGCTGGTCTTGGGTAAATGC	8.62124	2.9362	1	3	3	3	8|7813679|7813699|+|U0|CAGCTGGTCTTGGGTAAATGC	3.69865	1.92319	3	4	3	2	8|7813679|7813699|+|U0|CAGCTGGTCTTGGGTAAATGC	3.97497	1.99373	1	1	1	1	8|7813679|7813699|+|U0|CAGCTGGTCTTGGGTAAATGC	2.01382	1.41909		5		9		3		4		1
miRNA|ENSGALT00000042161|3p|gga-mir-1782|sense	chr2:69711259-69711279|+	11	16	8	3	2|69711260|69711279|+|U0|CATTCATTGGAGCAGGGACA	14.2367	3.77316	18	28	10	3	2|69711260|69711279|+|U1_15G|CATTCATTGGAGCAAGGACA	26.8216	5.17896	9	10	4	2	2|69711258|69711277|+|U0|AACATTCATTGGAGCAGGGA	12.3288	3.51125	39	101	51	14	2|69711260|69711279|+|U0|CATTCATTGGAGCAGGGACA	100.368	10.0184	19	33	17	5	2|69711258|69711277|+|U0|AACATTCATTGGAGCAGGGA	66.456	8.15206		16		28		10		101		33
miRNA|ENSGALT00000042163|3p~|gga-mir-1679|sense	chr4:52619185-52619207|+	0	0	0	0		0	0	0	0	0	0		0	0	0	0	0	0		0	0	0	0	0	0		0	0	1	1	1	1	4|52619183|52619203|-|U0|ATGTCCATGCAGCTGATGCCA	2.01382	1.41909		0		0		0		0		1
miRNA|ENSGALT00000042165|5p~|gga-mir-1568|sense	chr5:9074485-9074505|-	0	0	0	0		0	0	0	0	0	0		0	0	2	2	1	1	5|9074487|9074506|-|U0|GCCTTGTGATGGGTGAGTTT	2.46577	1.57028	0	0	0	0		0	0	0	0	0	0		0	0		0		0		2		0		0
miRNA|ENSGALT00000042167|3p|gga-mir-1732|antisense	chr2:32584294-32584314|-	0	0	0	0		0	0	0	0	0	0		0	0	0	0	0	0		0	0	0	0	0	0		0	0	0	0	0	0		0	0			0		0		0		0		0
miRNA|ENSGALT00000042167|5p~|gga-mir-1732|antisense	chr2:32584326-32584346|+	0	0	0	0		0	0	0	0	0	0		0	0	1	1	1	1	2|32584334|32584354|+|U0|GCTGCTGTCGGACTGCGGTGT	1.23288	1.11035	0	0	0	0		0	0	0	0	0	0		0	0			0		0		1		0		0
miRNA|ENSGALT00000042168|3p|gga-mir-1562|sense	chr8:24908448-24908469|+	3	3	0	1	8|24908451|24908470|+|U1_15G|GCCCCGTGTATGCAATGCAG	2.66938	1.63382	3	3	2	1	8|24908451|24908470|+|U0|GCCCCGTGTATGCAGTGCAG	2.87375	1.69521	1	1	0	1	8|24908451|24908471|+|U1_21G|GCCCCGTGTATGCAGTGCAGT	1.23288	1.11035	1	1	0	1	8|24908449|24908470|+|U1_17G|GTGCCCCGTGTATGCAATGCAG	0.993741	0.996866	1	1	0	1	8|24908449|24908470|+|U1_17G|GTGCCCCGTGTATGCAATGCAG	2.01382	1.41909		3		3		1		1		1
miRNA|ENSGALT00000042168|5p|gga-mir-1562|sense	chr8:24908408-24908429|+	0	0	0	0		0	0	0	0	0	0		0	0	1	1	1	1	8|24908408|24908430|+|U0|GCACTGTAGATGGAGGGGCTGCA	1.23288	1.11035	0	0	0	0		0	0	0	0	0	0		0	0		0		0		1		0		0
miRNA|ENSGALT00000042170|5p|gga-mir-1674|sense	chr6:24237831-24237855|+	52	294	128	77	6|24237832|24237858|+|U0|GGCTATGATGCTGGATTTTCTGAGCAA	261.6	16.174	52	291	163	109	6|24237832|24237858|+|U0|GGCTATGATGCTGGATTTTCTGAGCAA	278.754	16.6959	33	162	92	66	6|24237832|24237858|+|U0|GGCTATGATGCTGGATTTTCTGAGCAA	199.727	14.1325	38	244	142	100	6|24237832|24237858|+|U0|GGCTATGATGCTGGATTTTCTGAGCAA	242.473	15.5715	27	113	71	50	6|24237832|24237858|+|U0|GGCTATGATGCTGGATTTTCTGAGCAA	227.562	15.0851		294		291		162		244		113
miRNA|ENSGALT00000042176|5p|gga-mir-1776|sense	chr4:45051748-45051769|+	1	2	2	2	4|45051749|45051769|+|U0|GTAGTGATAAGGAGACTGTCT	1.77959	1.33401	1	1	1	1	4|45051749|45051769|+|U0|GTAGTGATAAGGAGACTGTCT	0.957916	0.978732	1	1	1	1	4|45051749|45051769|+|U0|GTAGTGATAAGGAGACTGTCT	1.23288	1.11035	0	0	0	0		0	0	0	0	0	0		0	0		2		1		1		0		0
miRNA|ENSGALT00000042177|3p|gga-mir-1573|sense	chr4:12563663-12563682|+	0	0	0	0		0	0	1	1	0	1	4|12563660|12563681|-|U1_6A|GTTCTGCAGGTGCCAGACTGAG	0.957916	0.978732	0	0	0	0		0	0	0	0	0	0		0	0	0	0	0	0		0	0		0		1		0		0		0
miRNA|ENSGALT00000042179|3p|gga-mir-1740|sense	chr3:3715050-3715069|+	2	2	1	1	3|3715051|3715068|+|U0|CATCCAATTAAACCACAA	1.77959	1.33401	8	16	10	4	3|3715048|3715068|+|U0|GATCATCCAATTAAACCACAA	15.3267	3.91493	4	4	3	1	3|3715051|3715068|+|U0|CATCCAATTAAACCACAA	4.93154	2.22071	2	4	3	3	3|3715051|3715071|+|U0|CATCCAATTAAACCACAAAAC	3.97497	1.99373	2	2	1	1	3|3715051|3715069|+|U1_17A|CATCCAATTAAACCACGAA	4.02764	2.0069		2		16		4		4		2
miRNA|ENSGALT00000042179|5p|gga-mir-1740|sense	chr3:3715011-3715033|+	1	1	0	1	3|3715010|3715032|+|U1_23T|ATGTAGTTTAAGAGGATAGGTCG	0.889795	0.943289	2	2	1	1	3|3715011|3715031|+|U0|TGTAGTTTAAGAGGATAGGTC	1.91583	1.38414	1	1	1	1	3|3715011|3715031|+|U0|TGTAGTTTAAGAGGATAGGTC	1.23288	1.11035	0	0	0	0		0	0	0	0	0	0		0	0		1		2		1		0		0
miRNA|ENSGALT00000042182|3p~|gga-mir-1635|sense	chr21:1720046-1720070|-	1	1	1	1	21|1720047|1720066|-|U0|CTGGCACACAGCCTGGGAGC	0.889795	0.943289	0	0	0	0		0	0	1	1	0	1	21|1720046|1720065|-|U1_6C|TGGCACACAGCCTGCGAGCA	1.23288	1.11035	0	0	0	0		0	0	0	0	0	0		0	0		1		0		1		0		0
miRNA|ENSGALT00000042182|5p|gga-mir-1635|sense	chr21:1720086-1720110|-	1	2	2	2	21|1720088|1720109|-|U0|GCCCAGGCTGTGCTGTGCTCTG	1.77959	1.33401	0	0	0	0		0	0	0	0	0	0		0	0	0	0	0	0		0	0	0	0	0	0		0	0		2		0		0		0		0
miRNA|ENSGALT00000042184|3p|gga-mir-1306|sense	chr15:1296957-1296979|+	7	10	6	3	15|1296960|1296978|+|U0|ACGTTGGCTCTGGTGGTGA	8.89795	2.98294	12	12	4	1	15|1296960|1296978|+|U1_14T|ACGTTGGCTCTGGGGGTGA	11.495	3.39043	12	15	7	3	15|1296960|1296979|+|U0|ACGTTGGCTCTGGTGGTGAT	18.4933	4.30038	11	15	7	2	15|1296960|1296978|+|U0|ACGTTGGCTCTGGTGGTGA	14.9061	3.86084	11	13	3	3	15|1296963|1296987|+|U1_24T|TTGGCTCTGGTGGTGATGGACAGCC	26.1796	5.1166		10		12		15		15		13
miRNA|ENSGALT00000042184|5p~|gga-mir-1306|sense	chr15:1296923-1296945|+	29	85	44	12	15|1296921|1296940|+|U0|CACCTCCCCTGCAAACGTCC	75.6325	8.6967	25	84	28	21	15|1296921|1296941|+|U1_17G|CACCTCCCCTGCAAACATCCA	80.4649	8.97022	35	89	33	14	15|1296921|1296941|+|U1_17G|CACCTCCCCTGCAAACATCCA	109.727	10.4751	26	39	17	4	15|1296922|1296941|+|U0|ACCTCCCCTGCAAACGTCCA	38.7559	6.22542	15	26	9	4	15|1296921|1296941|+|U1_17G|CACCTCCCCTGCAAACATCCA	52.3593	7.23597		85		84		89		39		26
miRNA|ENSGALT00000042187|5p~|gga-mir-1789|sense	chr11:9553020-9553041|+	2	2	1	1	11|9553021|9553040|+|U0|GCACCCACAAGCACAACCAA	1.77959	1.33401	0	0	0	0		0	0	0	0	0	0		0	0	0	0	0	0		0	0	0	0	0	0		0	0		2		0		0		0		0
miRNA|ENSGALT00000042188|5p|gga-mir-1553|sense	chr7:25293082-25293105|+	2	2	2	1	7|25293083|25293105|+|U0|GTCCTGTCCTGTCTACCTACTGT	1.77959	1.33401	1	1	0	1	7|25293083|25293106|+|U1_16C|GTCCTGTCCTGTCTATCTACTGTC	0.957916	0.978732	0	0	0	0		0	0	2	2	0	1	7|25293083|25293104|+|U1_17C|GTCCTGTCCTGTCTACATACTG	1.98748	1.40978	2	2	1	1	7|25293083|25293103|+|U1_18T|GTCCTGTCCTGTCTACCCACT	4.02764	2.0069		2		1		0		2		2
miRNA|ENSGALT00000042189|5p|gga-mir-1592|sense	chr19:9339053-9339074|-	0	0	0	0		0	0	1	1	0	1	19|9339053|9339073|-|U1_4C|ACTGCCTCAGACAACGGATGT	0.957916	0.978732	2	2	1	1	19|9339052|9339073|-|U1_6C|ACTGCCTCAGACAACGTGTGTG	2.46577	1.57028	0	0	0	0		0	0	0	0	0	0		0	0		0		1		2		0		0
miRNA|ENSGALT00000042191|3p|gga-mir-449c|antisense	chrZ:16041931-16041952|+	1	1	0	1	Z|16041934|16041954|+|U1_16G|GGAGTGCCGTGAGCACCTGTT	0.889795	0.943289	0	0	0	0		0	0	1	2	2	2	Z|16041934|16041954|+|U0|GGAGTGCCGTGAGCAGCTGTT	2.46577	1.57028	0	0	0	0		0	0	0	0	0	0		0	0			1		0		2		0		0
miRNA|ENSGALT00000042191|3p|gga-mir-449c|sense	chrZ:16041931-16041952|-	9	15	8	3	Z|16041931|16041950|-|U0|GCTGCTCACGGCACTCCAGA	13.3469	3.65334	2	2	1	1	Z|16041931|16041950|-|U1_6A|GCTGCTCACGGCACCCCAGA	1.91583	1.38414	5	7	4	3	Z|16041931|16041951|-|U0|AGCTGCTCACGGCACTCCAGA	8.63019	2.93772	1	1	1	1	Z|16041931|16041951|-|U0|AGCTGCTCACGGCACTCCAGA	0.993741	0.996866	0	0	0	0		0	0		15		2		7		1		0
miRNA|ENSGALT00000042191|5p|gga-mir-449c|antisense	chrZ:16041969-16041992|-	2	2	1	1	Z|16041972|16041994|+|U1_18G|GCCAGCTAACACGCACTACCAGA	1.77959	1.33401	0	0	0	0		0	0	0	0	0	0		0	0	0	0	0	0		0	0	0	0	0	0		0	0			2		0		0		0		0
miRNA|ENSGALT00000042191|5p|gga-mir-449c|sense	chrZ:16041969-16041992|-	9	21	6	6	Z|16041968|16041991|-|U0|GGCAGTGCGTGTTAGCTGGCTGTT	18.6857	4.32269	8	13	2	4	Z|16041969|16041991|-|U1_5C|GGCAGTGCGTGTTAGCTGACTGT	12.4529	3.52887	11	16	4	3	Z|16041967|16041991|-|U1_1C|GGCAGTGCGTGTTAGCTGGCTGTTT	19.7262	4.44141	0	0	0	0		0	0	0	0	0	0		0	0		21		13		16		0		0
miRNA|ENSGALT00000042194|5p|gga-mir-1648|sense	chr20:13872256-13872276|-	1	1	0	1	20|13872262|13872282|+|U1_3C|GGTTCGGCTCCGCTCACACCA	0.889795	0.943289	0	0	0	0		0	0	0	0	0	0		0	0	0	0	0	0		0	0	0	0	0	0		0	0		1		0		0		0		0
miRNA|ENSGALT00000042200|3p|gga-mir-1618|sense	chr8:7759561-7759582|+	0	0	0	0		0	0	1	1	0	1	8|7759561|7759583|+|U1_20T|GAGCCCGGAGCCAGGCTGCAGTT	0.957916	0.978732	0	0	0	0		0	0	0	0	0	0		0	0	0	0	0	0		0	0		0		1		0		0		0
miRNA|ENSGALT00000042200|5p~|gga-mir-1618|sense	chr8:7759528-7759549|+	0	0	0	0		0	0	0	0	0	0		0	0	0	0	0	0		0	0	0	0	0	0		0	0	0	0	0	0		0	0		0		0		0		0		0
miRNA|ENSGALT00000042202|5p||antisense	chr5:58341207-58341227|+	1	2	0	2	5|58341201|58341218|+|U1_17C|AAGCCTAGCCCCAACCGA	1.77959	1.33401	0	0	0	0		0	0	0	0	0	0		0	0	0	0	0	0		0	0	0	0	0	0		0	0			2		0		0		0		0
miRNA|ENSGALT00000042204|5p|gga-mir-1354|sense	chr19:1776200-1776220|-	0	0	0	0		0	0	2	2	0	1	19|1776200|1776222|-|U1_17C|GCCATGATGATGATGTGCTGAAG	1.91583	1.38414	2	2	0	1	19|1776202|1776222|-|U1_15C|GCCATGATGATGATGTGCTGA	2.46577	1.57028	0	0	0	0		0	0	0	0	0	0		0	0		0		2		2		0		0
miRNA|ENSGALT00000042205|5p|gga-mir-1693|sense	chr1:21990353-21990373|-	0	0	0	0		0	0	3	3	1	1	1|21990352|21990372|-|U1_5C|CAAAGGATGAAGCTGTTATGT	2.87375	1.69521	1	1	0	1	1|21990352|21990373|-|U1_6A|GCAAAGGATGAAGCTGGGATGT	1.23288	1.11035	0	0	0	0		0	0	0	0	0	0		0	0		0		3		1		0		0
miRNA|ENSGALT00000042207|5p|gga-mir-1625|sense	chr15:7810136-7810160|-	5	12	0	4	15|7810136|7810159|-|U1_1A|GGACCAGGGCTCTTCCTGCTGGCA	10.6775	3.26765	11	21	4	5	15|7810136|7810159|-|U1_3C|GGACCAGGGCTCTTCCTGCTGACT	20.1162	4.48511	8	24	3	10	15|7810136|7810159|-|U1_3C|GGACCAGGGCTCTTCCTGCTGACT	29.5892	5.4396	7	18	0	7	15|7810136|7810159|-|U1_3C|GGACCAGGGCTCTTCCTGCTGACT	17.8873	4.22934	5	11	1	4	15|7810136|7810159|-|U1_3C|GGACCAGGGCTCTTCCTGCTGACT	22.152	4.70659		12		21		24		18		11
miRNA|ENSGALT00000042209|3p|gga-mir-1453|sense	chr20:1396017-1396039|-	1	1	1	1	20|1396018|1396038|-|U0|GGGCAGCCTCTCAGTGAGCTC	0.889795	0.943289	0	0	0	0		0	0	0	0	0	0		0	0	1	3	0	3	20|1396017|1396038|-|U1_3A|GGGCAGCCTCTCAGTGAGCCCT	2.98122	1.72662	0	0	0	0		0	0		1		0		0		3		0
miRNA|ENSGALT00000042210|5p~|gga-mir-1700|sense	chr1:140966240-140966260|-	0	0	0	0		0	0	0	0	0	0		0	0	0	0	0	0		0	0	0	0	0	0		0	0	0	0	0	0		0	0		0		0		0		0		0
miRNA|ENSGALT00000042211|3p~|gga-mir-1751|sense	chr4:51589043-51589065|+	0	0	0	0		0	0	1	1	0	1	4|51589045|51589066|+|U1_22T|GAAGGACGAGGGCAGACCGCGC	0.957916	0.978732	0	0	0	0		0	0	0	0	0	0		0	0	0	0	0	0		0	0		0		1		0		0		0
miRNA|ENSGALT00000042211|5p|gga-mir-1751|sense	chr4:51589002-51589024|+	2	2	2	1	4|51589005|51589025|+|U0|GCTGCTCTGTTCCTGCATCCC	1.77959	1.33401	3	3	2	1	4|51589003|51589024|+|U0|GAGCTGCTCTGTTCCTGCATCC	2.87375	1.69521	0	0	0	0		0	0	2	4	1	3	4|51589003|51589024|+|U1_20T|GAGCTGCTCTGTTCCTGCAACC	3.97497	1.99373	1	1	1	1	4|51589003|51589025|+|U0|GAGCTGCTCTGTTCCTGCATCCC	2.01382	1.41909		2		3		0		4		1
miRNA|ENSGALT00000042212|5p|gga-mir-1792|sense	chr3:7712026-7712048|+	0	0	0	0		0	0	0	0	0	0		0	0	0	0	0	0		0	0	1	1	0	1	3|7712027|7712048|+|U1_17C|CGATAGCTCAGGAACAATGCAG	0.993741	0.996866	0	0	0	0		0	0		0		0		0		1		0
miRNA|ENSGALT00000042213|3p|gga-mir-1772|antisense	chr6:11560481-11560501|+	2	4	0	2	6|11560474|11560491|+|U1_2A|CCCACCGCTGCCACCGAA	3.55918	1.88658	1	1	0	1	6|11560473|11560491|+|U1_3A|TCCCACCGCTGCCACCGAA	0.957916	0.978732	0	0	0	0		0	0	2	6	0	4	6|11560473|11560491|+|U1_3A|TCCCACCGCTGCCACCGAA	5.96245	2.44181	0	0	0	0		0	0			4		1		0		6		0
miRNA|ENSGALT00000042214|3p|gga-mir-1467|sense	chr2:141373945-141373966|-	16	50	26	10	2|141373945|141373966|-|U0|TCACACCAGAGTAACTGGGATC	44.4897	6.67006	35	81	25	13	2|141373945|141373966|-|U0|TCACACCAGAGTAACTGGGATC	77.5912	8.80859	20	50	21	11	2|141373945|141373966|-|U0|TCACACCAGAGTAACTGGGATC	61.6442	7.85138	19	53	25	14	2|141373945|141373966|-|U0|TCACACCAGAGTAACTGGGATC	52.6683	7.25729	12	15	5	2	2|141373945|141373966|-|U1_6C|TCACACCAGAGTAACTAGGATC	30.2073	5.49612		50		81		50		53		15
miRNA|ENSGALT00000042214|5p|gga-mir-1467|sense	chr2:141373987-141374009|-	2	3	2	2	2|141373987|141374008|-|U0|CTCAGCTACATCGGTGTAAATC	2.66938	1.63382	5	7	0	2	2|141373987|141374008|-|U1_2A|CTCAGCTACATCGGTGTAAACC	6.70541	2.58948	3	3	1	1	2|141373987|141374008|-|U1_2A|CTCAGCTACATCGGTGTAAACC	3.69865	1.92319	2	2	1	1	2|141373987|141374008|-|U0|CTCAGCTACATCGGTGTAAATC	1.98748	1.40978	1	1	0	1	2|141373986|141374008|-|U1_3A|CTCAGCTACATCGGTGTAAACCC	2.01382	1.41909		3		7		3		2		1
miRNA|ENSGALT00000042218|3p|gga-mir-1622|sense	chr2:40218797-40218817|-	2	2	1	1	2|40218792|40218815|-|U0|CATATGATGAGTACTGATGAGACG	1.77959	1.33401	1	1	1	1	2|40218797|40218815|-|U0|CATATGATGAGTACTGATG	0.957916	0.978732	2	3	2	2	2|40218797|40218815|-|U0|CATATGATGAGTACTGATG	3.69865	1.92319	0	0	0	0		0	0	0	0	0	0		0	0		2		1		3		0		0
miRNA|ENSGALT00000042220|5p~|gga-mir-1611|sense	chr10:16350487-16350508|-	0	0	0	0		0	0	0	0	0	0		0	0	0	0	0	0		0	0	2	3	0	2	10|16350486|16350508|+|U1_18C|GACTGCAGACTTGCCCTTACCTC	2.98122	1.72662	0	0	0	0		0	0		0		0		0		3		0
miRNA|ENSGALT00000042222|5p~|gga-mir-1667|antisense	chr24:5433915-5433936|+	1	1	1	1	24|5433916|5433932|+|U0|AAACATTGTGTCAGAAT	0.889795	0.943289	0	0	0	0		0	0	0	0	0	0		0	0	2	2	1	1	24|5433918|5433938|+|U0|ACATTGTGTCAGAATCTCTTA	1.98748	1.40978	1	1	0	1	24|5433917|5433938|+|U1_21T|AACATTGTGTCAGAATCTCTCA	2.01382	1.41909			1		0		0		2		1
miRNA|ENSGALT00000042223|3p|gga-mir-1698|sense	chr19:625992-626013|+	1	1	0	1	19|625991|626012|-|U1_2C|GAGGCTGCGGCAATCCCTGCAC	0.889795	0.943289	0	0	0	0		0	0	0	0	0	0		0	0	1	1	1	1	19|625991|626012|-|U0|GAGGCTGCGGCAATCCCTGCGC	0.993741	0.996866	1	1	1	1	19|625991|626012|-|U0|GAGGCTGCGGCAATCCCTGCGC	2.01382	1.41909		1		0		0		1		1
miRNA|ENSGALT00000042223|5p~|gga-mir-1698|sense	chr19:626025-626046|-	0	0	0	0		0	0	1	1	0	1	19|626026|626048|-|U1_1G|CTGCAGGGATGCTCCTGCCCTCT	0.957916	0.978732	0	0	0	0		0	0	0	0	0	0		0	0	0	0	0	0		0	0		0		1		0		0		0
miRNA|ENSGALT00000042224|5p|gga-mir-1766-1|sense	chr2:77319234-77319254|+	0	0	0	0		0	0	0	0	0	0		0	0	1	1	1	1	2|77319235|77319266|+|U0|GCAGATGATTGAAAACTGAGCTATTGCCCTGG	1.23288	1.11035	0	0	0	0		0	0	0	0	0	0		0	0		0		0		1		0		0
miRNA|ENSGALT00000042225|3p|gga-mir-1550|sense	chr12:13130907-13130929|+	0	0	0	0		0	0	1	1	0	1	12|13130908|13130930|+|U1_23C|TTCACTTACACTGCTCACTGGTT	0.957916	0.978732	3	3	1	1	12|13130908|13130927|+|U1_20G|TTCACTTACACTGCTCACTC	3.69865	1.92319	1	1	0	1	12|13130909|13130930|+|U1_22C|TCACTTACACTGCTCACTGGTT	0.993741	0.996866	3	3	1	1	12|13130908|13130924|+|U0|TTCACTTACACTGCTCA	6.04146	2.45794		0		1		3		1		3
miRNA|ENSGALT00000042225|5p|gga-mir-1550|sense	chr12:13130873-13130893|+	1	3	3	3	12|13130874|13130892|+|U0|GATGGGGGTGTAGTGCAGC	2.66938	1.63382	0	0	0	0		0	0	0	0	0	0		0	0	0	0	0	0		0	0	0	0	0	0		0	0		3		0		0		0		0
miRNA|ENSGALT00000042226|5p|gga-mir-1633|sense	chr8:5554925-5554947|+	1	1	0	1	8|5554922|5554950|-|U1_8C|CTCTGCGCTTCTGCTCAGCTCAGTGTCTG	0.889795	0.943289	0	0	0	0		0	0	0	0	0	0		0	0	0	0	0	0		0	0	0	0	0	0		0	0		1		0		0		0		0
miRNA|ENSGALT00000042231|3p|gga-mir-1619|sense	chr20:12664086-12664107|-	0	0	0	0		0	0	2	2	1	1	20|12664088|12664107|-|U1_2C|AGAATTCATAGCAATACGTA	1.91583	1.38414	0	0	0	0		0	0	0	0	0	0		0	0	0	0	0	0		0	0		0		2		0		0		0
miRNA|ENSGALT00000042236|3p|gga-mir-1748|sense	chr18:734632-734653|+	0	0	0	0		0	0	0	0	0	0		0	0	1	1	0	1	18|734633|734653|+|U1_19T|CTGAGGTCTGGGTGCAGCAGA	1.23288	1.11035	0	0	0	0		0	0	0	0	0	0		0	0		0		0		1		0		0
miRNA|ENSGALT00000042239|3p|gga-mir-1560|sense	chr11:20587363-20587384|-	2	2	0	1	11|20587365|20587384|-|U1_6C|GCATCTCTGGACGCACTCGT	1.77959	1.33401	7	8	2	2	11|20587364|20587384|-|U1_3C|GCATCTCTGGACGCGCTCATT	7.66333	2.76827	8	14	5	4	11|20587362|20587383|-|U1_1G|CATCTCTGGACGCGCTCGTTCT	17.2604	4.15456	5	5	3	1	11|20587364|20587383|-|U0|CATCTCTGGACGCGCTCGTT	4.96871	2.22906	5	5	3	1	11|20587364|20587383|-|U0|CATCTCTGGACGCGCTCGTT	10.0691	3.17318		2		8		14		5		5
miRNA|ENSGALT00000042239|5p|gga-mir-1560|sense	chr11:20587400-20587421|-	2	2	0	1	11|20587404|20587420|-|U1_1C|CGGCGCGAGCAGAGAGT	1.77959	1.33401	1	1	0	1	11|20587400|20587420|-|U1_5C|CGGCGCGAGCAGAGAGCCGCT	0.957916	0.978732	6	7	3	2	11|20587404|20587420|-|U0|CGGCGCGAGCAGAGAGG	8.63019	2.93772	2	2	1	1	11|20587404|20587420|-|U0|CGGCGCGAGCAGAGAGG	1.98748	1.40978	2	4	4	3	11|20587405|20587420|-|U0|CGGCGCGAGCAGAGAG	8.05528	2.83818		2		1		7		2		4
miRNA|ENSGALT00000042241|3p|gga-mir-1601|sense	chr24:2043722-2043743|+	0	0	0	0		0	0	1	1	1	1	24|2043723|2043744|+|U0|GTGTGAGCAGGTGCAGAGCTGC	0.957916	0.978732	1	1	1	1	24|2043723|2043744|+|U0|GTGTGAGCAGGTGCAGAGCTGC	1.23288	1.11035	0	0	0	0		0	0	0	0	0	0		0	0		0		1		1		0		0
miRNA|ENSGALT00000042241|5p~|gga-mir-1601|sense	chr24:2043681-2043702|+	0	0	0	0		0	0	0	0	0	0		0	0	1	1	1	1	24|2043681|2043701|+|U0|GCTCTGCACGCCGTGCACTGA	1.23288	1.11035	1	1	1	1	24|2043682|2043702|+|U0|CTCTGCACGCCGTGCACTGAT	0.993741	0.996866	0	0	0	0		0	0		0		0		1		1		0
miRNA|ENSGALT00000042245|5p|gga-mir-1695|sense	chr1:28529947-28529968|+	1	1	0	1	1|28529948|28529968|+|U1_16T|AGCACAGTTTGGTCAAGGAGC	0.889795	0.943289	2	3	2	2	1|28529948|28529968|+|U0|AGCACAGTTTGGTCATGGAGC	2.87375	1.69521	0	0	0	0		0	0	0	0	0	0		0	0	0	0	0	0		0	0		1		3		0		0		0
miRNA|ENSGALT00000042246|3p~|gga-mir-1731|sense	chr12:10938277-10938299|-	2	3	2	2	12|10938277|10938297|-|U0|GGCAGTTCCTTGGTCTTGTCC	2.66938	1.63382	1	1	1	1	12|10938277|10938297|-|U0|GGCAGTTCCTTGGTCTTGTCC	0.957916	0.978732	1	2	2	2	12|10938277|10938297|-|U0|GGCAGTTCCTTGGTCTTGTCC	2.46577	1.57028	4	14	11	11	12|10938277|10938297|-|U0|GGCAGTTCCTTGGTCTTGTCC	13.9124	3.72993	6	8	4	3	12|10938277|10938297|-|U0|GGCAGTTCCTTGGTCTTGTCC	16.1106	4.0138		3		1		2		14		8
miRNA|ENSGALT00000042247|3p|gga-mir-1689|sense	chr19:9363474-9363496|-	0	0	0	0		0	0	4	4	1	1	19|9363474|9363495|-|U1_4A|CGGTGACTGGAAGCAGCGATGA	3.83166	1.95746	3	4	3	2	19|9363473|9363495|-|U0|CGGTGACTGGAAGCAGCGTTGAC	4.93154	2.22071	1	1	0	1	19|9363473|9363495|-|U1_3C|CGGTGACTGGAAGCAGCGTTCAC	0.993741	0.996866	0	0	0	0		0	0		0		4		4		1		0
miRNA|ENSGALT00000042247|5p|gga-mir-1689|sense	chr19:9363513-9363534|-	1	1	0	1	19|9363513|9363533|-|U1_2C|CTCTGCTTACAGTGTCTGGAG	0.889795	0.943289	2	2	0	1	19|9363512|9363533|-|U1_1C|CTCTGCTTACAGTGTCTGGGGT	1.91583	1.38414	0	0	0	0		0	0	0	0	0	0		0	0	0	0	0	0		0	0		1		2		0		0		0
miRNA|ENSGALT00000042249|5p||antisense	chr3:14398084-14398103|-	0	0	0	0		0	0	0	0	0	0		0	0	1	1	1	1	3|14398071|14398100|-|U0|CCAGCCCAGCCCAGCCCAGCGCCCCGTCCC	1.23288	1.11035	0	0	0	0		0	0	0	0	0	0		0	0			0		0		1		0		0
miRNA|ENSGALT00000042251|5p|gga-mir-1710|sense	chr5:30170159-30170180|-	0	0	0	0		0	0	0	0	0	0		0	0	0	0	0	0		0	0	2	2	1	1	5|30170159|30170179|+|U0|TCATCTGCTGCATAACCATCC	1.98748	1.40978	1	1	1	1	5|30170159|30170179|+|U0|TCATCTGCTGCATAACCATCC	2.01382	1.41909		0		0		0		2		1
miRNA|ENSGALT00000042256|3p|gga-mir-1788|sense	chr7:23909986-23910006|+	5	12	6	5	7|23909987|23910006|+|U0|AGGCAGCGAAAGCAAGTCTG	10.6775	3.26765	4	7	3	3	7|23909987|23910007|+|U1_21G|AGGCAGCGAAAGCAAGTCTGT	6.70541	2.58948	6	10	6	3	7|23909987|23910006|+|U0|AGGCAGCGAAAGCAAGTCTG	12.3288	3.51125	1	1	1	1	7|23909987|23910006|+|U0|AGGCAGCGAAAGCAAGTCTG	0.993741	0.996866	1	1	0	1	7|23909987|23910006|+|U1_15A|AGGCAGCGAAAGCAGGTCTG	2.01382	1.41909		12		7		10		1		1
miRNA|ENSGALT00000042256|5p|gga-mir-1788|sense	chr7:23909948-23909969|+	10	16	7	3	7|23909949|23909967|+|U0|GCTTGTTTTCCGTTGCCTG	14.2367	3.77316	9	14	2	3	7|23909949|23909969|+|U1_21G|GCTTGTTTTCCGTTGCCTGCT	13.4108	3.66208	9	13	7	3	7|23909949|23909968|+|U0|GCTTGTTTTCCGTTGCCTGC	16.0275	4.00344	2	2	2	1	7|23909949|23909964|+|U0|GCTTGTTTTCCGTTGC	1.98748	1.40978	3	3	2	1	7|23909949|23909964|+|U0|GCTTGTTTTCCGTTGC	6.04146	2.45794		16		14		13		2		3
miRNA|ENSGALT00000042258|5p|gga-mir-1665|sense	chr8:20445144-20445165|+	0	0	0	0		0	0	1	1	1	1	8|20445145|20445165|+|U0|AAGGCCCAGGAGCGCTGCAGC	0.957916	0.978732	1	1	1	1	8|20445145|20445165|+|U0|AAGGCCCAGGAGCGCTGCAGC	1.23288	1.11035	2	3	0	2	8|20445145|20445165|+|U1_17G|AAGGCCCAGGAGCGCTACAGC	2.98122	1.72662	1	1	0	1	8|20445145|20445165|+|U1_16T|AAGGCCCAGGAGCGCAGCAGC	2.01382	1.41909		0		1		1		3		1
miRNA|ENSGALT00000042262|5p|gga-mir-1802|sense	chr5:18252217-18252238|-	0	0	0	0		0	0	0	0	0	0		0	0	1	1	0	1	5|18252218|18252237|-|U1_3A|AGTGACTGCTTTTGTGCATA	1.23288	1.11035	0	0	0	0		0	0	0	0	0	0		0	0		0		0		1		0		0
miRNA|ENSGALT00000042263|3p|gga-mir-1779|sense	chrZ:32054399-32054421|-	2	2	1	1	Z|32054400|32054420|-|U1_6T|GACGTGGACTGGAACGCCTGA	1.77959	1.33401	7	9	2	2	Z|32054400|32054420|-|U1_6T|GACGTGGACTGGAACGCCTGA	8.62124	2.9362	5	8	5	4	Z|32054399|32054420|-|U0|GACGTGGACTGGAACACCTGAG	9.86308	3.14055	0	0	0	0		0	0	0	0	0	0		0	0		2		9		8		0		0
miRNA|ENSGALT00000042267|3p|gga-mir-1769|sense	chr15:2251463-2251485|-	0	0	0	0		0	0	0	0	0	0		0	0	0	0	0	0		0	0	1	1	1	1	15|2251464|2251485|+|U0|GTGTGAAATCTGCCTGAAAGTC	0.993741	0.996866	1	1	1	1	15|2251464|2251485|+|U0|GTGTGAAATCTGCCTGAAAGTC	2.01382	1.41909		0		0		0		1		1
miRNA|ENSGALT00000042267|5p|gga-mir-1769|sense	chr15:2251425-2251446|+	0	0	0	0		0	0	2	2	2	1	15|2251426|2251445|+|U0|TTCAGGCTTTTCTCACACCT	1.91583	1.38414	1	1	1	1	15|2251426|2251445|+|U0|TTCAGGCTTTTCTCACACCT	1.23288	1.11035	0	0	0	0		0	0	0	0	0	0		0	0		0		2		1		0		0
miRNA|ENSGALT00000042270|3p|gga-mir-1736|sense	chr1:143453207-143453228|-	0	0	0	0		0	0	2	3	1	2	1|143453207|143453227|-|U1_6A|GCACCTTCGGAACTGACCTCA	2.87375	1.69521	1	1	0	1	1|143453207|143453227|-|U1_6A|GCACCTTCGGAACTGCCCTCA	1.23288	1.11035	2	2	1	1	1|143453207|143453227|-|U0|GCACCTTCGGAACTGTCCTCA	1.98748	1.40978	0	0	0	0		0	0		0		3		1		2		0
miRNA|ENSGALT00000042270|5p|gga-mir-1736|sense	chr1:143453252-143453273|-	0	0	0	0		0	0	1	1	0	1	1|143453250|143453272|-|U1_3A|GGGCAATTCCTGATAGGTGCAGA	0.957916	0.978732	0	0	0	0		0	0	0	0	0	0		0	0	0	0	0	0		0	0		0		1		0		0		0
miRNA|ENSGALT00000042273|3p|gga-mir-1791|sense	chr11:9633772-9633793|-	1	1	0	1	11|9633774|9633796|+|U1_23G|GATGTGACTGATGCAGGCTGACC	0.889795	0.943289	2	2	1	1	11|9633774|9633795|+|U1_17G|GATGTGACTGATGCAGACTGAC	1.91583	1.38414	0	0	0	0		0	0	0	0	0	0		0	0	0	0	0	0		0	0		1		2		0		0		0
miRNA|ENSGALT00000042273|5p|gga-mir-1791|sense	chr11:9633735-9633757|+	1	1	1	1	11|9633736|9633757|+|U0|GGGCTGCATCAGTCATGCCATG	0.889795	0.943289	0	0	0	0		0	0	1	1	0	1	11|9633736|9633756|+|U1_16T|GGGCTGCATCAGTCAAGCCAT	1.23288	1.11035	0	0	0	0		0	0	0	0	0	0		0	0		1		0		1		0		0
miRNA|ENSGALT00000042278|5p|gga-mir-1656|sense	chr1:137743237-137743258|+	3	5	3	3	1|137743238|137743259|+|U0|CACCAGCGGGCATTGGCATCAC	4.44897	2.10926	0	0	0	0		0	0	0	0	0	0		0	0	3	4	2	2	1|137743238|137743259|+|U1_19T|CACCAGCGGGCATTGGCACCAC	3.97497	1.99373	3	3	2	1	1|137743239|137743259|+|U0|ACCAGCGGGCATTGGCATCAC	6.04146	2.45794		5		0		0		4		3
miRNA|ENSGALT00000042280|3p|gga-mir-1798|sense	chr20:9654930-9654951|-	0	0	0	0		0	0	0	0	0	0		0	0	2	2	1	1	20|9654928|9654947|-|U0|TTTCAGAAGTGTAGCGTTTA	2.46577	1.57028	1	1	1	1	20|9654930|9654950|-|U0|GGTTTTCAGAAGTGTAGCGTT	0.993741	0.996866	0	0	0	0		0	0		0		0		2		1		0
miRNA|ENSGALT00000042280|5p|gga-mir-1798|sense	chr20:9654967-9654986|-	2	3	2	2	20|9654955|9654983|-|U0|GTGACACTTTAGAAAACCTGTAATGCTAT	2.66938	1.63382	1	1	1	1	20|9654966|9654985|-|U0|ACGTGACACTTTAGAAAACC	0.957916	0.978732	2	2	2	1	20|9654966|9654985|-|U0|ACGTGACACTTTAGAAAACC	2.46577	1.57028	1	2	0	2	20|9654966|9654985|-|U1_5T|ACGTGACACTTTAGAGAACC	1.98748	1.40978	0	0	0	0		0	0		3		1		2		2		0
miRNA|ENSGALT00000042282|5p|gga-mir-1593|sense	chr1:61691805-61691825|+	3	4	3	2	1|61691805|61691825|+|U0|ACCATCTGATTTGGACACGCA	3.55918	1.88658	5	6	2	2	1|61691803|61691824|+|U1_17A|ACACCATCTGATTTGGCCACGC	5.7475	2.39739	2	3	2	2	1|61691805|61691825|+|U0|ACCATCTGATTTGGACACGCA	3.69865	1.92319	3	4	3	2	1|61691805|61691825|+|U0|ACCATCTGATTTGGACACGCA	3.97497	1.99373	2	2	0	1	1|61691806|61691824|+|U1_19C|CCATCTGATTTGGACACGT	4.02764	2.0069		4		6		3		4		2
miRNA|ENSGALT00000042285|5p~|gga-mir-1636|sense	chr15:4729978-4729997|+	2	3	0	2	15|4729975|4729995|+|U1_17T|GCCCCGTCACTCCTGAAACCG	2.66938	1.63382	3	3	2	1	15|4729975|4729994|+|U0|GCCCCGTCACTCCTGATACC	2.87375	1.69521	3	4	3	2	15|4729975|4729995|+|U0|GCCCCGTCACTCCTGATACCG	4.93154	2.22071	3	3	1	1	15|4729975|4729993|+|U0|GCCCCGTCACTCCTGATAC	2.98122	1.72662	0	0	0	0		0	0		3		3		4		3		0
miRNA|ENSGALT00000042287|3p|gga-mir-1329|sense	chr3:99798445-99798466|+	1	1	1	1	3|99798446|99798466|+|U0|CTCGTAGCTTGATCACGATAT	0.889795	0.943289	6	12	6	6	3|99798446|99798466|+|U0|CTCGTAGCTTGATCACGATAT	11.495	3.39043	10	21	14	12	3|99798446|99798466|+|U0|CTCGTAGCTTGATCACGATAT	25.8906	5.08828	4	9	7	6	3|99798446|99798466|+|U0|CTCGTAGCTTGATCACGATAT	8.94367	2.9906	3	9	7	7	3|99798446|99798466|+|U0|CTCGTAGCTTGATCACGATAT	18.1244	4.25727		1		12		21		9		9
miRNA|ENSGALT00000042287|5p|gga-mir-1329|sense	chr3:99798407-99798428|+	11	21	10	6	3|99798408|99798429|+|U0|ACAGTGATCACGTTACGATGGA	18.6857	4.32269	25	46	13	11	3|99798408|99798428|+|U1_21G|ACAGTGATCACGTTACGATGA	44.0641	6.63808	19	43	11	7	3|99798408|99798428|+|U1_21G|ACAGTGATCACGTTACGATGA	53.014	7.28107	17	31	8	6	3|99798408|99798428|+|U1_21G|ACAGTGATCACGTTACGATGA	30.806	5.55031	12	14	5	2	3|99798409|99798429|+|U0|CAGTGATCACGTTACGATGGA	28.1935	5.30975		21		46		43		31		14
miRNA|ENSGALT00000042289|3p~|gga-mir-1747|sense	chr2:62758717-62758738|+	0	0	0	0		0	0	0	0	0	0		0	0	0	0	0	0		0	0	1	1	0	1	2|62758719|62758739|-|U1_6T|TCCTGAATCCCTTCAGGTGGA	0.993741	0.996866	2	2	0	1	2|62758719|62758739|-|U1_6T|TCCTGAATCCCTTCAGGTGGA	4.02764	2.0069		0		0		0		1		2
miRNA|ENSGALT00000042289|5p|gga-mir-1747|sense	chr2:62758752-62758773|-	4	5	1	2	2|62758751|62758772|-|U1_1A|GCACTTGAATGGAGTTCTGGGA	4.44897	2.10926	3	3	2	1	2|62758751|62758772|-|U1_5A|GCACTTGAATGGAGTTCAGGGT	2.87375	1.69521	1	1	1	1	2|62758751|62758772|-|U0|GCACTTGAATGGAGTTCTGGGT	1.23288	1.11035	4	13	8	8	2|62758751|62758772|-|U0|GCACTTGAATGGAGTTCTGGGT	12.9186	3.59425	4	6	4	3	2|62758751|62758772|-|U0|GCACTTGAATGGAGTTCTGGGT	12.0829	3.47605		5		3		1		13		6
miRNA|ENSGALT00000042291|3p|gga-mir-1720|sense	chr10:14823391-14823412|-	2	3	0	2	10|14823391|14823411|-|U1_6C|AGCAACGAGAGGTCGCTCTGA	2.66938	1.63382	1	1	1	1	10|14823390|14823411|-|U0|AGCAACGAGAGGTCGGTCTGAA	0.957916	0.978732	0	0	0	0		0	0	0	0	0	0		0	0	0	0	0	0		0	0		3		1		0		0		0
miRNA|ENSGALT00000042292|3p|gga-mir-1712|sense	chr3:81937342-81937363|-	3	9	7	6	3|81937343|81937362|-|U0|TCAGTTATCAGTGGAGTTTG	8.00815	2.82987	8	17	10	9	3|81937343|81937362|-|U0|TCAGTTATCAGTGGAGTTTG	16.2846	4.03541	2	8	6	6	3|81937343|81937362|-|U0|TCAGTTATCAGTGGAGTTTG	9.86308	3.14055	4	6	2	2	3|81937343|81937362|-|U0|TCAGTTATCAGTGGAGTTTG	5.96245	2.44181	2	2	0	1	3|81937342|81937362|-|U1_4A|TCAGTTATCAGTGGAGTATGG	4.02764	2.0069		9		17		8		6		2
miRNA|ENSGALT00000042292|5p|gga-mir-1712|sense	chr3:81937380-81937401|-	13	55	23	20	3|81937380|81937400|-|U0|GCTCCAGTCTTAACTACAGGC	48.9387	6.99562	4	14	5	5	3|81937380|81937400|-|U0|GCTCCAGTCTTAACTACAGGC	13.4108	3.66208	8	16	4	6	3|81937380|81937400|-|U1_6T|GCTCCAGTCTTAACTGCAGGC	19.7262	4.44141	3	6	2	3	3|81937380|81937400|-|U1_6T|GCTCCAGTCTTAACTGCAGGC	5.96245	2.44181	1	2	2	2	3|81937380|81937400|-|U0|GCTCCAGTCTTAACTACAGGC	4.02764	2.0069		55		14		16		6		2
miRNA|ENSGALT00000042294|3p|gga-mir-1664|sense	chr1:194622089-194622109|-	1	1	0	1	1|194622089|194622109|-|U1_5G|TCTGTGACCTCATTTAGCTCC	0.889795	0.943289	1	1	1	1	1|194622089|194622109|-|U0|TCTGTGACCTCATTTACCTCC	0.957916	0.978732	0	0	0	0		0	0	0	0	0	0		0	0	0	0	0	0		0	0		1		1		0		0		0
miRNA|ENSGALT00000042295|3p~|gga-mir-1647|sense	chr28:1818034-1818054|-	0	0	0	0		0	0	0	0	0	0		0	0	0	0	0	0		0	0	0	0	0	0		0	0	0	0	0	0		0	0		0		0		0		0		0
miRNA|ENSGALT00000042299|3p|gga-mir-1723|sense	chr2:41377998-41378020|-	3	3	1	1	2|41377996|41378016|-|U1_3T|AGCGGAATGTGCAGCCTCGCT	2.66938	1.63382	4	8	5	5	2|41377995|41378016|-|U0|AGCGGAATGTGCAGCCTCACTG	7.66333	2.76827	1	2	2	2	2|41377995|41378016|-|U0|AGCGGAATGTGCAGCCTCACTG	2.46577	1.57028	1	4	4	4	2|41377995|41378016|-|U0|AGCGGAATGTGCAGCCTCACTG	3.97497	1.99373	0	0	0	0		0	0		3		8		2		4		0
miRNA|ENSGALT00000042299|5p~|gga-mir-1723|sense	chr2:41378029-41378051|-	7	15	10	6	2|41378032|41378052|-|U0|AGCTGCACATTTCGTGTCCCA	13.3469	3.65334	7	9	4	2	2|41378033|41378054|-|U1_5C|AGAGCTGCACATTTCGTTTCCC	8.62124	2.9362	3	3	1	1	2|41378033|41378052|-|U0|AGCTGCACATTTCGTGTCCC	3.69865	1.92319	5	6	5	2	2|41378033|41378054|-|U0|AGAGCTGCACATTTCGTGTCCC	5.96245	2.44181	8	10	6	2	2|41378032|41378052|-|U0|AGCTGCACATTTCGTGTCCCA	20.1382	4.48756		15		9		3		6		10
miRNA|ENSGALT00000042301|5p|gga-mir-1581|sense	chr1:51158148-51158170|+	1	1	0	1	1|51158149|51158170|+|U1_18G|GAGCCGAAGGGGTGGGCCCTGC	0.889795	0.943289	0	0	0	0		0	0	2	2	0	1	1|51158149|51158170|+|U1_20T|GAGCCGAAGGGGTGGGCGCAGC	2.46577	1.57028	0	0	0	0		0	0	2	2	0	1	1|51158149|51158169|+|U1_18G|GAGCCGAAGGGGTGGGCTCTG	4.02764	2.0069		1		0		2		0		2
miRNA|ENSGALT00000042307|5p|gga-mir-1717|sense	chr3:35031832-35031854|+	0	0	0	0		0	0	0	0	0	0		0	0	0	0	0	0		0	0	2	3	1	2	3|35031833|35031856|+|U1_24T|CTCTCTAACCTGACAGAAAACTAA	2.98122	1.72662	0	0	0	0		0	0		0		0		0		3		0
miRNA|ENSGALT00000042308|3p|gga-mir-1688|sense	chr10:742923-742945|+	0	0	0	0		0	0	0	0	0	0		0	0	0	0	0	0		0	0	0	0	0	0		0	0	0	0	0	0		0	0		0		0		0		0		0
miRNA|ENSGALT00000042309|3p|gga-mir-1756a|sense	chrZ:61446166-61446187|-	5	6	2	2	Z|61446166|61446186|-|U1_5C|CCAGTGATTCACACCAACTGT	5.33877	2.31058	3	8	2	4	Z|61446166|61446186|-|U1_3A|CCAGTGATTCACACCAGCAGT	7.66333	2.76827	2	3	1	2	Z|61446166|61446186|-|U1_5C|CCAGTGATTCACACCAACTGT	3.69865	1.92319	5	7	2	2	Z|61446167|61446186|-|U0|CCAGTGATTCACACCAGCTG	6.95619	2.63746	2	3	0	2	Z|61446166|61446186|-|U1_6T|CCAGTGATTCACACCCGCTGT	6.04146	2.45794		6		8		3		7		3
miRNA|ENSGALT00000042313|5p|gga-mir-1759|sense	chr2:63666738-63666759|-	0	0	0	0		0	0	0	0	0	0		0	0	0	0	0	0		0	0	1	1	0	1	2|63666738|63666758|-|U1_6T|AGGGTAGGAGGAGAGCGGTGT	0.993741	0.996866	0	0	0	0		0	0		0		0		0		1		0
miRNA|ENSGALT00000042317|5p~|gga-mir-1590|sense	chr6:13488374-13488396|-	2	2	2	1	6|13488370|13488389|-|U0|AGAGAACAGTTTGTCCCACT	1.77959	1.33401	3	3	1	1	6|13488370|13488389|-|U1_6G|AGAGAACAGTTTGTACCACT	2.87375	1.69521	3	3	2	1	6|13488370|13488389|-|U1_6G|AGAGAACAGTTTGTACCACT	3.69865	1.92319	1	1	0	1	6|13488370|13488391|-|U1_6G|CCAGAGAACAGTTTGTACCACT	0.993741	0.996866	0	0	0	0		0	0		2		3		3		1		0
miRNA|ENSGALT00000042322|5p~|gga-mir-1455|sense	chr7:6812257-6812277|+	0	0	0	0		0	0	2	3	2	2	7|6812259|6812287|+|U0|GCCATGGCTTGTTGTGCTGGGGGTATGAT	2.87375	1.69521	2	2	2	1	7|6812259|6812279|+|U0|GCCATGGCTTGTTGTGCTGGG	2.46577	1.57028	1	1	0	1	7|6812258|6812282|+|U1_20G|AGCCATGGCTTGTTGTGCTTGGGGT	0.993741	0.996866	1	1	1	1	7|6812258|6812282|+|U0|AGCCATGGCTTGTTGTGCTGGGGGT	2.01382	1.41909		0		3		2		1		1
miRNA|ENSGALT00000042329|3p~|gga-mir-1811|sense	chr4:58651749-58651768|+	21	65	49	17	4|58651748|58651766|+|U0|TGCACCCAGCGCTGAAATA	57.8366	7.60504	14	68	59	36	4|58651748|58651766|+|U0|TGCACCCAGCGCTGAAATA	65.1383	8.07083	10	46	42	25	4|58651748|58651766|+|U0|TGCACCCAGCGCTGAAATA	56.7127	7.53078	23	109	92	49	4|58651748|58651766|+|U0|TGCACCCAGCGCTGAAATA	108.318	10.4076	17	51	40	19	4|58651748|58651766|+|U0|TGCACCCAGCGCTGAAATA	102.705	10.1343		65		68		46		109		51
miRNA|ENSGALT00000042329|5p|gga-mir-1811|antisense	chr4:58651710-58651729|-	0	0	0	0		0	0	1	1	1	1	4|58651710|58651728|-|U0|TGCACCCAGCGCTGCAATA	0.957916	0.978732	1	1	1	1	4|58651710|58651728|-|U0|TGCACCCAGCGCTGCAATA	1.23288	1.11035	0	0	0	0		0	0	0	0	0	0		0	0			0		1		1		0		0
miRNA|ENSGALT00000042329|5p|gga-mir-1811|sense	chr4:58651710-58651729|+	9	11	5	2	4|58651709|58651729|+|U0|TTATTGCAGCGCTGGGTGCAT	9.78774	3.12854	4	4	1	1	4|58651711|58651731|+|U1_21G|ATTGCAGCGCTGGGTGCATGC	3.83166	1.95746	10	15	7	4	4|58651711|58651733|+|U1_23G|ATTGCAGCGCTGGGTGCATGGAT	18.4933	4.30038	5	6	2	2	4|58651709|58651729|+|U1_21T|TTATTGCAGCGCTGGGTGCAA	5.96245	2.44181	8	14	6	4	4|58651711|58651731|+|U1_21G|ATTGCAGCGCTGGGTGCATGA	28.1935	5.30975		11		4		15		6		14
miRNA|ENSGALT00000042332|5p|gga-mir-1588|sense	chr14:14876220-14876240|+	0	0	0	0		0	0	0	0	0	0		0	0	0	0	0	0		0	0	1	1	0	1	14|14876220|14876239|-|U1_5C|AGGAACCAGCTTTCGACTCT	0.993741	0.996866	0	0	0	0		0	0		0		0		0		1		0
miRNA|ENSGALT00000042335|3p|gga-mir-1781|sense	chr14:3330777-3330797|-	1	1	0	1	14|3330777|3330797|-|U1_6A|TTTAAATCATGCAGCGGTTGA	0.889795	0.943289	0	0	0	0		0	0	0	0	0	0		0	0	1	1	0	1	14|3330777|3330796|-|U1_6A|TTAAATCATGCAGCCGTTGA	0.993741	0.996866	1	1	0	1	14|3330777|3330796|-|U1_6A|TTAAATCATGCAGCCGTTGA	2.01382	1.41909		1		0		0		1		1
miRNA|ENSGALT00000042335|5p|gga-mir-1781|sense	chr14:3330814-3330835|-	1	1	0	1	14|3330814|3330834|-|U1_6T|ACAGCTGAGTGATTTTAAGCA	0.889795	0.943289	1	3	3	3	14|3330814|3330834|-|U0|ACAGCTGAGTGATTTAAAGCA	2.87375	1.69521	2	2	0	1	14|3330814|3330834|-|U1_4T|ACAGCTGAGTGATTTAATGCA	2.46577	1.57028	2	2	2	1	14|3330814|3330834|-|U0|ACAGCTGAGTGATTTAAAGCA	1.98748	1.40978	1	1	1	1	14|3330814|3330834|-|U0|ACAGCTGAGTGATTTAAAGCA	2.01382	1.41909		1		3		2		2		1
miRNA|ENSGALT00000042336|5p~|gga-mir-1624|sense	chr6:16899151-16899171|-	0	0	0	0		0	0	0	0	0	0		0	0	1	1	0	1	6|16899149|16899171|-|U1_1C|AACCCTGATGGTGCCAGGTGATA	1.23288	1.11035	0	0	0	0		0	0	0	0	0	0		0	0		0		0		1		0		0
miRNA|ENSGALT00000042337|5p|gga-mir-1416|sense	chrZ:34596495-34596515|+	20	41	10	8	Z|34596496|34596516|+|U0|CCTTAACTCATGCCGCTGTGC	36.4816	6.04	24	60	25	11	Z|34596496|34596515|+|U0|CCTTAACTCATGCCGCTGTG	57.475	7.58122	18	54	16	11	Z|34596496|34596515|+|U1_15G|CCTTAACTCATGCCACTGTG	66.5758	8.1594	13	27	6	6	Z|34596496|34596516|+|U0|CCTTAACTCATGCCGCTGTGC	26.831	5.17987	8	9	2	2	Z|34596496|34596516|+|U1_16C|CCTTAACTCATGCCGATGTGC	18.1244	4.25727		41		60		54		27		9
miRNA|ENSGALT00000042338|3p|gga-mir-199b|sense	chr3:65613554-65613573|+	4	4	0	1	3|65613554|65613572|+|U1_19G|CAGTAGTCTGCACATTTGA	3.55918	1.88658	3	4	0	2	3|65613554|65613574|+|U1_19G|CAGTAGTCTGCACATTTGTTC	3.83166	1.95746	2	2	1	1	3|65613554|65613571|+|U0|CAGTAGTCTGCACATTTG	2.46577	1.57028	1	1	0	1	3|65613554|65613574|+|U1_19G|CAGTAGTCTGCACATTTGTTC	0.993741	0.996866	1	1	0	1	3|65613555|65613574|+|U1_16T|AGTAGTCTGCACATTGGGTC	2.01382	1.41909		4		4		2		1		1
miRNA|ENSGALT00000042340|3p|gga-mir-1807|antisense	chr24:3207807-3207828|+	0	0	0	0		0	0	0	0	0	0		0	0	0	0	0	0		0	0	1	2	2	2	24|3207812|3207827|-|U0|TCAGCTCTAGCCTCAT	1.98748	1.40978	0	0	0	0		0	0			0		0		0		2		0
miRNA|ENSGALT00000042340|3p|gga-mir-1807|sense	chr24:3207807-3207828|-	1	1	1	1	24|3207806|3207825|+|U0|GGCAGAATGAGGCTAGAGCT	0.889795	0.943289	0	0	0	0		0	0	0	0	0	0		0	0	0	0	0	0		0	0	0	0	0	0		0	0		1		0		0		0		0
miRNA|ENSGALT00000042341|5p|gga-mir-1654-2|sense	chr4:92718295-92718315|+	0	0	0	0		0	0	1	1	0	1	4|92718296|92718316|+|U1_18G|TGCTGGTGGAGGGAGCTTAGC	0.957916	0.978732	0	0	0	0		0	0	1	1	0	1	4|92718296|92718316|+|U1_16C|TGCTGGTGGAGGGAGTTGAGC	0.993741	0.996866	0	0	0	0		0	0		0		1		0		1		0
miRNA|ENSGALT00000042342|3p|gga-mir-1628|sense	chr4:1892050-1892071|+	1	2	0	2	4|1892051|1892071|+|U1_16G|AGAGCTCTTCCTGTTATGACC	1.77959	1.33401	1	1	1	1	4|1892051|1892071|+|U0|AGAGCTCTTCCTGTTGTGACC	0.957916	0.978732	2	2	1	1	4|1892051|1892071|+|U0|AGAGCTCTTCCTGTTGTGACC	2.46577	1.57028	0	0	0	0		0	0	0	0	0	0		0	0		2		1		2		0		0
miRNA|ENSGALT00000042343|3p~|gga-mir-1464|sense	chr15:11747335-11747358|+	5	7	3	2	15|11747334|11747354|+|U1_16G|GGCTGCCCGCACACAACACAC	6.22856	2.49571	3	3	1	1	15|11747334|11747352|+|U0|GGCTGCCCGCACACAGCAC	2.87375	1.69521	4	8	5	4	15|11747334|11747354|+|U0|GGCTGCCCGCACACAGCACAC	9.86308	3.14055	1	1	1	1	15|11747334|11747354|+|U0|GGCTGCCCGCACACAGCACAC	0.993741	0.996866	0	0	0	0		0	0		7		3		8		1		0
miRNA|ENSGALT00000042343|5p|gga-mir-1464|sense	chr15:11747297-11747320|+	0	0	0	0		0	0	0	0	0	0		0	0	0	0	0	0		0	0	0	0	0	0		0	0	1	1	0	1	15|11747298|11747320|+|U1_19T|GCTGTTTGCAGGGCCGCCCCGGA	2.01382	1.41909		0		0		0		0		1
miRNA|ENSGALT00000042346|3p~|gga-mir-1631|sense	chrZ:15789469-15789490|+	0	0	0	0		0	0	0	0	0	0		0	0	0	0	0	0		0	0	0	0	0	0		0	0	0	0	0	0		0	0		0		0		0		0		0
miRNA|ENSGALT00000042349|3p|gga-mir-1763|sense	chr14:12895695-12895717|+	0	0	0	0		0	0	1	2	0	2	14|12895696|12895717|+|U1_21G|AGGGCGGGAGCGGAGCGCGGTA	1.91583	1.38414	0	0	0	0		0	0	0	0	0	0		0	0	0	0	0	0		0	0		0		2		0		0		0
miRNA|ENSGALT00000042350|5p~|gga-mir-762|sense	chr15:5760083-5760104|+	0	0	0	0		0	0	0	0	0	0		0	0	0	0	0	0		0	0	0	0	0	0		0	0	1	1	0	1	15|5760092|5760108|-|U1_11G|CCGGGTTTCGGCCCGCA	2.01382	1.41909		0		0		0		0		1
miRNA|ENSGALT00000042351|5p~|gga-mir-1600|sense	chr1:199256204-199256223|-	0	0	0	0		0	0	1	1	0	1	1|199256202|199256222|+|U1_16C|CCCCGGTGCTGGCAGTCCTGG	0.957916	0.978732	0	0	0	0		0	0	0	0	0	0		0	0	0	0	0	0		0	0		0		1		0		0		0
miRNA|ENSGALT00000042354|5p|gga-mir-1626|sense	chr1:5735285-5735308|+	0	0	0	0		0	0	0	0	0	0		0	0	0	0	0	0		0	0	0	0	0	0		0	0	1	1	1	1	1|5735286|5735307|+|U0|TTCCATGGCAGACTTTCTAGGC	2.01382	1.41909		0		0		0		0		1
miRNA|ENSGALT00000042356|3p|gga-mir-1621|sense	chr28:2706156-2706175|+	0	0	0	0		0	0	0	0	0	0		0	0	0	0	0	0		0	0	0	0	0	0		0	0	0	0	0	0		0	0		0		0		0		0		0
miRNA|ENSGALT00000042360|5p|gga-mir-1719|sense	chr12:842969-842989|-	2	2	0	1	12|842968|842988|-|U1_6A|AAGATGATGAGTTGCCGATGT	1.77959	1.33401	2	2	1	1	12|842969|842988|-|U0|AAGATGATGAGTTGCTGATG	1.91583	1.38414	2	3	2	2	12|842969|842988|-|U0|AAGATGATGAGTTGCTGATG	3.69865	1.92319	0	0	0	0		0	0	0	0	0	0		0	0		2		2		3		0		0
miRNA|ENSGALT00000042361|3p|gga-mir-1463|sense	chr5:11171661-11171685|-	1	1	1	1	5|11171662|11171684|-|U0|TTCTATGATGCTTTGCTGAGAAT	0.889795	0.943289	3	4	3	2	5|11171664|11171684|-|U0|TTCTATGATGCTTTGCTGAGA	3.83166	1.95746	2	3	1	2	5|11171658|11171684|-|U1_1C|TTCTATGATGCTTTGCTGAGAATTGAA	3.69865	1.92319	0	0	0	0		0	0	0	0	0	0		0	0		1		4		3		0		0
miRNA|ENSGALT00000042363|3p|gga-mir-1685|sense	chr2:24751325-24751346|+	0	0	0	0		0	0	0	0	0	0		0	0	1	1	0	1	2|24751326|24751347|+|U1_22T|CAGTAATGGTATGAACTCAGAA	1.23288	1.11035	0	0	0	0		0	0	0	0	0	0		0	0		0		0		1		0		0
miRNA|ENSGALT00000042363|5p|gga-mir-1685|sense	chr2:24751284-24751305|+	1	1	1	1	2|24751285|24751306|+|U0|GGAGTCACTACCAGTGCTGTGT	0.889795	0.943289	8	15	5	4	2|24751285|24751305|+|U1_16G|GGAGTCACTACCAGTACTGTG	14.3687	3.79061	5	12	3	4	2|24751285|24751305|+|U1_19G|GGAGTCACTACCAGTGCTATG	14.7946	3.84638	8	14	7	3	2|24751285|24751306|+|U0|GGAGTCACTACCAGTGCTGTGT	13.9124	3.72993	1	2	2	2	2|24751285|24751305|+|U0|GGAGTCACTACCAGTGCTGTG	4.02764	2.0069		1		15		12		14		2
miRNA|ENSGALT00000042365|3p|gga-mir-1786|sense	chr14:7801777-7801797|+	1	1	1	1	14|7801777|7801797|+|U0|ATTCTTTTCTGCTGTGTTACT	0.889795	0.943289	2	2	1	1	14|7801778|7801797|+|U0|TTCTTTTCTGCTGTGTTACT	1.91583	1.38414	4	4	2	1	14|7801778|7801797|+|U0|TTCTTTTCTGCTGTGTTACT	4.93154	2.22071	0	0	0	0		0	0	1	2	2	2	14|7801777|7801797|+|U0|ATTCTTTTCTGCTGTGTTACT	4.02764	2.0069		1		2		4		0		2
miRNA|ENSGALT00000042365|5p~|gga-mir-1786|sense	chr14:7801741-7801761|+	2	2	1	1	14|7801742|7801764|+|U1_23G|AACACAACAGGAAACAAATTCAC	1.77959	1.33401	1	2	2	2	14|7801742|7801767|+|U0|AACACAACAGGAAACAAATTCAGCAT	1.91583	1.38414	0	0	0	0		0	0	0	0	0	0		0	0	0	0	0	0		0	0		2		2		0		0		0
miRNA|ENSGALT00000042367|3p|gga-mir-1603|sense	chr7:11205588-11205608|-	0	0	0	0		0	0	2	2	1	1	7|11205586|11205607|-|U0|GTGGTTGGTTTGGTGCTGTCGA	1.91583	1.38414	1	1	0	1	7|11205586|11205607|-|U1_6A|GTGGTTGGTTTGGTGCGGTCGA	1.23288	1.11035	0	0	0	0		0	0	1	1	0	1	7|11205586|11205607|-|U1_4A|GTGGTTGGTTTGGTGCTGACGA	2.01382	1.41909		0		2		1		0		1
miRNA|ENSGALT00000042367|5p~|gga-mir-1603|sense	chr7:11205624-11205644|-	1	2	2	2	7|11205622|11205644|-|U0|CAGCACGCAGTCCCAGCCAGCTG	1.77959	1.33401	0	0	0	0		0	0	0	0	0	0		0	0	0	0	0	0		0	0	0	0	0	0		0	0		2		0		0		0		0
miRNA|ENSGALT00000042372|3p|gga-mir-1451|sense	chr3:78710269-78710291|+	5	5	0	1	3|78710270|78710289|+|U1_15T|GTAACTCGCTGCTGCGAGAG	4.44897	2.10926	4	4	1	1	3|78710270|78710287|+|U1_13T|GTAACTCGCTGCCGTGAG	3.83166	1.95746	4	5	3	2	3|78710270|78710287|+|U0|GTAACTCGCTGCTGTGAG	6.16442	2.48283	5	5	0	1	3|78710269|78710289|+|U1_21G|CGTAACTCGCTGCTGTGAGAA	4.96871	2.22906	2	2	2	1	3|78710270|78710286|+|U0|GTAACTCGCTGCTGTGA	4.02764	2.0069		5		4		5		5		2
miRNA|ENSGALT00000042372|5p|gga-mir-1451|sense	chr3:78710232-78710253|+	65	1210	586	360	3|78710233|78710253|+|U0|CGCACAGGAGCAAGTTACCGC	1076.65	32.8124	95	1687	752	429	3|78710233|78710253|+|U0|CGCACAGGAGCAAGTTACCGC	1616	40.1996	92	1403	608	345	3|78710233|78710253|+|U0|CGCACAGGAGCAAGTTACCGC	1729.74	41.5901	76	1040	438	244	3|78710233|78710253|+|U0|CGCACAGGAGCAAGTTACCGC	1033.49	32.148	57	525	204	113	3|78710233|78710253|+|U0|CGCACAGGAGCAAGTTACCGC	1057.25	32.5155		1210		1687		1403		1040		525
miRNA|ENSGALT00000042373|3p|gga-mir-1653|sense	chr9:15430518-15430539|+	0	0	0	0		0	0	1	1	0	1	9|15430522|15430542|-|U1_6A|CCACAGGAGCTGTGCAGCATG	0.957916	0.978732	0	0	0	0		0	0	0	0	0	0		0	0	1	1	0	1	9|15430517|15430537|-|U1_5G|GGAGCTGTGCTGCATGTAGGT	2.01382	1.41909		0		1		0		0		1
miRNA|ENSGALT00000042373|5p~|gga-mir-1653|sense	chr9:15430560-15430581|-	0	0	0	0		0	0	1	1	0	1	9|15430559|15430579|-|U1_6C|GTATGCCCAGCACTGATCCTG	0.957916	0.978732	1	1	1	1	9|15430564|15430580|-|U0|TGTATGCCCAGCACTGG	1.23288	1.11035	1	1	0	1	9|15430560|15430581|-|U1_5C|TTGTATGCCCAGCACTGATCCT	0.993741	0.996866	0	0	0	0		0	0		0		1		1		1		0
miRNA|ENSGALT00000042375|3p|gga-mir-1780|sense	chr23:5325264-5325284|-	0	0	0	0		0	0	1	1	1	1	23|5325264|5325283|-|U0|CTGCGACTGCATCTCCACTC	0.957916	0.978732	1	1	1	1	23|5325268|5325284|-|U0|TCTGCGACTGCATCTCC	1.23288	1.11035	0	0	0	0		0	0	0	0	0	0		0	0		0		1		1		0		0
miRNA|ENSGALT00000042378|3p|gga-mir-1458|sense	chr9:11743594-11743614|+	15	75	61	33	9|11743595|11743613|+|U0|TCCTGTGATGCTCATGAGA	66.7346	8.16912	13	57	44	27	9|11743595|11743613|+|U0|TCCTGTGATGCTCATGAGA	54.6012	7.38926	20	52	34	16	9|11743595|11743613|+|U0|TCCTGTGATGCTCATGAGA	64.11	8.00687	11	38	30	17	9|11743595|11743613|+|U0|TCCTGTGATGCTCATGAGA	37.7622	6.14509	8	19	16	11	9|11743595|11743613|+|U0|TCCTGTGATGCTCATGAGA	38.2626	6.18567		75		57		52		38		19
miRNA|ENSGALT00000042386|3p|gga-mir-1596|sense	chr1:5887405-5887426|+	0	0	0	0		0	0	1	1	0	1	1|5887406|5887426|+|U1_16G|AAGGTGGCCGTGGGTTAATGA	0.957916	0.978732	0	0	0	0		0	0	5	6	2	2	1|5887406|5887426|+|U0|AAGGTGGCCGTGGGTGAATGA	5.96245	2.44181	3	5	0	2	1|5887406|5887426|+|U1_10G|AAGGTGGCCATGGGTGAATGA	10.0691	3.17318		0		1		0		6		5
miRNA|ENSGALT00000042386|5p|gga-mir-1596|sense	chr1:5887363-5887385|+	0	0	0	0		0	0	2	4	3	3	1|5887364|5887385|+|U0|TTCTCCTTCAATCCATCTTTGT	3.83166	1.95746	2	2	1	1	1|5887364|5887385|+|U0|TTCTCCTTCAATCCATCTTTGT	2.46577	1.57028	0	0	0	0		0	0	1	1	0	1	1|5887364|5887385|+|U1_20T|TTCTCCTTCAATCCATCTTGGT	2.01382	1.41909		0		4		2		0		1
miRNA|ENSGALT00000042389|3p|gga-mir-1397|sense	chr1:130934947-130934968|+	10	22	17	11	1|130934949|130934969|+|U0|TGTAACCCAACGCAGCATGAT	19.5755	4.42442	9	18	13	6	1|130934949|130934969|+|U0|TGTAACCCAACGCAGCATGAT	17.2425	4.15241	4	11	11	5	1|130934948|130934968|+|U0|ATGTAACCCAACGCAGCATGA	13.5617	3.68263	3	4	2	2	1|130934949|130934969|+|U1_21T|TGTAACCCAACGCAGCATGAC	3.97497	1.99373	1	1	1	1	1|130934950|130934969|+|U0|GTAACCCAACGCAGCATGAT	2.01382	1.41909		22		18		11		4		1
miRNA|ENSGALT00000042389|5p|gga-mir-1397|sense	chr1:130934912-130934933|+	7	11	6	4	1|130934913|130934941|+|U0|GCATTGCGACGGGTTATATCACTAATCGT	9.78774	3.12854	8	12	6	3	1|130934913|130934934|+|U0|GCATTGCGACGGGTTATATCAC	11.495	3.39043	8	13	7	3	1|130934913|130934933|+|U0|GCATTGCGACGGGTTATATCA	16.0275	4.00344	7	14	7	6	1|130934913|130934933|+|U0|GCATTGCGACGGGTTATATCA	13.9124	3.72993	1	1	0	1	1|130934913|130934933|+|U1_17T|GCATTGCGACGGGTTACATCA	2.01382	1.41909		11		12		13		14		1
miRNA|ENSGALT00000042391|3p~|gga-mir-1765|antisense	chr18:5840632-5840651|+	0	0	0	0		0	0	0	0	0	0		0	0	0	0	0	0		0	0	1	1	0	1	18|5840636|5840653|-|U1_12G|ACGGCAAAGGCGCTCCCC	0.993741	0.996866	0	0	0	0		0	0			0		0		0		1		0
miRNA|ENSGALT00000042391|5p|gga-mir-1765|sense	chr18:5840601-5840620|+	0	0	0	0		0	0	1	3	0	3	18|5840601|5840621|+|U1_21C|CGGAGCGCGGCCCTGCGCTGT	2.87375	1.69521	2	2	1	1	18|5840602|5840620|+|U0|GGAGCGCGGCCCTGCGCTG	2.46577	1.57028	0	0	0	0		0	0	0	0	0	0		0	0		0		3		2		0		0
miRNA|ENSGALT00000042392|5p|gga-mir-1795|sense	chr21:2359875-2359896|+	0	0	0	0		0	0	0	0	0	0		0	0	0	0	0	0		0	0	0	0	0	0		0	0	1	3	3	3	21|2359876|2359896|+|U0|CAAGATGAAGAACAGGCCTGT	6.04146	2.45794		0		0		0		0		3
miRNA|ENSGALT00000042396|3p|gga-mir-1651|sense	chr1:556261-556282|+	0	0	0	0		0	0	1	1	1	1	1|556262|556282|+|U0|TGCTTTTGTTGGCCTCTGCTG	0.957916	0.978732	0	0	0	0		0	0	0	0	0	0		0	0	0	0	0	0		0	0		0		1		0		0		0
miRNA|ENSGALT00000042398|3p|gga-mir-1591|sense	chr7:20783306-20783326|-	3	5	4	2	7|20783308|20783325|-|U0|AGACTTGGCCATGGGTAG	4.44897	2.10926	0	0	0	0		0	0	1	1	1	1	7|20783306|20783325|-|U0|AGACTTGGCCATGGGTAGGA	1.23288	1.11035	1	1	0	1	7|20783305|20783325|-|U1_1C|AGACTTGGCCATGGGTAGGAT	0.993741	0.996866	1	1	0	1	7|20783306|20783325|-|U1_6C|AGACTTGGCCATGGATAGGA	2.01382	1.41909		5		0		1		1		1
miRNA|ENSGALT00000042398|5p|gga-mir-1591|sense	chr7:20783346-20783366|-	4	6	5	3	7|20783345|20783365|-|U0|GATTCATTGCCTGGCTCTGCA	5.33877	2.31058	1	1	1	1	7|20783344|20783365|-|U0|GATTCATTGCCTGGCTCTGCAA	0.957916	0.978732	2	2	2	1	7|20783344|20783365|-|U0|GATTCATTGCCTGGCTCTGCAA	2.46577	1.57028	1	1	0	1	7|20783346|20783365|-|U1_5A|GATTCATTGCCTGGCCCTGC	0.993741	0.996866	0	0	0	0		0	0		6		1		2		1		0
miRNA|ENSGALT00000042400|3p~|gga-mir-1604|sense	chr1:312748-312770|+	0	0	0	0		0	0	0	0	0	0		0	0	1	1	1	1	1|312744|312764|+|U0|CCAGCCAGCCATGGTCCTGCA	1.23288	1.11035	1	1	0	1	1|312744|312764|+|U1_17C|CCAGCCAGCCATGGTCGTGCA	0.993741	0.996866	1	1	0	1	1|312744|312765|+|U1_22G|CCAGCCAGCCATGGTCCTGCAA	2.01382	1.41909		0		0		1		1		1
miRNA|ENSGALT00000042400|5p|gga-mir-1604|sense	chr1:312710-312732|+	0	0	0	0		0	0	0	0	0	0		0	0	0	0	0	0		0	0	1	1	0	1	1|312711|312734|+|U1_23C|GGGCCCAGGGCTGTGCTGGAGAGA	0.993741	0.996866	0	0	0	0		0	0		0		0		0		1		0
miRNA|ENSGALT00000042403|5p|gga-mir-1793|sense	chr9:25115574-25115596|+	0	0	0	0		0	0	1	2	2	2	9|25115573|25115595|-|U0|GTAAGGAGCAGAAGTGTGAAGCA	1.91583	1.38414	0	0	0	0		0	0	0	0	0	0		0	0	0	0	0	0		0	0		0		2		0		0		0
miRNA|ENSGALT00000042404|3p|gga-mir-1669|sense	chr26:3455289-3455308|-	0	0	0	0		0	0	0	0	0	0		0	0	0	0	0	0		0	0	1	1	1	1	26|3455290|3455307|+|U0|TGGGCTCAGAGCAGGCAC	0.993741	0.996866	1	1	1	1	26|3455290|3455307|+|U0|TGGGCTCAGAGCAGGCAC	2.01382	1.41909		0		0		0		1		1
miRNA|ENSGALT00000042404|5p~|gga-mir-1669|sense	chr26:3455252-3455271|+	0	0	0	0		0	0	1	1	1	1	26|3455250|3455271|+|U0|GCGCTGCTCTGCGCCCAAACGG	0.957916	0.978732	0	0	0	0		0	0	1	1	0	1	26|3455250|3455272|+|U1_18A|GCGCTGCTCTGCGCCCAGACGGA	0.993741	0.996866	0	0	0	0		0	0		0		1		0		1		0
miRNA|ENSGALT00000042411|3p~|gga-mir-1434|sense	chr28:1055262-1055281|+	2	2	0	1	28|1055256|1055277|+|U1_21G|GAAATTTGAGTATCTGACGCAA	1.77959	1.33401	0	0	0	0		0	0	0	0	0	0		0	0	0	0	0	0		0	0	0	0	0	0		0	0		2		0		0		0		0
miRNA|ENSGALT00000042411|5p|gga-mir-1434|sense	chr28:1055205-1055224|+	33	509	462	396	28|1055206|1055234|+|U0|TGCGTGATGATGGAAAATTTCTTCACTTT	452.905	21.2816	7	36	34	23	28|1055206|1055234|+|U0|TGCGTGATGATGGAAAATTTCTTCACTTT	34.485	5.87239	4	15	14	11	28|1055206|1055237|+|U0|TGCGTGATGATGGAAAATTTCTTCACTTTGAC	18.4933	4.30038	18	219	201	162	28|1055206|1055234|+|U0|TGCGTGATGATGGAAAATTTCTTCACTTT	217.629	14.7523	10	95	91	75	28|1055206|1055237|+|U0|TGCGTGATGATGGAAAATTTCTTCACTTTGAC	191.313	13.8316		509		36		15		219		95
miRNA|ENSGALT00000042414|3p|gga-mir-1705|sense	chr17:9510418-9510439|-	0	0	0	0		0	0	0	0	0	0		0	0	1	1	1	1	17|9510418|9510438|-|U0|ATCTGGAAGTCAGCACATGCT	1.23288	1.11035	0	0	0	0		0	0	0	0	0	0		0	0		0		0		1		0		0
miRNA|ENSGALT00000042419|3p|gga-mir-1744|sense	chr10:11373957-11373978|+	2	3	3	2	10|11373958|11373978|+|U0|CTTCAACAGGAGCAAGACTGA	2.66938	1.63382	0	0	0	0		0	0	1	1	1	1	10|11373958|11373978|+|U0|CTTCAACAGGAGCAAGACTGA	1.23288	1.11035	1	3	3	3	10|11373958|11373978|+|U0|CTTCAACAGGAGCAAGACTGA	2.98122	1.72662	0	0	0	0		0	0		3		0		1		3		0
miRNA|ENSGALT00000042419|5p|gga-mir-1744|sense	chr10:11373921-11373942|+	0	0	0	0		0	0	0	0	0	0		0	0	0	0	0	0		0	0	1	1	1	1	10|11373917|11373936|+|U0|GTGCTGCTCTGTTGAACTCA	0.993741	0.996866	0	0	0	0		0	0		0		0		0		1		0
miRNA|ENSGALT00000042423|3p~|gga-mir-1559|antisense	chr7:1330071-1330092|+	0	0	0	0		0	0	0	0	0	0		0	0	1	1	0	1	7|1330075|1330095|+|U1_18T|CGATGCATACATGTAACCCCT	1.23288	1.11035	0	0	0	0		0	0	0	0	0	0		0	0			0		0		1		0		0
miRNA|ENSGALT00000042423|3p~|gga-mir-1559|sense	chr7:1330071-1330092|-	9	19	11	10	7|1330071|1330091|-|U0|GTTACATGTATGCATCGAGCA	16.9061	4.1117	19	102	50	47	7|1330071|1330091|-|U0|GTTACATGTATGCATCGAGCA	97.7074	9.88471	13	78	46	42	7|1330071|1330091|-|U0|GTTACATGTATGCATCGAGCA	96.165	9.80637	17	71	32	29	7|1330071|1330091|-|U0|GTTACATGTATGCATCGAGCA	70.5556	8.39974	12	31	14	13	7|1330071|1330091|-|U0|GTTACATGTATGCATCGAGCA	62.4284	7.90116		19		102		78		71		31
miRNA|ENSGALT00000042423|5p|gga-mir-1559|sense	chr7:1330109-1330130|-	40	828	672	649	7|1330109|1330129|-|U0|TCGATGCTTGTATGCTACTCC	736.75	27.1431	51	1289	1026	996	7|1330109|1330129|-|U0|TCGATGCTTGTATGCTACTCC	1234.75	35.1391	46	862	744	712	7|1330109|1330129|-|U0|TCGATGCTTGTATGCTACTCC	1062.75	32.5998	62	1269	1049	1020	7|1330109|1330129|-|U0|TCGATGCTTGTATGCTACTCC	1261.06	35.5114	43	619	531	504	7|1330109|1330129|-|U0|TCGATGCTTGTATGCTACTCC	1246.55	35.3066		828		1289		862		1269		619
miRNA|ENSGALT00000042425|3p|gga-mir-1556|sense	chrZ:34315904-34315925|+	0	0	0	0		0	0	0	0	0	0		0	0	1	1	1	1	Z|34315905|34315924|+|U0|GCAGGCTGGAAGTAGGAGTG	1.23288	1.11035	0	0	0	0		0	0	0	0	0	0		0	0		0		0		1		0		0
miRNA|ENSGALT00000042428|3p|gga-mir-1582|sense	chr7:25245115-25245134|+	0	0	0	0		0	0	0	0	0	0		0	0	0	0	0	0		0	0	2	2	0	1	7|25245116|25245136|+|U1_21C|AAAGAGAGCCAGAACACAGTA	1.98748	1.40978	1	1	0	1	7|25245116|25245136|+|U1_21C|AAAGAGAGCCAGAACACAGTA	2.01382	1.41909		0		0		0		2		1
miRNA|ENSGALT00000042429|5p|gga-mir-1753-2|sense	chr17:6548927-6548948|+	3	5	1	3	17|6548928|6548948|+|U1_17G|TGAAATCCGGGTGAAGACTGT	4.44897	2.10926	1	1	0	1	17|6548928|6548948|+|U1_19T|TGAAATCCGGGTGAAGGCCGT	0.957916	0.978732	0	0	0	0		0	0	0	0	0	0		0	0	0	0	0	0		0	0		5		1		0		0		0
miRNA|ENSGALT00000042432|3p~||antisense	chr1:104486649-104486675|+	2	2	0	1	1|104486662|104486685|+|U1_5A|CAAGCGACGCTCAGGCAGGCGTAG	1.77959	1.33401	0	0	0	0		0	0	0	0	0	0		0	0	1	1	0	1	1|104486662|104486687|+|U1_5A|CAAGCGACGCTCAGGCAGGCGTAGCC	0.993741	0.996866	0	0	0	0		0	0			2		0		0		1		0
miRNA|ENSGALT00000042432|3p~||sense	chr1:104486649-104486675|-	16	28	0	8	1|104486663|104486682|-|U1_4A|CGCCTGCCTGAGCGTCGCTT	24.9142	4.99142	7	12	0	3	1|104486663|104486682|-|U1_4A|CGCCTGCCTGAGCGTCGCTT	11.495	3.39043	4	4	0	1	1|104486665|104486682|-|U1_2A|CGCCTGCCTGAGCGTCGC	4.93154	2.22071	33	81	5	9	1|104486663|104486682|-|U1_4A|CGCCTGCCTGAGCGTCACTT	80.4931	8.97179	28	44	1	8	1|104486663|104486683|-|U1_4A|ACGCCTGCCTGAGCGTCGCTT	88.608	9.41318		28		12		4		81		44
miRNA|ENSGALT00000042432|5p||antisense	chr1:104486710-104486736|-	0	0	0	0		0	0	0	0	0	0		0	0	0	0	0	0		0	0	0	0	0	0		0	0	0	0	0	0		0	0			0		0		0		0		0
miRNA|ENSGALT00000042432|5p||sense	chr1:104486710-104486736|-	286	1087	727	126	1|104486716|104486737|-|U0|CATTGATCATCGACACTTCGAA	967.207	31.0999	291	1032	664	108	1|104486714|104486737|-|U0|CATTGATCATCGACACTTCGAACG	988.569	31.4415	207	684	471	70	1|104486714|104486737|-|U0|CATTGATCATCGACACTTCGAACG	843.293	29.0395	703	3834	2570	310	1|104486716|104486737|-|U0|CATTGATCATCGACACTTCGAA	3810	61.7252	481	1785	1221	115	1|104486716|104486737|-|U0|CATTGATCATCGACACTTCGAA	3594.67	59.9555		1087		1032		684		3834		1785
miRNA|ENSGALT00000042435|3p~|gga-mir-1738|sense	chr1:108216485-108216506|-	0	0	0	0		0	0	1	1	1	1	1|108216481|108216502|+|U0|GTGCCCACTGGGAAGTCTGTGT	0.957916	0.978732	0	0	0	0		0	0	0	0	0	0		0	0	0	0	0	0		0	0		0		1		0		0		0
miRNA|ENSGALT00000042435|5p|gga-mir-1738|sense	chr1:108216438-108216459|+	0	0	0	0		0	0	0	0	0	0		0	0	0	0	0	0		0	0	0	0	0	0		0	0	0	0	0	0		0	0		0		0		0		0		0
miRNA|ENSGALT00000042438|3p|gga-mir-1799|sense	chr5:42365992-42366012|+	3	7	5	5	5|42365993|42366011|+|U0|GAAGTGATGATGCCTGATT	6.22856	2.49571	4	14	10	10	5|42365993|42366011|+|U0|GAAGTGATGATGCCTGATT	13.4108	3.66208	1	3	3	3	5|42365993|42366011|+|U0|GAAGTGATGATGCCTGATT	3.69865	1.92319	16	131	85	72	5|42365993|42366011|+|U0|GAAGTGATGATGCCTGATT	130.18	11.4097	16	65	49	38	5|42365993|42366011|+|U0|GAAGTGATGATGCCTGATT	130.898	11.4411		7		14		3		131		65
miRNA|ENSGALT00000042439|3p||sense	chr4:2151238-2151260|+	5	13	8	8	4|2151239|2151261|+|U0|GCTACATCTGATTACTGGGTCAC	11.5673	3.40108	13	36	20	17	4|2151239|2151261|+|U0|GCTACATCTGATTACTGGGTCAC	34.485	5.87239	8	21	12	9	4|2151239|2151261|+|U0|GCTACATCTGATTACTGGGTCAC	25.8906	5.08828	75	1373	624	519	4|2151239|2151261|+|U0|GCTACATCTGATTACTGGGTCAC	1364.41	36.9379	62	591	297	251	4|2151239|2151261|+|U0|GCTACATCTGATTACTGGGTCAC	1190.17	34.4988		13		36		21		1373		591
miRNA|ENSGALT00000042439|5p||sense	chr4:2151195-2151215|+	1	1	1	1	4|2151196|2151218|+|U0|GCTCAGTAGTCAGTGTAGGATCT	0.889795	0.943289	3	3	1	1	4|2151196|2151215|+|U1_15G|GCTCAGTAGTCAGTATAGGA	2.87375	1.69521	0	0	0	0		0	0	14	33	20	12	4|2151196|2151220|+|U0|GCTCAGTAGTCAGTGTAGGATCTGT	32.7935	5.72656	8	16	10	6	4|2151196|2151220|+|U0|GCTCAGTAGTCAGTGTAGGATCTGT	32.2211	5.67636		1		3		0		33		16
miRNA|ENSGALT00000042442|3p|gga-mir-1612|sense	chr9:6031799-6031820|+	0	0	0	0		0	0	0	0	0	0		0	0	0	0	0	0		0	0	1	1	0	1	9|6031799|6031819|+|U1_16G|GAAGGAAAAGGAGCTTACTGG	0.993741	0.996866	0	0	0	0		0	0		0		0		0		1		0
miRNA|ENSGALT00000042442|5p~|gga-mir-1612|sense	chr9:6031761-6031782|+	0	0	0	0		0	0	1	1	0	1	9|6031762|6031783|+|U1_20T|ATTGGCTCTTTTCTTTCTTCCT	0.957916	0.978732	1	2	2	2	9|6031762|6031783|+|U0|ATTGGCTCTTTTCTTTCTTTCT	2.46577	1.57028	0	0	0	0		0	0	2	2	0	1	9|6031762|6031783|+|U1_20T|ATTGGCTCTTTTCTTTCTTCCT	4.02764	2.0069		0		1		2		0		2
miRNA|ENSGALT00000042446|3p|gga-mir-1729|sense	chr15:769642-769663|+	6	9	5	2	15|769641|769661|+|U0|ACTACTCGGTGAGTAAGGATA	8.00815	2.82987	8	16	10	5	15|769641|769661|+|U0|ACTACTCGGTGAGTAAGGATA	15.3267	3.91493	6	12	9	4	15|769643|769663|+|U0|TACTCGGTGAGTAAGGATAGC	14.7946	3.84638	5	6	1	2	15|769643|769661|+|U1_18T|TACTCGGTGAGTAAGGAAA	5.96245	2.44181	0	0	0	0		0	0		9		16		12		6		0
miRNA|ENSGALT00000042446|5p|gga-mir-1729|sense	chr15:769601-769623|+	12	19	7	3	15|769602|769623|+|U0|TCCCTTACTCACATGAGTAGTC	16.9061	4.1117	19	42	13	7	15|769602|769624|+|U1_23G|TCCCTTACTCACATGAGTAGTCC	40.2325	6.34291	16	29	9	5	15|769604|769625|+|U1_19T|CCTTACTCACATGAGTAGCCGT	35.7536	5.97944	10	23	6	4	15|769604|769625|+|U1_19T|CCTTACTCACATGAGTAGCCGT	22.8561	4.7808	7	9	1	3	15|769604|769625|+|U1_19T|CCTTACTCACATGAGTAGCCGT	18.1244	4.25727		19		42		29		23		9
miRNA|ENSGALT00000042447|3p|gga-mir-1728|sense	chr4:11023015-11023036|-	2	2	1	1	4|11023015|11023035|-|U1_6C|GGCTTCTGTAGATCAACCAGC	1.77959	1.33401	0	0	0	0		0	0	2	2	0	1	4|11023015|11023034|-|U1_5G|GCTTCTGTAGATCAGTCAGC	2.46577	1.57028	0	0	0	0		0	0	1	2	0	2	4|11023015|11023034|-|U1_6C|GCTTCTGTAGATCAACCAGC	4.02764	2.0069		2		0		2		0		2
miRNA|ENSGALT00000042447|5p|gga-mir-1728|sense	chr4:11023060-11023082|-	1	1	1	1	4|11023060|11023081|-|U0|GGTTGATCCATTGGAAGACTGA	0.889795	0.943289	1	2	2	2	4|11023060|11023081|-|U0|GGTTGATCCATTGGAAGACTGA	1.91583	1.38414	0	0	0	0		0	0	0	0	0	0		0	0	0	0	0	0		0	0		1		2		0		0		0
miRNA|ENSGALT00000042448|5p|gga-mir-1554|sense	chr14:5817655-5817675|+	4	5	1	2	14|5817655|5817683|+|U1_18G|GCAGGTGATGAGGCTTTTCTGCTGCAGTA	4.44897	2.10926	3	9	7	6	14|5817655|5817683|+|U0|GCAGGTGATGAGGCTTTGCTGCTGCAGTA	8.62124	2.9362	2	6	5	5	14|5817656|5817687|+|U0|CAGGTGATGAGGCTTTGCTGCTGCAGTATTCC	7.39731	2.7198	0	0	0	0		0	0	1	2	2	2	14|5817656|5817687|+|U0|CAGGTGATGAGGCTTTGCTGCTGCAGTATTCC	4.02764	2.0069		5		9		6		0		2
miRNA|ENSGALT00000042451|5p|gga-mir-1585|sense	chr19:8800078-8800101|-	3	3	2	1	19|8800079|8800100|-|U0|GTGCCCAGGTGTGGTTAATCCT	2.66938	1.63382	5	6	4	2	19|8800079|8800101|-|U0|AGTGCCCAGGTGTGGTTAATCCT	5.7475	2.39739	3	3	2	1	19|8800080|8800100|-|U1_6A|GTGCCCAGGTGTGGTCAATCC	3.69865	1.92319	2	3	2	2	19|8800079|8800100|-|U0|GTGCCCAGGTGTGGTTAATCCT	2.98122	1.72662	1	2	2	2	19|8800079|8800100|-|U0|GTGCCCAGGTGTGGTTAATCCT	4.02764	2.0069		3		6		3		3		2
miRNA|ENSGALT00000042452|5p|gga-mir-1724|sense	chr23:3067943-3067965|-	1	2	0	2	23|3067944|3067966|+|U1_18C|GCTGAGCGTTGGCTGCGATGCGT	1.77959	1.33401	0	0	0	0		0	0	0	0	0	0		0	0	0	0	0	0		0	0	0	0	0	0		0	0		2		0		0		0		0
miRNA|ENSGALT00000042456|5p~|gga-mir-1557|sense	chr2:116867254-116867273|+	2	2	0	1	2|116867253|116867273|+|U1_16C|CAGCCGCTCAGCCGAGGGGCA	1.77959	1.33401	0	0	0	0		0	0	0	0	0	0		0	0	0	0	0	0		0	0	0	0	0	0		0	0		2		0		0		0		0
miRNA|ENSGALT00000042457|3p|gga-mir-1456|antisense	chrZ:44167513-44167533|+	1	2	2	2	Z|44167520|44167534|+|U0|CGGCGACGACCCCGA	1.77959	1.33401	1	1	1	1	Z|44167520|44167534|+|U0|CGGCGACGACCCCGA	0.957916	0.978732	1	1	1	1	Z|44167520|44167534|+|U0|CGGCGACGACCCCGA	1.23288	1.11035	0	0	0	0		0	0	0	0	0	0		0	0			2		1		1		0		0
miRNA|ENSGALT00000042457|3p|gga-mir-1456|sense	chrZ:44167513-44167533|-	0	0	0	0		0	0	4	7	5	4	Z|44167512|44167532|-|U0|GGGGTCGTCGCCGTCCCTTCC	6.70541	2.58948	5	10	7	5	Z|44167512|44167532|-|U0|GGGGTCGTCGCCGTCCCTTCC	12.3288	3.51125	1	1	0	1	Z|44167512|44167532|-|U1_3A|GGGGTCGTCGCCGTCCCTCCC	0.993741	0.996866	3	3	2	1	Z|44167512|44167532|-|U1_3A|GGGGTCGTCGCCGTCCCTCCC	6.04146	2.45794		0		7		10		1		3
miRNA|ENSGALT00000042457|5p|gga-mir-1456|antisense	chrZ:44167547-44167569|-	0	0	0	0		0	0	0	0	0	0		0	0	0	0	0	0		0	0	0	0	0	0		0	0	0	0	0	0		0	0			0		0		0		0		0
miRNA|ENSGALT00000042457|5p|gga-mir-1456|sense	chrZ:44167547-44167569|-	36	154	36	24	Z|44167550|44167567|-|U1_5C|AAGGACGGAGGCGACCCG	137.028	11.7059	31	91	18	13	Z|44167550|44167567|-|U1_5C|AAGGACGGAGGCGACCCG	87.1703	9.33651	29	91	31	16	Z|44167547|44167567|-|U0|AAGGACGGAGGCGGCCCGCGC	112.192	10.5921	36	121	18	20	Z|44167550|44167567|-|U1_5C|AAGGACGGAGGCGACCCG	120.243	10.9655	23	62	13	13	Z|44167550|44167567|-|U1_5C|AAGGACGGAGGCGACCCG	124.857	11.1739		154		91		91		121		62
miRNA|ENSGALT00000042459|5p|gga-mir-1607|sense	chr2:45452369-45452388|-	1	1	0	1	2|45452369|45452389|+|U1_21G|AGGGGCGGGAGGGGTCGGGCA	0.889795	0.943289	0	0	0	0		0	0	0	0	0	0		0	0	0	0	0	0		0	0	0	0	0	0		0	0		1		0		0		0		0
miRNA|ENSGALT00000042460|5p|gga-mir-1743|sense	chr1:160786692-160786713|+	0	0	0	0		0	0	1	1	1	1	1|160786693|160786713|+|U0|GGAATGCAGCAATTATCACCT	0.957916	0.978732	1	1	1	1	1|160786693|160786713|+|U0|GGAATGCAGCAATTATCACCT	1.23288	1.11035	0	0	0	0		0	0	0	0	0	0		0	0		0		1		1		0		0
miRNA|ENSGALT00000042464|3p|gga-mir-1684|sense	chr4:92587459-92587480|-	0	0	0	0		0	0	4	6	3	2	4|92587463|92587479|-|U0|AGTATGAGGAAATGGAG	5.7475	2.39739	2	2	1	1	4|92587460|92587480|-|U1_6C|AAGTATGAGGAAATGAAGCTC	2.46577	1.57028	1	1	1	1	4|92587460|92587480|-|U0|AAGTATGAGGAAATGGAGCTC	0.993741	0.996866	0	0	0	0		0	0		0		6		2		1		0
miRNA|ENSGALT00000042464|5p|gga-mir-1684|sense	chr4:92587498-92587519|-	0	0	0	0		0	0	1	1	0	1	4|92587497|92587518|-|U1_1A|GCTCTGCTTCCTCATACATACC	0.957916	0.978732	2	2	0	1	4|92587498|92587518|-|U1_6T|GCTCTGCTTCCTCATGCATAC	2.46577	1.57028	0	0	0	0		0	0	0	0	0	0		0	0		0		1		2		0		0
miRNA|ENSGALT00000042465|5p|gga-mir-1561|antisense	chr18:6413298-6413318|-	0	0	0	0		0	0	0	0	0	0		0	0	0	0	0	0		0	0	0	0	0	0		0	0	0	0	0	0		0	0			0		0		0		0		0
miRNA|ENSGALT00000042465|5p|gga-mir-1561|sense	chr18:6413298-6413318|+	13	16	8	2	18|6413294|6413319|+|U1_26T|TCCGGCCGGGTTTGCGGCCGCTTTTA	14.2367	3.77316	9	12	7	3	18|6413289|6413317|+|U0|CCGCCTCCGGCCGGGTTTGCGGCCGCTTT	11.495	3.39043	8	11	3	2	18|6413295|6413319|+|U1_25T|CCGGCCGGGTTTGCGGCCGCTTTTA	13.5617	3.68263	12	15	8	2	18|6413287|6413311|+|U0|TGCCGCCTCCGGCCGGGTTTGCGGC	14.9061	3.86084	10	13	8	2	18|6413300|6413315|+|U0|CGGGTTTGCGGCCGCT	26.1796	5.1166		16		12		11		15		13
miRNA|ENSGALT00000042467|3p|gga-mir-1580|sense	chr18:10554165-10554185|-	0	0	0	0		0	0	2	3	0	2	18|10554165|10554184|-|U1_3C|GGCTTCTCGGTACCTGCATT	2.87375	1.69521	1	1	1	1	18|10554170|10554184|-|U0|GGCTTCTCGGTACCT	1.23288	1.11035	2	3	2	2	18|10554169|10554184|-|U0|GGCTTCTCGGTACCTG	2.98122	1.72662	2	2	0	1	18|10554165|10554184|-|U1_6A|GGCTTCTCGGTACCAGCGTT	4.02764	2.0069		0		3		1		3		2
miRNA|ENSGALT00000042468|3p|gga-mir-1773|sense	chr20:8109185-8109205|-	0	0	0	0		0	0	0	0	0	0		0	0	0	0	0	0		0	0	3	4	1	2	20|8109186|8109205|+|U1_19G|GAGAGGCATTGTCCCCTGAA	3.97497	1.99373	0	0	0	0		0	0		0		0		0		4		0
miRNA|ENSGALT00000042468|5p|gga-mir-1773|sense	chr20:8109147-8109169|+	1	1	1	1	20|8109148|8109169|+|U0|GGGGGAGGAGGGACCTCTGCTT	0.889795	0.943289	1	1	0	1	20|8109148|8109169|+|U1_21T|GGGGGAGGAGGGACCTCTGCAT	0.957916	0.978732	1	1	0	1	20|8109148|8109169|+|U1_21T|GGGGGAGGAGGGACCTCTGCAT	1.23288	1.11035	11	23	14	4	20|8109148|8109169|+|U1_21T|GGGGGAGGAGGGACCTCTGCCT	22.8561	4.7808	9	14	5	3	20|8109148|8109169|+|U1_21T|GGGGGAGGAGGGACCTCTGCCT	28.1935	5.30975		1		1		1		23		14
miRNA|ENSGALT00000042472|3p|gga-mir-1677|sense	chr3:76659807-76659828|+	25	299	251	146	3|76659807|76659828|+|U0|TGACTTCAGTAGGAGCAGGATT	266.049	16.311	33	402	336	182	3|76659807|76659828|+|U0|TGACTTCAGTAGGAGCAGGATT	385.082	19.6235	33	242	195	101	3|76659807|76659828|+|U0|TGACTTCAGTAGGAGCAGGATT	298.358	17.273	40	512	420	240	3|76659807|76659828|+|U0|TGACTTCAGTAGGAGCAGGATT	508.796	22.5565	32	214	174	99	3|76659807|76659828|+|U0|TGACTTCAGTAGGAGCAGGATT	430.957	20.7595		299		402		242		512		214
miRNA|ENSGALT00000042472|5p|gga-mir-1677|sense	chr3:76659772-76659792|+	17	102	76	66	3|76659773|76659792|+|U0|CCTGCACCGCTGAAGTCAAT	90.759	9.52675	36	253	174	151	3|76659773|76659792|+|U0|CCTGCACCGCTGAAGTCAAT	242.353	15.5677	18	160	120	102	3|76659773|76659792|+|U0|CCTGCACCGCTGAAGTCAAT	197.262	14.045	50	787	568	469	3|76659773|76659792|+|U0|CCTGCACCGCTGAAGTCAAT	782.074	27.9656	33	332	231	191	3|76659773|76659792|+|U0|CCTGCACCGCTGAAGTCAAT	668.588	25.8571		102		253		160		787		332
miRNA|ENSGALT00000042479|3p|gga-mir-1551|sense	chr14:5233417-5233438|+	1	2	2	2	14|5233418|5233438|+|U0|GAGTTTGTGTTGCTGCTTTCT	1.77959	1.33401	1	1	1	1	14|5233418|5233438|+|U0|GAGTTTGTGTTGCTGCTTTCT	0.957916	0.978732	1	1	1	1	14|5233418|5233438|+|U0|GAGTTTGTGTTGCTGCTTTCT	1.23288	1.11035	0	0	0	0		0	0	0	0	0	0		0	0		2		1		1		0		0
miRNA|ENSGALT00000042479|5p|gga-mir-1551|sense	chr14:5233375-5233397|+	4	6	4	3	14|5233376|5233397|+|U0|TAGCAGCAAAAAGAACTTCAGA	5.33877	2.31058	5	9	5	4	14|5233377|5233398|+|U0|AGCAGCAAAAAGAACTTCAGAT	8.62124	2.9362	5	8	5	3	14|5233377|5233398|+|U0|AGCAGCAAAAAGAACTTCAGAT	9.86308	3.14055	1	1	0	1	14|5233375|5233397|+|U1_20C|CTAGCAGCAAAAAGAACTTGAGA	0.993741	0.996866	1	1	0	1	14|5233375|5233397|+|U1_20C|CTAGCAGCAAAAAGAACTTGAGA	2.01382	1.41909		6		9		8		1		1
miRNA|ENSGALT00000042482|5p~|gga-mir-1578|sense	chr5:57724792-57724813|+	0	0	0	0		0	0	0	0	0	0		0	0	0	0	0	0		0	0	1	1	0	1	5|57724792|57724817|-|U1_6G|CCAGTGTTTGTGTCCGATAGGGCACC	0.993741	0.996866	0	0	0	0		0	0		0		0		0		1		0
miRNA|ENSGALT00000042488|3p~|gga-mir-1784|sense	chr3:36895880-36895901|+	2	9	7	7	3|36895880|36895900|+|U0|GACTTAAATAGGAGCAGAATT	8.00815	2.82987	9	28	17	14	3|36895880|36895900|+|U0|GACTTAAATAGGAGCAGAATT	26.8216	5.17896	8	17	12	6	3|36895880|36895900|+|U0|GACTTAAATAGGAGCAGAATT	20.959	4.5781	3	7	6	5	3|36895880|36895900|+|U0|GACTTAAATAGGAGCAGAATT	6.95619	2.63746	2	3	3	2	3|36895880|36895900|+|U0|GACTTAAATAGGAGCAGAATT	6.04146	2.45794		9		28		17		7		3
miRNA|ENSGALT00000042488|5p|gga-mir-1784|sense	chr3:36895843-36895864|+	0	0	0	0		0	0	0	0	0	0		0	0	0	0	0	0		0	0	2	2	2	1	3|36895844|36895863|+|U0|TCTGCTCTTATTGAAATCAG	1.98748	1.40978	0	0	0	0		0	0		0		0		0		2		0
miRNA|ENSGALT00000042489|5p|gga-mir-1715|sense	chr14:15041260-15041283|-	0	0	0	0		0	0	0	0	0	0		0	0	1	1	0	1	14|15041260|15041282|-|U1_3A|GGATCAGTAGAAGTCAGCTGCGC	1.23288	1.11035	0	0	0	0		0	0	0	0	0	0		0	0		0		0		1		0		0
miRNA|ENSGALT00000042491|3p|gga-mir-1805|sense	chr1:135141618-135141638|-	1	2	0	2	1|135141617|135141637|-|U1_3A|GTATTGGAACACTACAGCCCC	1.77959	1.33401	1	1	0	1	1|135141619|135141637|-|U1_3C|GTATTGGAACACTACAACT	0.957916	0.978732	2	2	1	1	1|135141617|135141637|-|U0|GTATTGGAACACTACAGCTCC	2.46577	1.57028	2	3	0	2	1|135141617|135141635|-|U1_3A|ATTGGAACACTACAGCCCC	2.98122	1.72662	4	5	1	2	1|135141617|135141635|-|U1_3A|ATTGGAACACTACAGCCCC	10.0691	3.17318		2		1		2		3		5
miRNA|ENSGALT00000042491|5p|gga-mir-1805|sense	chr1:135141657-135141678|-	0	0	0	0		0	0	1	1	1	1	1|135141649|135141677|-|U0|AGTTGTAGTCTTTCAAACAGAGCTTTGCA	0.957916	0.978732	0	0	0	0		0	0	0	0	0	0		0	0	0	0	0	0		0	0		0		1		0		0		0
miRNA|ENSGALT00000042492|3p~|gga-mir-1716|sense	chr5:60283987-60284010|-	0	0	0	0		0	0	0	0	0	0		0	0	1	1	1	1	5|60283999|60284014|-|U0|CCGGCTTCCTGCCGCC	1.23288	1.11035	0	0	0	0		0	0	1	1	0	1	5|60283995|60284014|-|U1_6G|CCGGCTTCCTGCCGTCCTGG	2.01382	1.41909		0		0		1		0		1
miRNA|ENSGALT00000042492|5p|gga-mir-1716|sense	chr5:60284028-60284051|-	1	1	0	1	5|60284030|60284050|-|U1_5G|GCGGGGCGGCTGTGAGATGAG	0.889795	0.943289	0	0	0	0		0	0	0	0	0	0		0	0	1	1	0	1	5|60284028|60284048|-|U1_1A|GGGGCGGCTGTGAGCTGAGCC	0.993741	0.996866	1	1	0	1	5|60284028|60284048|-|U1_1A|GGGGCGGCTGTGAGCTGAGCC	2.01382	1.41909		1		0		0		1		1
miRNA|ENSGALT00000042493|3p|gga-mir-1610|sense	chr8:12398274-12398294|-	0	0	0	0		0	0	0	0	0	0		0	0	0	0	0	0		0	0	0	0	0	0		0	0	1	1	1	1	8|12398267|12398284|-|U0|TGGAACGGGCGGCTCCCC	2.01382	1.41909		0		0		0		0		1
## other non-coding RNA transcripts
misc_RNA|ENSGALT00000028494|n|Telomerase-vert|antisense	chr9:21505853-21506271|-	3	3	0	1	9|21506160|21506175|-|U1_2G|ACTCTTCGCGGCGGGA	2.66938	1.63382	0	0	0	0		0	0	0	0	0	0		0	0	3	3	0	1	9|21506161|21506176|-|U1_1G|AACTCTTCGCGGCGGA	2.98122	1.72662	0	0	0	0		0	0			3		0		0		3		0
misc_RNA|ENSGALT00000028494|n|Telomerase-vert|sense	chr9:21505853-21506271|-	1	1	1	1	9|21505856|21505871|+|U0|CGCGTGGCGGGTGGAA	0.889795	0.943289	0	0	0	0		0	0	0	0	0	0		0	0	1	1	0	1	9|21505856|21505871|+|U1_10G|CGCGTGGCGCGTGGAA	0.993741	0.996866	0	0	0	0		0	0		1		0		0		1		0
misc_RNA|ENSGALT00000028510|n|Y_RNA|sense	chr2:55491875-55491975|+	96	428	363	229	2|55491876|55491904|+|U0|GCTGGTCCGATGGCAATGGCATTTATAAT	380.832	19.5149	113	230	160	54	2|55491876|55491904|+|U0|GCTGGTCCGATGGCAATGGCATTTATAAT	220.321	14.8432	85	178	132	40	2|55491876|55491907|+|U0|GCTGGTCCGATGGCAATGGCATTTATAATAAT	219.453	14.814	350	1040	728	242	2|55491876|55491904|+|U0|GCTGGTCCGATGGCAATGGCATTTATAAT	1033.49	32.148	208	528	381	139	2|55491876|55491907|+|U0|GCTGGTCCGATGGCAATGGCATTTATAATAAT	1063.3	32.6082		428		230		178		1040		528
misc_RNA|ENSGALT00000028511|n|Y_RNA|antisense	chr2:55501176-55501287|+	0	0	0	0		0	0	0	0	0	0		0	0	0	0	0	0		0	0	1	1	1	1	2|55501168|55501187|-|U0|TTCGGACCAGCCGGCAACAA	0.993741	0.996866	0	0	0	0		0	0			0		0		0		1		0
misc_RNA|ENSGALT00000028511|n|Y_RNA|sense	chr2:55501176-55501287|+	203	606	333	79	2|55501177|55501205|+|U0|GCTGGTCCGAAGGTAGTGGGGTGTCTCAA	539.215	23.221	111	205	97	16	2|55501177|55501199|+|U0|GCTGGTCCGAAGGTAGTGGGGTG	196.373	14.0133	91	177	97	20	2|55501177|55501199|+|U0|GCTGGTCCGAAGGTAGTGGGGTG	218.221	14.7723	381	1299	740	114	2|55501177|55501197|+|U0|GCTGGTCCGAAGGTAGTGGGG	1290.87	35.9287	247	664	371	59	2|55501177|55501199|+|U0|GCTGGTCCGAAGGTAGTGGGGTG	1337.18	36.5674		606		205		177		1299		664
misc_RNA|ENSGALT00000028512|n|SRP_euk_arch|sense	chr5:60157308-60157604|+	0	0	0	0		0	0	1	1	0	1	5|60157582|60157606|+|U1_23T|GGCAACACAGAGAGACGCGGGTCCT	0.957916	0.978732	0	0	0	0		0	0	1	3	3	3	5|60157592|60157607|+|U0|AGAGACGCGGGTTCTT	2.98122	1.72662	1	1	0	1	5|60157583|60157607|+|U1_25T|GCAACACAGAGAGACGCGGGTTCTA	2.01382	1.41909		0		1		0		3		1
misc_RNA|ENSGALT00000028513|n|SRP_euk_arch|antisense	chr5:60262966-60263262|+	1	1	1	1	5|60262963|60262985|+|U0|AGGAACCCGCGTCTCTCTGTGTT	0.889795	0.943289	0	0	0	0		0	0	0	0	0	0		0	0	0	0	0	0		0	0	0	0	0	0		0	0			1		0		0		0		0
misc_RNA|ENSGALT00000028513|n|SRP_euk_arch|sense	chr5:60262966-60263262|-	15	25	12	4	5|60262962|60262981|-|U0|CAGAGAGACGCGGGTTCCTT	22.2449	4.71645	16	19	11	2	5|60262964|60262979|-|U0|GAGAGACGCGGGTTCC	18.2004	4.26619	19	21	10	2	5|60262964|60262994|-|U1_4A|AGCCTGGGCAACACAGAGAGACGCGGGATCC	25.8906	5.08828	20	31	12	3	5|60262964|60262979|-|U0|GAGAGACGCGGGTTCC	30.806	5.55031	21	26	11	2	5|60262963|60262978|-|U0|AGAGACGCGGGTTCCT	52.3593	7.23597		25		19		21		31		26
misc_RNA|ENSGALT00000028514|n|SRP_euk_arch|sense	chr5:60267912-60268207|-	47	413	253	221	5|60268179|60268207|-|U0|GCCGGGCACGGTGGCTTGTGCCTGTAATC	367.485	19.1699	7	24	17	16	5|60268179|60268207|-|U0|GCCGGGCACGGTGGCTTGTGCCTGTAATC	22.99	4.79479	16	45	21	15	5|60268178|60268209|-|U1_32G|TAGCCGGGCACGGTGGCTTGTGCCTGTAATCC	55.4798	7.44848	45	110	71	45	5|60268179|60268207|-|U0|GCCGGGCACGGTGGCTTGTGCCTGTAATC	109.312	10.4552	33	89	51	29	5|60268176|60268207|-|U0|GCCGGGCACGGTGGCTTGTGCCTGTAATCCAA	179.23	13.3877		413		24		45		110		89
misc_RNA|ENSGALT00000028633|n|7SK|antisense	chr3:91173171-91173499|+	0	0	0	0		0	0	0	0	0	0		0	0	1	1	1	1	3|91173490|91173507|+|U0|CCTCACATCCAAAGCTAC	1.23288	1.11035	1	1	0	1	3|91173186|91173213|+|U1_23G|GCCCCATGCAGTGCCTCACTTGAATGTG	0.993741	0.996866	1	1	0	1	3|91173186|91173213|+|U1_23G|GCCCCATGCAGTGCCTCACTTGAATGTG	2.01382	1.41909			0		0		1		1		1
misc_RNA|ENSGALT00000028633|n|7SK|sense	chr3:91173171-91173499|-	51	95	63	12	3|91173175|91173203|-|U0|TGAGGCACTGCATGGGGCAGTCTGCCATT	84.5305	9.19405	62	102	58	12	3|91173175|91173203|-|U0|TGAGGCACTGCATGGGGCAGTCTGCCATT	97.7074	9.88471	47	78	42	15	3|91173172|91173203|-|U0|TGAGGCACTGCATGGGGCAGTCTGCCATTGTT	96.165	9.80637	109	183	107	15	3|91173173|91173201|-|U0|AGGCACTGCATGGGGCAGTCTGCCATTGT	181.855	13.4854	82	109	58	6	3|91173172|91173203|-|U0|TGAGGCACTGCATGGGGCAGTCTGCCATTGTT	219.506	14.8157		95		102		78		183		109
misc_RNA|ENSGALT00000028637|n|7SK|sense	chr4:24950241-24950541|-	0	0	0	0		0	0	0	0	0	0		0	0	0	0	0	0		0	0	0	0	0	0		0	0	0	0	0	0		0	0		0		0		0		0		0
misc_RNA|ENSGALT00000041454|n|SCARNA16|sense	chr18:4116110-4116278|-	3	4	2	2	18|4116117|4116135|-|U1_3C|GGTCATGTATGATACTCCA	3.55918	1.88658	0	0	0	0		0	0	2	2	2	1	18|4116114|4116135|-|U0|GGTCATGTATGATACTGCACAC	2.46577	1.57028	5	9	6	4	18|4116122|4116150|-|U0|ATGCAGCATTCTGATGGTCATGTATGATA	8.94367	2.9906	4	5	2	2	18|4116252|4116277|-|U1_4C|GGGCCTGGGGATGGCTGCTGGCAGCT	10.0691	3.17318		4		0		2		9		5
misc_RNA|ENSGALT00000041588|n|SCARNA1|sense	chr23:1398056-1398221|+	9	20	20	7	23|1398057|1398085|+|U0|AGCACTTGATACTAACCGAGCTATCTGTA	17.7959	4.21852	13	16	11	2	23|1398057|1398076|+|U0|AGCACTTGATACTAACCGAG	15.3267	3.91493	6	9	9	3	23|1398057|1398088|+|U0|AGCACTTGATACTAACCGAGCTATCTGTATCC	11.096	3.33106	11	19	14	9	23|1398057|1398085|+|U0|AGCACTTGATACTAACCGAGCTATCTGTA	18.8811	4.34524	7	10	7	4	23|1398057|1398088|+|U0|AGCACTTGATACTAACCGAGCTATCTGTATCC	20.1382	4.48756		20		16		9		19		10
misc_RNA|ENSGALT00000041883|n|7SK|sense	chr2:53874218-53874537|+	0	0	0	0		0	0	1	1	1	1	2|53874253|53874273|+|U0|CCCATTGATCGCCAGGGTTGC	0.957916	0.978732	0	0	0	0		0	0	0	0	0	0		0	0	0	0	0	0		0	0		0		1		0		0		0
misc_RNA|ENSGALT00000041923|n|SCARNA13|sense	chr5:48535487-48535759|-	6	8	6	2	5|48535740|48535758|-|U0|CTCTGTAGTCGAAGAGATG	7.11836	2.66802	1	1	1	1	5|48535740|48535760|-|U0|TCCTCTGTAGTCGAAGAGATG	0.957916	0.978732	2	3	3	2	5|48535744|48535758|-|U0|CTCTGTAGTCGAAGA	3.69865	1.92319	3	3	3	1	5|48535487|48535514|-|U0|TGCTGAACACTTAAAAACTGCTATAAAT	2.98122	1.72662	1	1	1	1	5|48535487|48535514|-|U0|TGCTGAACACTTAAAAACTGCTATAAAT	2.01382	1.41909		8		1		3		3		1
misc_RNA|ENSGALT00000041959|n|SCARNA6|sense	chr9:2133081-2133342|+	19	37	20	7	9|2133314|2133342|+|U0|ACGTATGATCTGACTTTTCTGCTGAGACC	32.9224	5.7378	39	74	41	15	9|2133314|2133342|+|U0|ACGTATGATCTGACTTTTCTGCTGAGACC	70.8858	8.41937	21	49	35	11	9|2133314|2133343|+|U0|ACGTATGATCTGACTTTTCTGCTGAGACCT	60.4113	7.77247	34	90	43	11	9|2133314|2133342|+|U0|ACGTATGATCTGACTTTTCTGCTGAGACC	89.4367	9.4571	18	29	17	5	9|2133314|2133343|+|U0|ACGTATGATCTGACTTTTCTGCTGAGACCT	58.4007	7.64204		37		74		49		90		29
misc_RNA|ENSGALT00000042003|n|SCARNA4|sense	chr25:1594020-1594148|-	1	3	3	3	25|1594118|1594146|-|U0|TGGAGGACTAATCAGACTGAGTCTGAAGA	2.66938	1.63382	1	1	1	1	25|1594020|1594035|-|U0|GTGCCATCCAACAGTG	0.957916	0.978732	1	1	1	1	25|1594111|1594142|-|U0|GGACTAATCAGACTGAGTCTGAAGAGTGGGAC	1.23288	1.11035	4	6	6	3	25|1594027|1594055|-|U0|AAGAAAGCAAAGGGCCCACTGTGCCATCC	5.96245	2.44181	1	1	1	1	25|1594067|1594095|-|U0|CTCCTAGAAGAAAAGGGATGGAGAGAGCA	2.01382	1.41909		3		1		1		6		1
misc_RNA|ENSGALT00000042021|n|SCARNA8|sense	chrZ:33371525-33371654|-	6	6	3	1	Z|33371566|33371588|-|U0|TTGCCTTCTGATGACCGGGACGA	5.33877	2.31058	1	1	1	1	Z|33371581|33371601|-|U0|CCCTATAGTAAAATTGCCTTC	0.957916	0.978732	0	0	0	0		0	0	3	4	3	2	Z|33371524|33371543|-|U0|AGATACGGGGCACACAAGTA	3.97497	1.99373	1	1	1	1	Z|33371534|33371548|-|U0|CGGACAGATACGGGG	2.01382	1.41909		6		1		0		4		1
misc_RNA|ENSGALT00000042175|n|SCARNA20|sense	chr19:76947-77083|+	4	5	4	2	19|76948|76965|+|U0|GTCTCCTCCCATGGTAGC	4.44897	2.10926	0	0	0	0		0	0	1	1	1	1	19|77061|77083|+|U0|ATGTTTTCCTGCCTCTTACACTG	1.23288	1.11035	1	3	3	3	19|76947|76963|+|U0|GGTCTCCTCCCATGGTA	2.98122	1.72662	3	3	3	1	19|76947|76963|+|U0|GGTCTCCTCCCATGGTA	6.04146	2.45794		5		0		1		3		3
misc_RNA|ENSGALT00000042219|n|SCARNA24|sense	chr1:121453839-121453969|-	0	0	0	0		0	0	3	4	4	2	1|121453846|121453874|-|U0|AGTTAATAGAGTTGGATCGTTCCACTTCT	3.83166	1.95746	3	3	2	1	1|121453838|121453859|-|U1_1C|ATCGTTCCACTTCTGACAGCTC	3.69865	1.92319	2	4	4	3	1|121453847|121453875|-|U0|GAGTTAATAGAGTTGGATCGTTCCACTTC	3.97497	1.99373	1	1	1	1	1|121453844|121453875|-|U0|GAGTTAATAGAGTTGGATCGTTCCACTTCTGA	2.01382	1.41909		0		4		3		4		1
misc_RNA|ENSGALT00000042269|n|SCARNA15|antisense	chr10:12751551-12751681|-	1	1	1	1	10|12751600|12751622|-|U0|CCATTTCCTTTTGGAGGATAGTA	0.889795	0.943289	0	0	0	0		0	0	0	0	0	0		0	0	0	0	0	0		0	0	0	0	0	0		0	0			1		0		0		0		0
misc_RNA|ENSGALT00000042269|n|SCARNA15|sense	chr10:12751551-12751681|+	3	4	3	2	10|12751551|12751576|+|U0|CCGGAGGACTAAGAAAGTGGAGTCGG	3.55918	1.88658	10	13	8	3	10|12751620|12751640|+|U0|TGGTGGAAGAACAAGGCCTGC	12.4529	3.52887	7	12	11	5	10|12751552|12751583|+|U0|CGGAGGACTAAGAAAGTGGAGTCGGTGCCTTC	14.7946	3.84638	12	17	9	6	10|12751552|12751576|+|U0|CGGAGGACTAAGAAAGTGGAGTCGG	16.8936	4.11018	5	10	7	3	10|12751552|12751583|+|U0|CGGAGGACTAAGAAAGTGGAGTCGGTGCCTTC	20.1382	4.48756		4		13		12		17		10
misc_RNA|ENSGALT00000042281|n|SCARNA6|antisense	chr9:2129780-2130051|+	0	0	0	0		0	0	0	0	0	0		0	0	0	0	0	0		0	0	0	0	0	0		0	0	0	0	0	0		0	0			0		0		0		0		0
misc_RNA|ENSGALT00000042281|n|SCARNA6|sense	chr9:2129780-2130051|+	32	130	93	44	9|2129781|2129809|+|U0|GTCGATGATGACTTAGTAAAAGGTCTGAT	115.673	10.7552	52	209	89	50	9|2129782|2129810|+|U0|TCGATGATGACTTAGTAAAAGGTCTGATG	200.204	14.1494	53	116	36	23	9|2129782|2129810|+|U0|TCGATGATGACTTAGTAAAAGGTCTGATG	143.015	11.9589	35	99	62	24	9|2129782|2129810|+|U0|TCGATGATGACTTAGTAAAAGGTCTGATG	98.3804	9.91869	25	41	21	10	9|2129782|2129810|+|U0|TCGATGATGACTTAGTAAAAGGTCTGATG	82.5666	9.08661		130		209		116		99		41
misc_RNA|ENSGALT00000042330|n|SCARNA3|sense	chr8:7293385-7293517|+	5	10	10	4	8|7293466|7293494|+|U0|TCTGTCTGCTTTAGGAGAGCCAACTAAAC	8.89795	2.98294	4	4	4	1	8|7293504|7293519|+|U0|CCCCTCCATACATGTT	3.83166	1.95746	7	7	6	1	8|7293377|7293394|+|U0|TGGAAGCTGTTGGGACCA	8.63019	2.93772	9	10	6	2	8|7293377|7293403|+|U0|TGGAAGCTGTTGGGACCAGTTGGGACC	9.93741	3.15237	5	8	6	3	8|7293377|7293402|+|U0|TGGAAGCTGTTGGGACCAGTTGGGAC	16.1106	4.0138		10		4		7		10		8
misc_RNA|ENSGALT00000042470|n|RNase_MRP|antisense	chr4:41231915-41232201|+	0	0	0	0		0	0	1	1	0	1	4|41232049|41232065|+|U1_14G|AGCGGCGTGCGTGAGCT	0.957916	0.978732	0	0	0	0		0	0	0	0	0	0		0	0	0	0	0	0		0	0			0		1		0		0		0
misc_RNA|ENSGALT00000042470|n|RNase_MRP|sense	chr4:41231915-41232201|-	147	1134	908	602	4|41232177|41232201|-|U0|GGATGTTCTGAAGACCTGCTCTCTA	1009.03	31.7652	91	435	323	199	4|41232177|41232201|-|U0|GGATGTTCTGAAGACCTGCTCTCTA	416.693	20.4131	73	278	208	125	4|41232172|41232201|-|U0|GGATGTTCTGAAGACCTGCTCTCTAGGCCA	342.742	18.5133	107	654	499	321	4|41232177|41232201|-|U0|GGATGTTCTGAAGACCTGCTCTCTA	649.907	25.4933	89	321	248	128	4|41232172|41232201|-|U0|GGATGTTCTGAAGACCTGCTCTCTAGGCCA	646.436	25.4251		1134		435		278		654		321
pseudogene|ENSGALT00000000246|n||sense	chr1:195119396-195121288|-	0	0	0	0		0	0	0	0	0	0		0	0	0	0	0	0		0	0	0	0	0	0		0	0	0	0	0	0		0	0		0		0		0		0		0
pseudogene|ENSGALT00000001211|n||antisense	chr19:254794-256163|-	0	0	0	0		0	0	0	0	0	0		0	0	0	0	0	0		0	0	0	0	0	0		0	0	1	1	1	1	19|256132|256146|+|U0|GGCAAGGCGGCCCTC	2.01382	1.41909			0		0		0		0		1
pseudogene|ENSGALT00000001211|n||sense	chr19:254794-256163|+	0	0	0	0		0	0	1	1	1	1	19|255186|255200|-|U0|CCATCCTCTACACCG	0.957916	0.978732	0	0	0	0		0	0	1	1	0	1	19|255548|255564|-|U1_16C|TCGGTCGTGCTCACCCT	0.993741	0.996866	0	0	0	0		0	0		0		1		0		1		0
pseudogene|ENSGALT00000004512|n||antisense	chr11:1959811-1960601|-	0	0	0	0		0	0	0	0	0	0		0	0	0	0	0	0		0	0	0	0	0	0		0	0	0	0	0	0		0	0			0		0		0		0		0
pseudogene|ENSGALT00000005271|n||sense	chr11:2656622-2657740|-	0	0	0	0		0	0	0	0	0	0		0	0	0	0	0	0		0	0	0	0	0	0		0	0	0	0	0	0		0	0		0		0		0		0		0
pseudogene|ENSGALT00000005331|n||sense	chr8:5281952-5282791|-	0	0	0	0		0	0	0	0	0	0		0	0	0	0	0	0		0	0	0	0	0	0		0	0	0	0	0	0		0	0		0		0		0		0		0
pseudogene|ENSGALT00000006119|n||sense	chr20:5034675-5035069|+	0	0	0	0		0	0	0	0	0	0		0	0	0	0	0	0		0	0	0	0	0	0		0	0	0	0	0	0		0	0		0		0		0		0		0
pseudogene|ENSGALT00000009624|n|NM_204309.1|sense	chr20:9374701-9375334|+	0	0	0	0		0	0	2	2	0	1	20|9375009|9375026|+|U1_2G|CCGCCTCTACTACAACCA	1.91583	1.38414	1	1	0	1	20|9374855|9374877|+|U1_15G|AGGAGGACTGCAGCATGATGCCC	1.23288	1.11035	0	0	0	0		0	0	1	1	0	1	20|9375099|9375120|+|U1_22G|CATGGAGAGCGTGGATCACTTA	2.01382	1.41909		0		2		1		0		1
pseudogene|ENSGALT00000009928|n||antisense	chr20:9750680-9751429|+	2	3	2	2	20|9751116|9751141|+|U0|GCACAGACTTTGCTGAGCCCAAAGTC	2.66938	1.63382	0	0	0	0		0	0	0	0	0	0		0	0	0	0	0	0		0	0	0	0	0	0		0	0			3		0		0		0		0
pseudogene|ENSGALT00000009928|n||sense	chr20:9750680-9751429|+	0	0	0	0		0	0	0	0	0	0		0	0	0	0	0	0		0	0	0	0	0	0		0	0	0	0	0	0		0	0		0		0		0		0		0
pseudogene|ENSGALT00000011185|n||antisense	chr13:17610034-17610956|-	0	0	0	0		0	0	1	1	1	1	13|17610157|17610174|-|U0|CTCCCGCCGCTCCGCCCG	0.957916	0.978732	0	0	0	0		0	0	1	1	1	1	13|17610232|17610249|-|U0|CCTCCGCAGCACGACGAA	0.993741	0.996866	0	0	0	0		0	0			0		1		0		1		0
pseudogene|ENSGALT00000012120|n||sense	chr15:10187393-10188374|-	0	0	0	0		0	0	0	0	0	0		0	0	0	0	0	0		0	0	0	0	0	0		0	0	0	0	0	0		0	0		0		0		0		0		0
pseudogene|ENSGALT00000012443|n|NM_001030912.1|antisense	chr24:5716658-5717838|-	0	0	0	0		0	0	1	1	0	1	24|5717064|5717088|-|U1_10G|GAAGGTCCCAAATACGCACCCAGCC	0.957916	0.978732	1	1	1	1	24|5717064|5717088|-|U0|GAAGGTCCCAAATACCCACCCAGCC	1.23288	1.11035	0	0	0	0		0	0	0	0	0	0		0	0			0		1		1		0		0
pseudogene|ENSGALT00000013202|n|NM_001039306.1|sense	chr7:12071336-12074662|-	0	0	0	0		0	0	0	0	0	0		0	0	0	0	0	0		0	0	1	1	1	1	7|12073242|12073270|+|U0|ACCAACACGCAATTCTAACTAAAAACAAG	0.993741	0.996866	0	0	0	0		0	0		0		0		0		1		0
pseudogene|ENSGALT00000016371|n|NM_204190.1|antisense	chr4:34138968-34140097|+	0	0	0	0		0	0	0	0	0	0		0	0	0	0	0	0		0	0	0	0	0	0		0	0	0	0	0	0		0	0			0		0		0		0		0
pseudogene|ENSGALT00000016371|n|NM_204190.1|sense	chr4:34138968-34140097|-	1	1	1	1	4|34139968|34139996|+|U0|CCCTGGAGAGCGCCGCCAAACAGACCTGG	0.889795	0.943289	1	1	1	1	4|34139282|34139298|+|U0|CCGCAAGCGCAGCATGT	0.957916	0.978732	0	0	0	0		0	0	1	1	0	1	4|34139331|34139346|+|U1_8C|TACCTGTGGGCGCGCA	0.993741	0.996866	0	0	0	0		0	0		1		1		0		1		0
pseudogene|ENSGALT00000016633|n||antisense	chr5:40286423-40288443|+	0	0	0	0		0	0	1	1	1	1	5|40286741|40286756|-|U0|GCATCTCCACCACTGT	0.957916	0.978732	0	0	0	0		0	0	0	0	0	0		0	0	0	0	0	0		0	0			0		1		0		0		0
pseudogene|ENSGALT00000016633|n||sense	chr5:40286423-40288443|-	0	0	0	0		0	0	0	0	0	0		0	0	0	0	0	0		0	0	0	0	0	0		0	0	0	0	0	0		0	0		0		0		0		0		0
pseudogene|ENSGALT00000018513|n||sense	chr3:44278053-44279660|+	0	0	0	0		0	0	0	0	0	0		0	0	0	0	0	0		0	0	0	0	0	0		0	0	0	0	0	0		0	0		0		0		0		0		0
pseudogene|ENSGALT00000018558|n||sense	chr5:52148903-52149780|+	0	0	0	0		0	0	0	0	0	0		0	0	0	0	0	0		0	0	0	0	0	0		0	0	0	0	0	0		0	0		0		0		0		0		0
pseudogene|ENSGALT00000019840|n|NM_001012693.1|antisense	chr1:52538038-52539507|-	0	0	0	0		0	0	0	0	0	0		0	0	0	0	0	0		0	0	0	0	0	0		0	0	0	0	0	0		0	0			0		0		0		0		0
pseudogene|ENSGALT00000019840|n|NM_001012693.1|sense	chr1:52538038-52539507|+	0	0	0	0		0	0	0	0	0	0		0	0	0	0	0	0		0	0	3	3	1	1	1|52538230|52538244|-|U0|CGTTGGGGTGACTAC	2.98122	1.72662	2	2	1	1	1|52538558|52538576|-|U1_6G|AGCTCTATGATGGTTGGAC	4.02764	2.0069		0		0		0		3		2
pseudogene|ENSGALT00000020039|n|XR_026815.1|antisense	chr5:60273583-60274061|-	0	0	0	0		0	0	1	1	0	1	5|60273952|60273968|-|U1_3C|CCTGATCCGGGTCATGC	0.957916	0.978732	0	0	0	0		0	0	0	0	0	0		0	0	0	0	0	0		0	0			0		1		0		0		0
pseudogene|ENSGALT00000020039|n|XR_026815.1|sense	chr5:60273583-60274061|+	2	2	1	1	5|60273704|60273724|+|U0|CAAGTTCAACGTGTGGGATGT	1.77959	1.33401	0	0	0	0		0	0	1	1	1	1	5|60273703|60273724|+|U0|TCAAGTTCAACGTGTGGGATGT	1.23288	1.11035	2	2	1	1	5|60273814|60273830|+|U0|ACCGCATTGACGAGGCC	1.98748	1.40978	1	1	0	1	5|60273856|60273874|+|U1_17G|ACGACAGGGAGATGCGAGA	2.01382	1.41909		2		0		1		2		1
pseudogene|ENSGALT00000025294|n||sense	chr1:101719106-101722573|+	2	2	1	1	1|101719385|101719400|-|U0|GACCAAAACCAATCCG	1.77959	1.33401	0	0	0	0		0	0	0	0	0	0		0	0	1	1	1	1	1|101721900|101721928|-|U0|ATAGAATCTCCTCATGCAGTGCAAAGCGG	0.993741	0.996866	0	0	0	0		0	0		2		0		0		1		0
pseudogene|ENSGALT00000025775|n||sense	chr4:92072771-92073925|-	0	0	0	0		0	0	0	0	0	0		0	0	0	0	0	0		0	0	1	2	2	2	4|92073528|92073556|-|U0|GAGATGGAAGATATGGGCACTTATGCTTT	1.98748	1.40978	0	0	0	0		0	0		0		0		0		2		0
pseudogene|ENSGALT00000027460|n|NM_205199.1|antisense	chr1:173088191-173089116|-	0	0	0	0		0	0	0	0	0	0		0	0	0	0	0	0		0	0	0	0	0	0		0	0	0	0	0	0		0	0			0		0		0		0		0
pseudogene|ENSGALT00000027460|n|NM_205199.1|sense	chr1:173088191-173089116|+	0	0	0	0		0	0	0	0	0	0		0	0	0	0	0	0		0	0	0	0	0	0		0	0	0	0	0	0		0	0		0		0		0		0		0
pseudogene|ENSGALT00000028023|n||antisense	chr1:199367707-199368633|-	0	0	0	0		0	0	0	0	0	0		0	0	0	0	0	0		0	0	0	0	0	0		0	0	0	0	0	0		0	0			0		0		0		0		0
pseudogene|ENSGALT00000028023|n||sense	chr1:199367707-199368633|-	0	0	0	0		0	0	0	0	0	0		0	0	0	0	0	0		0	0	2	2	0	1	1|199368278|199368295|+|U1_18A|GCGCCGACATCAGGGCCC	1.98748	1.40978	1	1	0	1	1|199368278|199368295|+|U1_18A|GCGCCGACATCAGGGCCC	2.01382	1.41909		0		0		0		2		1
pseudogene|ENSGALT00000028059|n||antisense	chr9:22671383-22672648|+	0	0	0	0		0	0	1	1	0	1	9|22671706|22671724|-|U1_17C|CTCCAGTGCATTGTTCCCA	0.957916	0.978732	0	0	0	0		0	0	0	0	0	0		0	0	0	0	0	0		0	0			0		1		0		0		0
pseudogene|ENSGALT00000028059|n||sense	chr9:22671383-22672648|-	0	0	0	0		0	0	1	1	1	1	9|22672477|22672492|+|U0|CCGGCCCCCCATCCCC	0.957916	0.978732	0	0	0	0		0	0	0	0	0	0		0	0	0	0	0	0		0	0		0		1		0		0		0
pseudogene|ENSGALT00000031135|n||antisense	chr2:43045236-43046126|-	0	0	0	0		0	0	1	1	1	1	2|43046108|43046126|-|U0|GGCGGCGGCGGCGGTGCCG	0.957916	0.978732	1	2	0	2	2|43045776|43045794|-|U1_16G|GCCAGACGCGGCGGCCCCG	2.46577	1.57028	0	0	0	0		0	0	0	0	0	0		0	0			0		1		2		0		0
pseudogene|ENSGALT00000031135|n||sense	chr2:43045236-43046126|-	0	0	0	0		0	0	0	0	0	0		0	0	0	0	0	0		0	0	0	0	0	0		0	0	0	0	0	0		0	0		0		0		0		0		0
pseudogene|ENSGALT00000032983|n||antisense	chr9:24167592-24168090|-	0	0	0	0		0	0	1	1	1	1	9|24167914|24167928|-|U0|GCGGCGACGAACCGA	0.957916	0.978732	1	1	0	1	9|24167777|24167792|-|U1_3T|CCGGGCTTCGGACCGC	1.23288	1.11035	0	0	0	0		0	0	0	0	0	0		0	0			0		1		1		0		0
pseudogene|ENSGALT00000033813|n|XR_026952.1|sense	chr7:5016354-5017450|-	2	2	0	1	7|5016841|5016856|-|U1_8C|GCCGCCCCCCGTATCC	1.77959	1.33401	0	0	0	0		0	0	0	0	0	0		0	0	1	1	1	1	7|5017057|5017082|-|U0|ATAACTCACCTTATATTTTCGATCAA	0.993741	0.996866	0	0	0	0		0	0		2		0		0		1		0
pseudogene|ENSGALT00000036504|n||sense	chr1:165385694-165387764|-	0	0	0	0		0	0	0	0	0	0		0	0	0	0	0	0		0	0	0	0	0	0		0	0	0	0	0	0		0	0		0		0		0		0		0
pseudogene|ENSGALT00000036505|n||sense	chr1:164215687-164217471|-	0	0	0	0		0	0	0	0	0	0		0	0	0	0	0	0		0	0	0	0	0	0		0	0	0	0	0	0		0	0		0		0		0		0		0
pseudogene|ENSGALT00000036760|n||antisense	chr2:114054315-114055215|-	0	0	0	0		0	0	0	0	0	0		0	0	0	0	0	0		0	0	0	0	0	0		0	0	0	0	0	0		0	0			0		0		0		0		0
pseudogene|ENSGALT00000036947|n||sense	chr1:85162223-85162492|-	0	0	0	0		0	0	0	0	0	0		0	0	0	0	0	0		0	0	0	0	0	0		0	0	0	0	0	0		0	0		0		0		0		0		0
pseudogene|ENSGALT00000037922|n||sense	chrZ:43896160-43896412|-	0	0	0	0		0	0	0	0	0	0		0	0	0	0	0	0		0	0	0	0	0	0		0	0	1	1	1	1	Z|43896163|43896178|+|U0|CCCCGGTTCAGTCCCG	2.01382	1.41909		0		0		0		0		1
pseudogene|ENSGALT00000038160|n||sense	chr10:22207458-22208059|+	0	0	0	0		0	0	0	0	0	0		0	0	0	0	0	0		0	0	0	0	0	0		0	0	0	0	0	0		0	0		0		0		0		0		0
pseudogene|ENSGALT00000038172|n||sense	chr10:22166174-22166429|+	0	0	0	0		0	0	0	0	0	0		0	0	0	0	0	0		0	0	0	0	0	0		0	0	0	0	0	0		0	0		0		0		0		0		0
pseudogene|ENSGALT00000038721|n||sense	chr2:7817560-7818109|-	0	0	0	0		0	0	0	0	0	0		0	0	0	0	0	0		0	0	0	0	0	0		0	0	0	0	0	0		0	0		0		0		0		0		0
pseudogene|ENSGALT00000039416|n|NM_204659.1|antisense	chr2:185985-186355|+	0	0	0	0		0	0	1	1	1	1	2|186286|186300|-|U0|CCGGGATGGGCACCA	0.957916	0.978732	0	0	0	0		0	0	0	0	0	0		0	0	0	0	0	0		0	0			0		1		0		0		0
pseudogene|ENSGALT00000040762|n|XR_026758.1|antisense	chr27:1312213-1312821|-	0	0	0	0		0	0	0	0	0	0		0	0	0	0	0	0		0	0	0	0	0	0		0	0	0	0	0	0		0	0			0		0		0		0		0
pseudogene|ENSGALT00000040762|n|XR_026758.1|sense	chr27:1312213-1312821|-	0	0	0	0		0	0	1	1	0	1	27|1312440|1312468|+|U1_1C|TCCGCGGCGCTCCGCCGCCAAATCGGACG	0.957916	0.978732	0	0	0	0		0	0	1	1	0	1	27|1312209|1312226|+|U1_10G|CCCGAAGAATAAGCACCG	0.993741	0.996866	0	0	0	0		0	0		0		1		0		1		0
pseudogene|ENSGALT00000041148|n||sense	chr24:33873-34177|+	0	0	0	0		0	0	0	0	0	0		0	0	0	0	0	0		0	0	1	1	1	1	24|34110|34135|+|U0|TCCCCCGCCACCTACAGCTGGCGGTG	0.993741	0.996866	1	1	0	1	24|34042|34060|+|U1_19T|AGTACCTGACGGCCGAAAA	2.01382	1.41909		0		0		0		1		1
rRNA|ENSGALT00000028496|n|5S_rRNA|sense	chr1:170425775-170425901|-	0	0	0	0		0	0	3	4	2	2	1|170425800|170425818|-|U1_6C|TACTTGGATGGGGTACCTC	3.83166	1.95746	2	3	3	2	1|170425804|170425818|-|U0|TACTTGGATGGGGGA	3.69865	1.92319	1	1	0	1	1|170425817|170425837|-|U1_4C|GGCCTGGTTAGTACTTGAATA	0.993741	0.996866	3	3	1	1	1|170425772|170425788|-|U0|GGGTGCTGTAGGCTGCT	6.04146	2.45794		0		4		3		1		3
rRNA|ENSGALT00000028497|n|5S_rRNA|antisense	chr2:44498985-44499103|-	1	1	0	1	2|44498981|44499009|+|U1_3G|GACACGCCTACGACACTCGGTATTCCCAG	0.889795	0.943289	1	1	0	1	2|44498983|44499011|+|U1_1G|CACGCCTACGACACTCGGTATTCCCAGGC	0.957916	0.978732	0	0	0	0		0	0	3	4	3	2	2|44498985|44499013|+|U0|CGCCTACGACACTCGGTATTCCCAGGCAG	3.97497	1.99373	2	2	1	1	2|44499014|44499039|+|U1_2C|TATCCCATCCAAGTACTAACCGAGCC	4.02764	2.0069			1		1		0		4		2
rRNA|ENSGALT00000028497|n|5S_rRNA|sense	chr2:44498985-44499103|-	91	222	162	75	2|44499079|44499102|-|U0|CCTACGGCCATACCACCCTGGAAA	197.534	14.0547	475	1409	628	154	2|44499079|44499102|-|U0|CCTACGGCCATACCACCCTGGAAA	1349.7	36.7383	409	1139	525	93	2|44499079|44499102|-|U0|CCTACGGCCATACCACCCTGGAAA	1404.26	37.4734	444	1492	894	346	2|44499079|44499102|-|U0|CCTACGGCCATACCACCCTGGAAA	1482.66	38.5054	307	706	439	124	2|44499079|44499102|-|U0|CCTACGGCCATACCACCCTGGAAA	1421.76	37.7062		222		1409		1139		1492		706
rRNA|ENSGALT00000028499|n|5S_rRNA|antisense	chr6:9697128-9697246|-	7	10	4	3	6|9697220|9697248|-|U0|CAAGCCTACAGCACCCGGTATTCCCAGGA	8.89795	2.98294	5	5	2	1	6|9697235|9697251|-|U0|GGGCAAGCCTACAGCAC	4.78958	2.18851	2	2	1	1	6|9697235|9697251|-|U0|GGGCAAGCCTACAGCAC	2.46577	1.57028	4	5	2	2	6|9697220|9697248|-|U0|CAAGCCTACAGCACCCGGTATTCCCAGGA	4.96871	2.22906	3	3	1	1	6|9697222|9697249|-|U1_26T|GCCAGCCTACAGCACCCGGTATTCCCAG	6.04146	2.45794			10		5		2		5		3
rRNA|ENSGALT00000028499|n|5S_rRNA|sense	chr6:9697128-9697246|+	7	9	0	2	6|9697227|9697248|+|U1_20T|AATACCGGGTGCTGTAGGCATG	8.00815	2.82987	98	903	256	216	6|9697226|9697248|+|U0|GAATACCGGGTGCTGTAGGCTTG	864.998	29.4108	113	772	279	215	6|9697226|9697248|+|U0|GAATACCGGGTGCTGTAGGCTTG	951.787	30.851	43	125	44	20	6|9697226|9697248|+|U0|GAATACCGGGTGCTGTAGGCTTG	124.218	11.1453	55	97	36	9	6|9697226|9697248|+|U1_21T|GAATACCGGGTGCTGTAGGCCTG	195.34	13.9764		9		903		772		125		97
rRNA|ENSGALT00000035456|n|5S_rRNA|sense	chr9:4406001-4406119|+	8	17	14	8	9|4406002|4406025|+|U0|CCTACAGCCATCCCACCCTGGTAA	15.1265	3.88928	17	63	53	43	9|4406002|4406025|+|U0|CCTACAGCCATCCCACCCTGGTAA	60.3487	7.76844	20	65	57	24	9|4406002|4406033|+|U0|CCTACAGCCATCCCACCCTGGTAACGCCCGAT	80.1375	8.95195	25	103	90	73	9|4406002|4406025|+|U0|CCTACAGCCATCCCACCCTGGTAA	102.355	10.1171	18	51	41	15	9|4406002|4406033|+|U0|CCTACAGCCATCCCACCCTGGTAACGCCCGAT	102.705	10.1343		17		63		65		103		51
rRNA|ENSGALT00000036595|n|5S_rRNA|sense	chr1:136134164-136134282|+	1	1	1	1	1|136134169|136134197|+|U0|CAGCCATCCCACCCTGGTAATGCTCAATC	0.889795	0.943289	7	7	4	1	1|136134239|136134253|+|U0|TACTTGGATGGGACA	6.70541	2.58948	8	9	6	2	1|136134237|136134255|+|U1_14G|AGTACTTGGATGGCACACC	11.096	3.33106	6	8	7	3	1|136134239|136134256|+|U0|TACTTGGATGGGACACCT	7.94993	2.81956	6	7	7	2	1|136134267|136134283|+|U0|GGGGGTGCTGTAGGCTT	14.0967	3.75456		1		7		9		8		7
snoRNA|ENSGALT00000028515|n|snoU83B|sense	chr1:52608155-52608247|+	15	44	33	21	1|52608159|52608183|+|U0|TTCGGTGATGAAACCATGGAATAAG	39.151	6.25707	15	31	23	12	1|52608159|52608183|+|U0|TTCGGTGATGAAACCATGGAATAAG	29.6954	5.44935	16	25	17	6	1|52608159|52608179|+|U0|TTCGGTGATGAAACCATGGAA	30.8221	5.55177	21	54	32	21	1|52608159|52608183|+|U0|TTCGGTGATGAAACCATGGAATAAG	53.662	7.32544	15	27	18	9	1|52608159|52608190|+|U0|TTCGGTGATGAAACCATGGAATAAGCGCTGGG	54.3731	7.37381		44		31		25		54		27
snoRNA|ENSGALT00000028517|n|SNORA31|sense	chr1:172044792-172044921|-	4	5	3	2	1|172044891|172044919|-|U0|GCATCCTCTGATAGACCACGAGCAGTTTT	4.44897	2.10926	8	9	4	2	1|172044896|172044920|-|U0|AGCATCCTCTGATAGACCACGAGCA	8.62124	2.9362	5	5	4	1	1|172044901|172044920|-|U0|AGCATCCTCTGATAGACCAC	6.16442	2.48283	12	22	17	5	1|172044902|172044920|-|U0|AGCATCCTCTGATAGACCA	21.8623	4.67572	8	8	6	1	1|172044902|172044920|-|U0|AGCATCCTCTGATAGACCA	16.1106	4.0138		5		9		5		22		8
snoRNA|ENSGALT00000028518|n|SNORA27|sense	chr1:180617842-180617974|-	3	5	5	2	1|180617940|180617968|-|U0|CCTTTCACTTTGCCAGTTAGACACTTTTT	4.44897	2.10926	2	2	1	1	1|180617940|180617960|-|U1_5A|TTTGCCAGTTAGACACCTTTT	1.91583	1.38414	2	2	1	1	1|180617940|180617960|-|U1_5A|TTTGCCAGTTAGACACCTTTT	2.46577	1.57028	6	6	5	1	1|180617951|180617974|-|U0|CACCCTCCTTTCACTTTGCCAGTT	5.96245	2.44181	1	1	1	1	1|180617949|180617974|-|U0|CACCCTCCTTTCACTTTGCCAGTTAG	2.01382	1.41909		5		2		2		6		1
snoRNA|ENSGALT00000028519|n|SNORA1|sense	chr1:190098605-190098736|+	2	2	1	1	1|190098605|190098629|+|U1_1C|TGCCTTGTTATTCAGCAGGTAGACA	1.77959	1.33401	7	7	1	1	1|190098605|190098627|+|U1_1C|TGCCTTGTTATTCAGCAGGTAGA	6.70541	2.58948	4	4	3	1	1|190098605|190098629|+|U1_1C|TGCCTTGTTATTCAGCAGGTAGACA	4.93154	2.22071	6	10	3	4	1|190098605|190098633|+|U1_1C|TGCCTTGTTATTCAGCAGGTAGACACAAC	9.93741	3.15237	5	5	0	1	1|190098662|190098682|+|U1_20G|GCTAGAAGAGCAACAGGTTAT	10.0691	3.17318		2		7		4		10		5
snoRNA|ENSGALT00000028520|n|snoZ40|antisense	chr1:190099445-190099517|-	0	0	0	0		0	0	0	0	0	0		0	0	1	1	1	1	1|190099481|190099512|-|U0|TTCAGAAAGGCCATTCTCACTCACTCTCTTCA	1.23288	1.11035	0	0	0	0		0	0	0	0	0	0		0	0			0		0		1		0		0
snoRNA|ENSGALT00000028520|n|snoZ40|sense	chr1:190099445-190099517|+	15	27	21	10	1|190099486|190099513|+|U0|AGAGTGAGTGAGAATGGCCTTTCTGAAC	24.0245	4.90147	25	37	23	8	1|190099486|190099513|+|U0|AGAGTGAGTGAGAATGGCCTTTCTGAAC	35.4429	5.95339	22	33	19	5	1|190099449|190099467|+|U0|GTTGTGATGATTGGCAAAA	40.6852	6.37849	17	37	21	9	1|190099486|190099513|+|U0|AGAGTGAGTGAGAATGGCCTTTCTGAAC	36.7684	6.0637	19	30	20	5	1|190099486|190099513|+|U0|AGAGTGAGTGAGAATGGCCTTTCTGAAC	60.4146	7.77268		27		37		33		37		30
snoRNA|ENSGALT00000028521|n|SNORA18|sense	chr1:190100388-190100519|+	7	11	8	5	1|190100389|190100417|+|U0|TTGAGGTCTATCCCGATAGGATCTCTTCT	9.78774	3.12854	18	39	28	20	1|190100389|190100417|+|U0|TTGAGGTCTATCCCGATAGGATCTCTTCT	37.3587	6.11218	12	26	20	13	1|190100389|190100420|+|U0|TTGAGGTCTATCCCGATAGGATCTCTTCTGTA	32.055	5.66171	11	18	15	4	1|190100398|190100426|+|U0|ATCCCGATAGGATCTCTTCTGTAGGTTCA	17.8873	4.22934	11	13	10	3	1|190100419|190100438|+|U0|TAGGTTCATGTCGTTGGAAA	26.1796	5.1166		11		39		26		18		13
snoRNA|ENSGALT00000028522|n|SNORA8|sense	chr1:190101247-190101385|+	2	3	2	2	1|190101305|190101333|+|U0|TGCTACAGTAATTCAGCATTTGGCATCGT	2.66938	1.63382	1	1	1	1	1|190101247|190101273|+|U0|TGCACTGAATGGTATCTGCACCCAGCA	0.957916	0.978732	3	3	2	1	1|190101372|190101389|+|U1_17T|TTGCTGATACAGGTGCCG	3.69865	1.92319	4	6	2	3	1|190101247|190101268|+|U1_22C|TGCACTGAATGGTATCTGCACG	5.96245	2.44181	3	5	5	3	1|190101247|190101278|+|U0|TGCACTGAATGGTATCTGCACCCAGCAGCGTT	10.0691	3.17318		3		1		3		6		5
snoRNA|ENSGALT00000028524|n|SNORD15|sense	chr1:200051596-200051740|-	0	0	0	0		0	0	0	0	0	0		0	0	5	5	3	1	1|200051691|200051709|-|U0|GGATGGCTCCTGCTGAGTG	6.16442	2.48283	4	5	4	2	1|200051597|200051622|-|U0|TGATTTAGAGGCATTTGTCTGAGAAG	4.96871	2.22906	1	1	0	1	1|200051600|200051631|-|U1_1C|GTCGCTGAATGATTTAGAGGCATTTGTCTGAA	2.01382	1.41909		0		0		5		5		1
snoRNA|ENSGALT00000028525|n|SNORD15|sense	chr1:200050205-200050352|-	1	1	0	1	1|200050205|200050233|-|U1_4T|GTTGATTCAGAGGCATTTGTCTGAGTAGG	0.889795	0.943289	1	1	0	1	1|200050232|200050260|-|U1_22C|GCCTTGGTCAGGATGTCCTCCTCATTGGT	0.957916	0.978732	1	1	1	1	1|200050205|200050233|-|U0|GTTGATTCAGAGGCATTTGTCTGAGAAGG	1.23288	1.11035	0	0	0	0		0	0	1	2	2	2	1|200050210|200050241|-|U0|CCTCATTGGTTGATTCAGAGGCATTTGTCTGA	4.02764	2.0069		1		1		1		0		2
snoRNA|ENSGALT00000028526|n|SNORA71|sense	chr10:708190-708321|-	11	15	7	3	10|708294|708321|-|U0|ACCTGCATTCGAAAGTGATCGTGGTCTG	13.3469	3.65334	13	21	11	5	10|708294|708321|-|U0|ACCTGCATTCGAAAGTGATCGTGGTCTG	20.1162	4.48511	11	14	7	3	10|708294|708321|-|U0|ACCTGCATTCGAAAGTGATCGTGGTCTG	17.2604	4.15456	19	40	15	5	10|708294|708321|-|U0|ACCTGCATTCGAAAGTGATCGTGGTCTG	39.7497	6.30473	11	21	10	6	10|708294|708321|-|U0|ACCTGCATTCGAAAGTGATCGTGGTCTG	42.2902	6.50309		15		21		14		40		21
snoRNA|ENSGALT00000028528|n|SNORD18|sense	chr10:20669776-20669846|-	51	216	166	101	10|20669817|20669845|-|U0|CAGAATGATGAGATTCCACTTCATTGGTC	192.196	13.8635	59	194	148	91	10|20669817|20669845|-|U0|CAGAATGATGAGATTCCACTTCATTGGTC	185.836	13.6322	43	90	61	34	10|20669814|20669845|-|U0|CAGAATGATGAGATTCCACTTCATTGGTCCGT	110.96	10.5337	53	176	115	37	10|20669817|20669845|-|U0|CAGAATGATGAGATTCCACTTCATTGGTC	174.898	13.2249	40	65	30	9	10|20669814|20669845|-|U0|CAGAATGATGAGATTCCACTTCATTGGTCCGT	130.898	11.4411		216		194		90		176		65
snoRNA|ENSGALT00000028529|n|SNORD16|sense	chr10:20671251-20671350|-	32	92	64	39	10|20671331|20671350|-|U0|TGCCATGATGTCGTAATTTG	81.8611	9.04771	16	31	21	12	10|20671331|20671350|-|U0|TGCCATGATGTCGTAATTTG	29.6954	5.44935	19	41	31	21	10|20671331|20671350|-|U0|TGCCATGATGTCGTAATTTG	50.5483	7.10973	63	261	189	123	10|20671331|20671350|-|U0|TGCCATGATGTCGTAATTTG	259.367	16.1049	41	118	84	48	10|20671331|20671350|-|U0|TGCCATGATGTCGTAATTTG	237.631	15.4153		92		31		41		261		118
snoRNA|ENSGALT00000028530|n|SNORD18|sense	chr10:20671776-20671847|-	16	76	65	35	10|20671817|20671845|-|U0|GAAATGATGAGATTCCACTTCAATGGTCC	67.6244	8.2234	51	269	224	169	10|20671817|20671845|-|U0|GAAATGATGAGATTCCACTTCAATGGTCC	257.679	16.0524	24	141	130	82	10|20671814|20671845|-|U0|GAAATGATGAGATTCCACTTCAATGGTCCGTG	173.837	13.1847	22	77	58	23	10|20671817|20671845|-|U0|GAAATGATGAGATTCCACTTCAATGGTCC	76.5181	8.74746	13	25	19	7	10|20671814|20671845|-|U0|GAAATGATGAGATTCCACTTCAATGGTCCGTG	50.3455	7.09545		76		269		141		77		25
snoRNA|ENSGALT00000028531|n|SNORD16|sense	chr10:20672641-20672742|-	16	35	28	18	10|20672723|20672742|-|U0|TGCTGTGATGATGTAATTTG	31.1428	5.58057	34	98	84	45	10|20672723|20672742|-|U0|TGCTGTGATGATGTAATTTG	93.8758	9.68895	29	65	50	24	10|20672723|20672742|-|U0|TGCTGTGATGATGTAATTTG	80.1375	8.95195	20	112	102	69	10|20672723|20672742|-|U0|TGCTGTGATGATGTAATTTG	111.299	10.5498	19	58	46	29	10|20672723|20672742|-|U0|TGCTGTGATGATGTAATTTG	116.801	10.8075		35		98		65		112		58
snoRNA|ENSGALT00000028532|n|SNORA46|sense	chr11:1409568-1409703|-	0	0	0	0		0	0	4	7	5	3	11|1409684|1409703|-|U0|AGCACTATTTTTAAACCTGT	6.70541	2.58948	4	4	2	1	11|1409678|1409703|-|U1_5C|AGCACTATTTTTAAACCTGTTAGTGG	4.93154	2.22071	8	18	17	5	11|1409677|1409703|-|U0|AGCACTATTTTTAAACCTGTTGGTGGA	17.8873	4.22934	5	7	7	3	11|1409677|1409703|-|U0|AGCACTATTTTTAAACCTGTTGGTGGA	14.0967	3.75456		0		7		4		18		7
snoRNA|ENSGALT00000028533|n|SNORA50|sense	chr11:1417784-1417919|-	4	4	4	1	11|1417900|1417918|-|U0|AGCACTGCCTTTGAACCTG	3.55918	1.88658	10	10	5	1	11|1417901|1417918|-|U0|AGCACTGCCTTTGAACCT	9.57916	3.09502	8	9	7	2	11|1417887|1417918|-|U0|AGCACTGCCTTTGAACCTGATGTGTCTTGTTT	11.096	3.33106	6	9	7	3	11|1417890|1417918|-|U0|AGCACTGCCTTTGAACCTGATGTGTCTTG	8.94367	2.9906	1	1	1	1	11|1417899|1417918|-|U0|AGCACTGCCTTTGAACCTGA	2.01382	1.41909		4		10		9		9		1
snoRNA|ENSGALT00000028535|n|SNORA7|sense	chr12:20122979-20123117|-	7	8	7	2	12|20123090|20123115|-|U0|CCTCCCAGGATCGCATCTGGGGAGCT	7.11836	2.66802	6	6	5	1	12|20123101|20123116|-|U0|ACCTCCCAGGATCGCA	5.7475	2.39739	2	3	3	2	12|20123085|20123116|-|U0|ACCTCCCAGGATCGCATCTGGGGAGCTCACGG	3.69865	1.92319	7	9	4	2	12|20122979|20122999|-|U0|GGAAGATAACCTGCTACAGCC	8.94367	2.9906	6	7	4	2	12|20123071|20123102|-|U0|CATCTGGGGAGCTCACGGTGCTCTGCCAGCTT	14.0967	3.75456		8		6		3		9		7
snoRNA|ENSGALT00000028536|n|SNORD95|sense	chr16:113203-113274|+	64	455	375	320	16|113205|113233|+|U0|TGCTGTGATGAAACTTCGATGCCATCTGA	404.856	20.121	40	158	90	39	16|113205|113233|+|U0|TGCTGTGATGAAACTTCGATGCCATCTGA	151.351	12.3025	50	129	88	26	16|113205|113236|+|U0|TGCTGTGATGAAACTTCGATGCCATCTGACTG	159.042	12.6112	55	276	217	122	16|113205|113233|+|U0|TGCTGTGATGAAACTTCGATGCCATCTGA	274.273	16.5612	47	180	150	72	16|113205|113236|+|U0|TGCTGTGATGAAACTTCGATGCCATCTGACTG	362.487	19.0391		455		158		129		276		180
snoRNA|ENSGALT00000028538|n|SNORD36|sense	chr17:7533949-7534021|+	85	615	491	234	17|7533950|7533978|+|U0|TGCGATGATGTATGAATTTCTTCACCTGA	547.224	23.3928	42	309	283	168	17|7533982|7534010|+|U0|AACAATGAAGAGCAAAATGAGCTTTTTAA	295.996	17.2045	35	144	126	70	17|7533982|7534013|+|U0|AACAATGAAGAGCAAAATGAGCTTTTTAACAC	177.535	13.3242	107	662	517	193	17|7533950|7533978|+|U0|TGCGATGATGTATGAATTTCTTCACCTGA	657.857	25.6487	63	221	167	52	17|7533950|7533981|+|U0|TGCGATGATGTATGAATTTCTTCACCTGAATC	445.054	21.0963		615		309		144		662		221
snoRNA|ENSGALT00000028539|n|SNORD24|sense	chr17:7532607-7532681|+	90	737	629	351	17|7532608|7532636|+|U0|GCAGATGATGTGAAAAAATACTTGCTATC	655.779	25.6082	35	269	239	144	17|7532609|7532637|+|U0|CAGATGATGTGAAAAAATACTTGCTATCT	257.679	16.0524	20	139	131	74	17|7532609|7532640|+|U0|CAGATGATGTGAAAAAATACTTGCTATCTGAA	171.371	13.0909	96	442	356	122	17|7532608|7532636|+|U0|GCAGATGATGTGAAAAAATACTTGCTATC	439.234	20.9579	60	201	174	52	17|7532608|7532639|+|U0|GCAGATGATGTGAAAAAATACTTGCTATCTGA	404.778	20.1191		737		269		139		442		201
snoRNA|ENSGALT00000028540|n|SNORA65|sense	chr17:1954668-1954796|+	14	22	13	7	17|1954662|1954690|+|U0|CAGCCACCCGCCACTGTACCTGTCTTGTA	19.5755	4.42442	24	36	28	10	17|1954662|1954690|+|U0|CAGCCACCCGCCACTGTACCTGTCTTGTA	34.485	5.87239	17	31	29	9	17|1954662|1954693|+|U0|CAGCCACCCGCCACTGTACCTGTCTTGTAATG	38.2194	6.18219	25	49	31	15	17|1954662|1954690|+|U0|CAGCCACCCGCCACTGTACCTGTCTTGTA	48.6933	6.97806	16	22	17	3	17|1954662|1954681|+|U0|CAGCCACCCGCCACTGTACC	44.304	6.65613		22		36		31		49		22
snoRNA|ENSGALT00000028543|n|SNORA5|sense	chr2:3911652-3911789|+	9	19	16	9	2|3911652|3911678|+|U0|TGCAGCCCAGTCAAATTCAGTCTCTGC	16.9061	4.1117	1	1	1	1	2|3911736|3911764|+|U0|GCCCCACGTCCCCACCCATGGGACCCTGG	0.957916	0.978732	0	0	0	0		0	0	1	1	1	1	2|3911652|3911675|+|U0|TGCAGCCCAGTCAAATTCAGTCTC	0.993741	0.996866	0	0	0	0		0	0		19		1		0		1		0
snoRNA|ENSGALT00000028545|n|SNORA62|sense	chr2:44380277-44380432|-	11	16	11	3	2|44380411|44380430|-|U0|TGCACACAGTTGGAACTTGG	14.2367	3.77316	54	82	52	7	2|44380409|44380430|-|U0|TGCACACAGTTGGAACTTGGAG	78.5491	8.86279	36	53	39	6	2|44380409|44380430|-|U0|TGCACACAGTTGGAACTTGGAG	65.3429	8.08349	32	80	66	17	2|44380409|44380430|-|U0|TGCACACAGTTGGAACTTGGAG	79.4993	8.91624	32	53	41	5	2|44380410|44380430|-|U0|TGCACACAGTTGGAACTTGGA	106.732	10.3311		16		82		53		80		53
snoRNA|ENSGALT00000028546|n|SNORA62|sense	chr2:44381479-44381637|-	7	11	9	3	2|44381494|44381517|-|U0|CCTCTATGATTGGAGTTTGATAGC	9.78774	3.12854	12	12	8	1	2|44381574|44381590|-|U1_3C|AGCTCTCAAGTGTCCGA	11.495	3.39043	8	11	11	2	2|44381489|44381516|-|U0|CTCTATGATTGGAGTTTGATAGCAGCCC	13.5617	3.68263	13	28	23	7	2|44381607|44381635|-|U0|TGCACACTGTTAAAGCTTGATGCTGAGGT	27.8248	5.27492	7	16	12	8	2|44381494|44381521|-|U0|GCTGCCTCTATGATTGGAGTTTGATAGC	32.2211	5.67636		11		12		11		28		16
snoRNA|ENSGALT00000028547|n|SNORD12|sense	chr20:6436619-6436713|+	119	1583	1376	732	20|6436626|6436649|+|U0|TATATGATGACTTCAAACTTTTTT	1408.54	37.5306	24	77	60	31	20|6436626|6436649|+|U0|TATATGATGACTTCAAACTTTTTT	73.7595	8.58834	19	34	22	7	20|6436626|6436657|+|U0|TATATGATGACTTCAAACTTTTTTCCCCATCA	41.9181	6.47442	112	1383	1181	739	20|6436626|6436649|+|U0|TATATGATGACTTCAAACTTTTTT	1374.34	37.0722	102	450	271	76	20|6436626|6436657|+|U0|TATATGATGACTTCAAACTTTTTTCCCCATCA	906.218	30.1035		1583		77		34		1383		450
snoRNA|ENSGALT00000028548|n|SNORD103|sense	chr23:441278-441363|-	16	60	54	23	23|441332|441360|-|U0|GGCAATGATGACACACTTGCCCTCTCTGA	53.3877	7.30669	20	38	32	11	23|441332|441360|-|U0|GGCAATGATGACACACTTGCCCTCTCTGA	36.4008	6.03331	21	42	35	16	23|441329|441360|-|U0|GGCAATGATGACACACTTGCCCTCTCTGAGAA	51.7811	7.19591	57	171	131	42	23|441332|441360|-|U0|GGCAATGATGACACACTTGCCCTCTCTGA	169.93	13.0357	29	108	93	34	23|441329|441360|-|U0|GGCAATGATGACACACTTGCCCTCTCTGAGAA	217.492	14.7476		60		38		42		171		108
snoRNA|ENSGALT00000028550|n|SNORA61|sense	chr23:2856044-2856162|-	3	6	5	3	23|2856133|2856161|-|U0|CCCTCCAGATCCCTTTCCCATCAGATCTG	5.33877	2.31058	6	8	4	2	23|2856133|2856161|-|U1_4A|CCCTCCAGATCCCTTTCCCATCAGAGCTG	7.66333	2.76827	4	7	7	4	23|2856130|2856161|-|U0|CCCTCCAGATCCCTTTCCCATCAGATCTGAAT	8.63019	2.93772	15	31	24	10	23|2856038|2856066|-|U0|GCACAGCCCTGCTCTGAGCGGGGCCGGTT	30.806	5.55031	7	20	18	12	23|2856035|2856066|-|U0|GCACAGCCCTGCTCTGAGCGGGGCCGGTTTGA	40.2764	6.34637		6		8		7		31		20
snoRNA|ENSGALT00000028552|n|SNORA16|sense	chr23:2856951-2857093|-	29	142	115	90	23|2857063|2857090|-|U0|CGGCCCTATCGAAGCTGCGCCTGCCGTG	126.351	11.2406	8	10	4	2	23|2857075|2857090|-|U1_1A|CGGCCCTATCGAAGCG	9.57916	3.09502	14	18	11	4	23|2857063|2857090|-|U0|CGGCCCTATCGAAGCTGCGCCTGCCGTG	22.1919	4.71083	18	26	15	4	23|2856963|2856991|-|U0|TCTTCTGTAACCGCCCAGCAACAAATGGG	25.8373	5.08304	15	15	6	1	23|2857076|2857090|-|U0|CGGCCCTATCGAAGC	30.2073	5.49612		142		10		18		26		15
snoRNA|ENSGALT00000028553|n|SNORA55|sense	chr23:5733953-5734085|-	6	9	8	3	23|5733968|5733996|-|U0|CTTTCCACTCGCTTGGAACTCATCTCTAC	8.00815	2.82987	0	0	0	0		0	0	1	2	2	2	23|5734055|5734086|-|U0|AGCACCTGAATCTTTCCTATTCCTTGCTGTGC	2.46577	1.57028	9	21	18	8	23|5733964|5733992|-|U0|CCACTCGCTTGGAACTCATCTCTACAGCT	20.8686	4.56821	9	14	12	5	23|5733961|5733992|-|U0|CCACTCGCTTGGAACTCATCTCTACAGCTCTG	28.1935	5.30975		9		0		2		21		14
snoRNA|ENSGALT00000028554|n|SNORA55|sense	chr23:5735242-5735370|-	7	16	14	6	23|5735343|5735371|-|U0|GGCACCTAATCTTTCCCATTCCTTGCTGT	14.2367	3.77316	1	1	1	1	23|5735343|5735371|-|U0|GGCACCTAATCTTTCCCATTCCTTGCTGT	0.957916	0.978732	2	2	0	1	23|5735296|5735318|-|U1_3A|GTGCTGACAGAAAAGCAGAGAAA	2.46577	1.57028	17	32	27	8	23|5735343|5735371|-|U0|GGCACCTAATCTTTCCCATTCCTTGCTGT	31.7997	5.63912	7	13	13	3	23|5735352|5735371|-|U0|GGCACCTAATCTTTCCCATT	26.1796	5.1166		16		1		2		32		13
snoRNA|ENSGALT00000028555|n|SNORA55|sense	chr23:5735892-5736022|-	2	2	2	1	23|5736005|5736023|-|U0|TGCATCTGAATCTTTCCCA	1.77959	1.33401	9	10	6	2	23|5735995|5736023|-|U1_1T|TGCATCTGAATCTTTCCCACTCCTTGCGT	9.57916	3.09502	7	7	5	1	23|5736005|5736023|-|U0|TGCATCTGAATCTTTCCCA	8.63019	2.93772	8	15	11	3	23|5736005|5736023|-|U0|TGCATCTGAATCTTTCCCA	14.9061	3.86084	5	10	9	3	23|5736005|5736023|-|U0|TGCATCTGAATCTTTCCCA	20.1382	4.48756		2		10		7		15		10
snoRNA|ENSGALT00000028556|n|SNORD14|sense	chr24:3114280-3114370|+	14	39	18	8	24|3114281|3114309|+|U1_5A|TGCAGTGATGAATCAGATTCCAAAGCCAT	34.702	5.89084	14	21	11	3	24|3114281|3114304|+|U0|TGCAATGATGAATCAGATTCCAAA	20.1162	4.48511	11	16	11	3	24|3114318|3114349|+|U0|TCCACCAGAAGTCTACTAATGATGGCCAAAAC	19.7262	4.44141	24	49	28	11	24|3114281|3114309|+|U0|TGCAATGATGAATCAGATTCCAAAGCCAT	48.6933	6.97806	12	23	14	4	24|3114281|3114312|+|U0|TGCAATGATGAATCAGATTCCAAAGCCATTCG	46.3178	6.80572		39		21		16		49		23
snoRNA|ENSGALT00000028557|n|SNORA21|sense	chr27:3957957-3958088|-	8	9	5	2	27|3958060|3958088|-|U0|ACCCTTCTCAAAAGCACTCGTTGGGTCTG	8.00815	2.82987	3	3	1	1	27|3958066|3958089|-|U0|CACCCTTCTCAAAAGCACTCGTTG	2.87375	1.69521	11	12	6	2	27|3958062|3958088|-|U0|ACCCTTCTCAAAAGCACTCGTTGGGTC	14.7946	3.84638	12	19	14	3	27|3958063|3958089|-|U0|CACCCTTCTCAAAAGCACTCGTTGGGT	18.8811	4.34524	8	9	5	2	27|3958060|3958088|-|U0|ACCCTTCTCAAAAGCACTCGTTGGGTCTG	18.1244	4.25727		9		3		12		19		9
snoRNA|ENSGALT00000028559|n|SNORD53|sense	chr3:8526954-8527032|-	22	89	65	53	3|8527006|8527031|-|U0|TGCAGTGATGATCTCCATCTTGGTTT	79.1917	8.89897	55	212	154	112	3|8527006|8527031|-|U0|TGCAGTGATGATCTCCATCTTGGTTT	203.078	14.2505	30	96	76	38	3|8527000|8527031|-|U0|TGCAGTGATGATCTCCATCTTGGTTTCGCTTT	118.357	10.8792	40	127	88	43	3|8527006|8527031|-|U0|TGCAGTGATGATCTCCATCTTGGTTT	126.205	11.2341	18	42	28	15	3|8527000|8527031|-|U0|TGCAGTGATGATCTCCATCTTGGTTTCGCTTT	84.5804	9.19676		89		212		96		127		42
snoRNA|ENSGALT00000028560|n|SNORA29|sense	chr3:47459931-47460067|+	2	2	2	1	3|47459934|47459949|+|U0|CCCATTATACTACCAC	1.77959	1.33401	2	3	3	2	3|47460045|47460062|+|U0|TGAAGTTGGCAGGACATC	2.87375	1.69521	3	3	2	1	3|47459932|47459952|+|U0|TTCCCATTATACTACCACTTT	3.69865	1.92319	4	4	2	1	3|47460000|47460019|+|U1_16G|TTGCCACGGTCTGAAAGAAA	3.97497	1.99373	1	1	1	1	3|47459932|47459958|+|U0|TTCCCATTATACTACCACTTTTTCAAT	2.01382	1.41909		2		3		3		4		1
snoRNA|ENSGALT00000028562|n|SNORA36|sense	chr4:2101500-2101633|+	16	30	27	8	4|2101582|2101608|+|U0|CCTGGTGACTGAAAGCCTGTTTTATGC	26.6938	5.16661	30	57	45	10	4|2101582|2101608|+|U0|CCTGGTGACTGAAAGCCTGTTTTATGC	54.6012	7.38926	20	34	30	9	4|2101582|2101608|+|U0|CCTGGTGACTGAAAGCCTGTTTTATGC	41.9181	6.47442	24	40	30	7	4|2101593|2101621|+|U0|AAAGCCTGTTTTATGCCACCTGTGTTTCT	39.7497	6.30473	15	21	15	4	4|2101593|2101622|+|U0|AAAGCCTGTTTTATGCCACCTGTGTTTCTC	42.2902	6.50309		30		57		34		40		21
snoRNA|ENSGALT00000028564|n|SNORA69|sense	chr4:16634464-16634595|+	3	3	2	1	4|16634470|16634498|+|U1_24C|GGCTGCAATTGCAGTGCTTCATTATGTGG	2.66938	1.63382	5	6	3	2	4|16634540|16634568|+|U0|TGTGTTTGGTTTTACCTATATGTTGGTGA	5.7475	2.39739	2	3	2	2	4|16634540|16634571|+|U0|TGTGTTTGGTTTTACCTATATGTTGGTGAAAC	3.69865	1.92319	1	1	0	1	4|16634542|16634570|+|U1_20G|TGTTTGGTTTTACCTATATTTTGGTGAAA	0.993741	0.996866	2	4	4	2	4|16634574|16634595|+|U0|TTTGTCCTTAACATGAACATCA	8.05528	2.83818		3		6		3		1		4
snoRNA|ENSGALT00000028565|n|SNORA24|sense	chr4:56611704-56611834|-	8	21	16	13	4|56611805|56611833|-|U0|TCCATGACTCCATGGGGGCTGCCGCTCGT	18.6857	4.32269	2	4	4	3	4|56611805|56611833|-|U0|TCCATGACTCCATGGGGGCTGCCGCTCGT	3.83166	1.95746	7	10	9	3	4|56611803|56611834|-|U0|CTCCATGACTCCATGGGGGCTGCCGCTCGTGG	12.3288	3.51125	5	11	10	6	4|56611805|56611833|-|U0|TCCATGACTCCATGGGGGCTGCCGCTCGT	10.9312	3.30623	4	15	14	11	4|56611802|56611833|-|U0|TCCATGACTCCATGGGGGCTGCCGCTCGTGGC	30.2073	5.49612		21		4		10		11		15
snoRNA|ENSGALT00000028567|n|SNORD94|sense	chr4:88705038-88705180|+	4	11	0	6	4|88705040|88705068|+|U1_5G|GGCAATGATGATTGGCGCAGGGGTACGGA	9.78774	3.12854	2	3	0	2	4|88705040|88705058|+|U1_5G|GGCAATGATGATTGGCGCA	2.87375	1.69521	2	2	0	1	4|88705040|88705063|+|U1_5G|GGCAATGATGATTGGCGCAGGGGT	2.46577	1.57028	4	13	0	8	4|88705040|88705068|+|U1_5G|GGCAATGATGATTGGCGCAGGGGTACGGA	12.9186	3.59425	3	4	0	2	4|88705039|88705064|+|U1_6G|TGGCAATGATGATTGGCGCAGGGGTA	8.05528	2.83818		11		3		2		13		4
snoRNA|ENSGALT00000028569|n|SNORA23|sense	chr5:10339723-10339904|-	0	0	0	0		0	0	7	7	6	1	5|10339723|10339741|-|U0|TCCATACTCTCAAACATCT	6.70541	2.58948	4	4	4	1	5|10339723|10339738|-|U0|ATACTCTCAAACATCT	4.93154	2.22071	7	8	5	2	5|10339752|10339780|-|U1_1T|CTAGTGACGTCTGAATGACATGCCTCCCT	7.94993	2.81956	4	7	6	3	5|10339723|10339743|-|U0|CCTCCATACTCTCAAACATCT	14.0967	3.75456		0		7		4		8		7
snoRNA|ENSGALT00000028570|n|SNORA3|sense	chr5:10703167-10703298|+	12	26	17	11	5|10703168|10703193|+|U0|CCGAGACTAGAGTCACGTCTGGACAG	23.1347	4.80985	8	25	21	17	5|10703168|10703193|+|U0|CCGAGACTAGAGTCACGTCTGGACAG	23.9479	4.89366	4	19	18	11	5|10703168|10703199|+|U0|CCGAGACTAGAGTCACGTCTGGACAGTGCCTG	23.4248	4.83992	6	20	18	8	5|10703168|10703182|+|U0|CCGAGACTAGAGTCA	19.8748	4.45812	7	14	11	6	5|10703168|10703182|+|U0|CCGAGACTAGAGTCA	28.1935	5.30975		26		25		19		20		14
snoRNA|ENSGALT00000028571|n|SNORA3|sense	chr5:10704205-10704336|+	10	13	8	2	5|10704206|10704222|+|U0|CTGAGAATAGAGTCACA	11.5673	3.40108	5	5	3	1	5|10704316|10704334|+|U0|GCCACCAAATCAGTGACAG	4.78958	2.18851	4	6	5	3	5|10704285|10704314|+|U0|TCACTGGCTGCGATACCTCATATCTCAGTC	7.39731	2.7198	12	25	19	11	5|10704316|10704336|+|U0|GCCACCAAATCAGTGACAGTA	24.8435	4.98433	9	21	14	8	5|10704316|10704336|+|U0|GCCACCAAATCAGTGACAGTA	42.2902	6.50309		13		5		6		25		21
snoRNA|ENSGALT00000028573|n|SNORA28|sense	chr5:52733281-52733404|+	4	8	7	4	5|52733278|52733306|+|U0|TGCAAGCAACACTCTGTAGTAAGCATTTG	7.11836	2.66802	1	1	1	1	5|52733339|52733367|+|U0|GAAAAGTCTAACCTATTCCAGGGATCTCT	0.957916	0.978732	6	7	6	2	5|52733379|52733405|+|U0|TCGCTTGTTATATAGACTTGTACAGCC	8.63019	2.93772	9	22	8	6	5|52733278|52733306|+|U0|TGCAAGCAACACTCTGTAGTAAGCATTTG	21.8623	4.67572	7	9	6	3	5|52733389|52733405|+|U0|TATAGACTTGTACAGCC	18.1244	4.25727		8		1		7		22		9
snoRNA|ENSGALT00000028574|n|SNORA74|sense	chr6:3783378-3783577|-	1	1	0	1	6|3783383|3783403|-|U1_17A|TCAGCGCTAGTCCGGAAGCAT	0.889795	0.943289	7	8	5	2	6|3783377|3783392|-|U0|CCGGAAGCATACATGC	7.66333	2.76827	8	10	8	2	6|3783377|3783392|-|U0|CCGGAAGCATACATGC	12.3288	3.51125	5	5	4	1	6|3783377|3783392|-|U0|CCGGAAGCATACATGC	4.96871	2.22906	8	9	5	2	6|3783559|3783577|-|U1_1A|TCCAGTGGTAGTCAGCTGG	18.1244	4.25727		1		8		10		5		9
snoRNA|ENSGALT00000028575|n|SNORA19|sense	chr6:31476544-31476676|-	4	10	3	5	6|31476647|31476675|-|U1_29A|CGCACATTTCATTGACCTGCTTTCATTGC	8.89795	2.98294	7	17	4	7	6|31476659|31476675|-|U1_17A|CGCACATTTCATTGACC	16.2846	4.03541	7	10	2	2	6|31476657|31476675|-|U1_19A|CGCACATTTCATTGACCTG	12.3288	3.51125	0	0	0	0		0	0	1	1	0	1	6|31476644|31476675|-|U1_32A|CGCACATTTCATTGACCTGCTTTCATTGCAAG	2.01382	1.41909		10		17		10		0		1
snoRNA|ENSGALT00000028576|n|SNORD51|sense	chr7:13642724-13642802|-	37	109	62	21	7|13642729|13642755|-|U0|GCTGTGATGATTTGTTTCTTTCTGAGT	96.9876	9.84823	67	198	134	38	7|13642729|13642755|-|U0|GCTGTGATGATTTGTTTCTTTCTGAGT	189.667	13.772	36	117	99	40	7|13642729|13642755|-|U0|GCTGTGATGATTTGTTTCTTTCTGAGT	144.247	12.0103	73	254	180	71	7|13642775|13642798|-|U0|TTACATGATGAATAAAACAAAAAT	252.41	15.8874	53	100	59	10	7|13642729|13642755|-|U0|GCTGTGATGATTTGTTTCTTTCTGAGT	201.382	14.1909		109		198		117		254		100
snoRNA|ENSGALT00000028577|n|SNORD24|sense	chr8:7730467-7730550|+	174	1890	1513	1153	8|7730470|7730498|+|U0|CACAATGATGACTGTATAGTTTGCTACTC	1681.71	41.0087	34	144	116	77	8|7730470|7730498|+|U0|CACAATGATGACTGTATAGTTTGCTACTC	137.94	11.7448	27	76	61	32	8|7730470|7730501|+|U0|CACAATGATGACTGTATAGTTTGCTACTCTTG	93.6992	9.67984	151	1007	770	494	8|7730470|7730498|+|U0|CACAATGATGACTGTATAGTTTGCTACTC	1000.7	31.6338	86	400	341	199	8|7730470|7730501|+|U0|CACAATGATGACTGTATAGTTTGCTACTCTTG	805.528	28.3818		1890		144		76		1007		400
snoRNA|ENSGALT00000028578|n|snosnR60_Z15|sense	chr8:7730902-7730984|+	32	170	142	105	8|7730907|7730935|+|U0|ACAGTGATGATAACATAGTTCAGCAGATT	151.265	12.299	73	501	405	268	8|7730907|7730935|+|U0|ACAGTGATGATAACATAGTTCAGCAGATT	479.916	21.907	40	257	240	168	8|7730907|7730938|+|U0|ACAGTGATGATAACATAGTTCAGCAGATTATC	316.851	17.8003	37	141	102	73	8|7730907|7730935|+|U0|ACAGTGATGATAACATAGTTCAGCAGATT	140.118	11.8371	18	51	45	27	8|7730907|7730938|+|U0|ACAGTGATGATAACATAGTTCAGCAGATTATC	102.705	10.1343		170		501		257		141		51
snoRNA|ENSGALT00000028579|n|snosnR60_Z15|sense	chr8:7731153-7731236|+	65	318	209	50	8|7731159|7731175|+|U0|TGTATGATGACAACATA	282.955	16.8213	39	137	101	31	8|7731159|7731175|+|U0|TGTATGATGACAACATA	131.234	11.4558	41	88	54	12	8|7731159|7731176|+|U0|TGTATGATGACAACATAG	108.494	10.416	77	506	375	131	8|7731159|7731175|+|U0|TGTATGATGACAACATA	502.833	22.4239	57	232	161	56	8|7731159|7731175|+|U0|TGTATGATGACAACATA	467.206	21.6149		318		137		88		506		232
snoRNA|ENSGALT00000028580|n|SNORD21|antisense	chr8:14748802-14748897|+	1	1	1	1	8|14748808|14748836|+|U0|ATCAGTCCCGTCTTGAAACTACGCAGTCC	0.889795	0.943289	0	0	0	0		0	0	0	0	0	0		0	0	0	0	0	0		0	0	0	0	0	0		0	0			1		0		0		0		0
snoRNA|ENSGALT00000028580|n|SNORD21|sense	chr8:14748802-14748897|-	78	266	176	31	8|14748868|14748896|-|U0|CTATGTGATGATACCCCAATGTCTGACCA	236.685	15.3846	39	85	56	15	8|14748868|14748896|-|U0|CTATGTGATGATACCCCAATGTCTGACCA	81.4228	9.02346	45	109	66	12	8|14748881|14748896|-|U0|CTATGTGATGATACCC	134.384	11.5924	129	533	362	55	8|14748868|14748896|-|U0|CTATGTGATGATACCCCAATGTCTGACCA	529.664	23.0144	112	382	250	42	8|14748868|14748896|-|U0|CTATGTGATGATACCCCAATGTCTGACCA	769.279	27.7359		266		85		109		533		382
snoRNA|ENSGALT00000028581|n|SNORD38|antisense	chr8:21482678-21482749|-	0	0	0	0		0	0	0	0	0	0		0	0	0	0	0	0		0	0	0	0	0	0		0	0	0	0	0	0		0	0			0		0		0		0		0
snoRNA|ENSGALT00000028581|n|SNORD38|sense	chr8:21482678-21482749|+	58	566	460	263	8|21482680|21482708|+|U0|TCTAATGATGATACTTCTGTCCAGTTCTG	503.624	22.4416	21	39	23	12	8|21482680|21482708|+|U0|TCTAATGATGATACTTCTGTCCAGTTCTG	37.3587	6.11218	7	16	15	7	8|21482680|21482711|+|U0|TCTAATGATGATACTTCTGTCCAGTTCTGCTA	19.7262	4.44141	35	211	175	107	8|21482680|21482708|+|U0|TCTAATGATGATACTTCTGTCCAGTTCTG	209.679	14.4803	19	84	72	50	8|21482680|21482711|+|U0|TCTAATGATGATACTTCTGTCCAGTTCTGCTA	169.161	13.0062		566		39		16		211		84
snoRNA|ENSGALT00000028582|n|SNORD45|sense	chr8:30596310-30596392|+	20	46	34	15	8|30596311|30596339|+|U0|GTCTGTGATGAGTTTTGGCATGTATTATC	40.9305	6.3977	18	35	22	12	8|30596311|30596339|+|U0|GTCTGTGATGAGTTTTGGCATGTATTATC	33.5271	5.79026	16	29	22	7	8|30596311|30596342|+|U0|GTCTGTGATGAGTTTTGGCATGTATTATCTGA	35.7536	5.97944	26	59	33	19	8|30596311|30596339|+|U0|GTCTGTGATGAGTTTTGGCATGTATTATC	58.6307	7.65707	21	31	14	4	8|30596311|30596342|+|U0|GTCTGTGATGAGTTTTGGCATGTATTATCTGA	62.4284	7.90116		46		35		29		59		31
snoRNA|ENSGALT00000028583|n|SNORD45|sense	chr8:30597836-30597920|+	57	160	103	27	8|30597836|30597864|+|U0|GGTCAGTGATGATTGGTGGCATGTATTAT	142.367	11.9318	63	148	89	25	8|30597836|30597855|+|U0|GGTCAGTGATGATTGGTGGC	141.772	11.9068	41	98	70	22	8|30597836|30597855|+|U0|GGTCAGTGATGATTGGTGGC	120.823	10.9919	58	212	139	34	8|30597836|30597864|+|U0|GGTCAGTGATGATTGGTGGCATGTATTAT	210.673	14.5146	36	105	66	25	8|30597836|30597855|+|U0|GGTCAGTGATGATTGGTGGC	211.451	14.5414		160		148		98		212		105
snoRNA|ENSGALT00000028585|n|SNORA75|sense	chr9:16371924-16372065|-	7	13	10	7	9|16372035|16372063|-|U0|CTTCTCAATGAGCTCCTTCCTGCCGACAT	11.5673	3.40108	16	24	19	5	9|16372041|16372064|-|U0|ACTTCTCAATGAGCTCCTTCCTGC	22.99	4.79479	17	22	15	4	9|16372032|16372063|-|U0|CTTCTCAATGAGCTCCTTCCTGCCGACATATC	27.1235	5.20802	22	43	34	6	9|16372041|16372064|-|U0|ACTTCTCAATGAGCTCCTTCCTGC	42.7309	6.53689	19	29	24	4	9|16372033|16372064|-|U0|ACTTCTCAATGAGCTCCTTCCTGCCGACATAT	58.4007	7.64204		13		24		22		43		29
snoRNA|ENSGALT00000028586|n|SNORD20|sense	chr9:16372630-16372706|-	44	174	123	81	9|16372677|16372705|-|U0|GGATATGATGACTGATTATCTGAAATGCT	154.824	12.4428	13	47	38	22	9|16372677|16372705|-|U0|GGATATGATGACTGATTATCTGAAATGCT	45.022	6.70985	11	21	17	8	9|16372674|16372705|-|U0|GGATATGATGACTGATTATCTGAAATGCTGAT	25.8906	5.08828	20	81	67	32	9|16372677|16372705|-|U0|GGATATGATGACTGATTATCTGAAATGCT	80.4931	8.97179	12	39	34	19	9|16372674|16372705|-|U0|GGATATGATGACTGATTATCTGAAATGCTGAT	78.5389	8.86222		174		47		21		81		39
snoRNA|ENSGALT00000028587|n|SNORA63|sense	chr9:17299290-17299417|+	6	8	6	2	9|17299298|17299326|+|U0|TAAGTTATGATATAGCTGTGCAGTGCTGT	7.11836	2.66802	5	6	3	2	9|17299403|17299419|+|U0|CTGGGTTTCATACATCC	5.7475	2.39739	4	9	9	6	9|17299403|17299419|+|U0|CTGGGTTTCATACATCC	11.096	3.33106	9	16	9	4	9|17299291|17299319|+|U0|AGCAGGATAAGTTATGATATAGCTGTGCA	15.8999	3.98746	5	6	2	2	9|17299290|17299319|+|U1_30A|AAGCAGGATAAGTTATGATATAGCTGTGCC	12.0829	3.47605		8		6		9		16		6
snoRNA|ENSGALT00000035280|n|SNORD49|sense	chr19:5110857-5110931|-	91	2852	2137	473	19|5110911|5110930|-|U0|TTGATGATGATACCCCAGAA	2537.69	50.3755	159	4320	3034	804	19|5110915|5110930|-|U0|TTGATGATGATACCCC	4138.2	64.3288	146	3389	2303	504	19|5110915|5110930|-|U0|TTGATGATGATACCCC	4178.25	64.6393	131	3709	2737	832	19|5110915|5110930|-|U0|TTGATGATGATACCCC	3685.79	60.7107	100	1811	1260	390	19|5110915|5110930|-|U0|TTGATGATGATACCCC	3647.03	60.3906		2852		4320		3389		3709		1811
snoRNA|ENSGALT00000035285|n|SNORA22|sense	chr19:4852546-4852677|+	3	4	1	2	19|4852547|4852564|+|U1_13A|TGCACAGTGAACGCCCAA	3.55918	1.88658	4	6	5	2	19|4852547|4852564|+|U0|TGCACAGTGAACACCCAA	5.7475	2.39739	3	4	3	2	19|4852547|4852564|+|U0|TGCACAGTGAACACCCAA	4.93154	2.22071	7	13	10	5	19|4852547|4852575|+|U0|TGCACAGTGAACACCCAAGTGTGCTTCAT	12.9186	3.59425	4	5	2	2	19|4852547|4852578|+|U1_32T|TGCACAGTGAACACCCAAGTGTGCTTCATAGG	10.0691	3.17318		4		6		4		13		5
snoRNA|ENSGALT00000035290|n|SNORD35|sense	chr1:199344903-199344994|-	64	196	116	24	1|199344974|199344992|-|U0|GTGGTGATGTCTGAACTCA	174.4	13.206	45	95	58	9	1|199344976|199344993|-|U0|GGTGGTGATGTCTGAACT	91.002	9.5395	41	83	56	8	1|199344976|199344993|-|U0|GGTGGTGATGTCTGAACT	102.329	10.1158	112	563	363	75	1|199344974|199344992|-|U0|GTGGTGATGTCTGAACTCA	559.476	23.6533	83	332	214	53	1|199344974|199344992|-|U0|GTGGTGATGTCTGAACTCA	668.588	25.8571		196		95		83		563		332
snoRNA|ENSGALT00000035292|n|SNORD58|sense	chrZ:968027-968094|+	169	1383	892	181	Z|968028|968052|+|U0|TGCTGTGATGACTTATCTTAGGACA	1230.59	35.0797	185	1298	773	178	Z|968028|968050|+|U0|TGCTGTGATGACTTATCTTAGGA	1243.37	35.2615	141	933	702	153	Z|968028|968052|+|U0|TGCTGTGATGACTTATCTTAGGACA	1150.28	33.9158	275	3129	1957	486	Z|968028|968052|+|U0|TGCTGTGATGACTTATCTTAGGACA	3109.42	55.7621	219	1638	1148	252	Z|968028|968052|+|U0|TGCTGTGATGACTTATCTTAGGACA	3298.64	57.4337		1383		1298		933		3129		1638
snoRNA|ENSGALT00000035300|n|SNORD36|sense	chr17:7533503-7533579|+	48	313	213	107	17|7533504|7533532|+|U0|GGCAGTGATGTATGAATTTCTTCACCTGA	278.506	16.6885	77	330	203	91	17|7533504|7533532|+|U0|GGCAGTGATGTATGAATTTCTTCACCTGA	316.112	17.7795	67	263	175	50	17|7533504|7533535|+|U0|GGCAGTGATGTATGAATTTCTTCACCTGAGCT	324.249	18.0069	76	364	230	91	17|7533504|7533532|+|U0|GGCAGTGATGTATGAATTTCTTCACCTGA	361.722	19.019	67	243	131	29	17|7533504|7533534|+|U0|GGCAGTGATGTATGAATTTCTTCACCTGAGC	489.358	22.1214		313		330		263		364		243
snoRNA|ENSGALT00000035304|n|SNORD58|sense	chrZ:966946-967012|+	156	1238	833	473	Z|966947|966975|+|U0|TGCTGTGATGACTTTCTTAGGACACCTTT	1101.57	33.1898	117	529	335	144	Z|966947|966975|+|U0|TGCTGTGATGACTTTCTTAGGACACCTTT	506.738	22.5108	96	364	250	86	Z|966947|966978|+|U0|TGCTGTGATGACTTTCTTAGGACACCTTTGGA	448.77	21.1842	205	1745	1088	279	Z|966947|966970|+|U0|TGCTGTGATGACTTTCTTAGGACA	1734.08	41.6423	148	824	561	130	Z|966947|966968|+|U0|TGCTGTGATGACTTTCTTAGGA	1659.39	40.7356		1238		529		364		1745		824
snoRNA|ENSGALT00000035308|n|SNORD35|sense	chr1:199345583-199345673|-	74	860	752	547	1|199345644|199345672|-|U0|GCACATGATGCCATTCTCACGATGGTCTT	765.223	27.6627	37	131	102	57	1|199345644|199345672|-|U0|GCACATGATGCCATTCTCACGATGGTCTT	125.487	11.2021	30	109	89	54	1|199345641|199345672|-|U0|GCACATGATGCCATTCTCACGATGGTCTTCCA	134.384	11.5924	75	360	282	170	1|199345644|199345672|-|U0|GCACATGATGCCATTCTCACGATGGTCTT	357.747	18.9142	56	206	157	97	1|199345641|199345672|-|U0|GCACATGATGCCATTCTCACGATGGTCTTCCA	414.847	20.3678		860		131		109		360		206
snoRNA|ENSGALT00000035473|n|SNORA73|sense	chr23:2476547-2476751|+	54	162	126	36	23|2476547|2476575|+|U0|CCAACGAGGGCATCCGGAGAAGTAGCTCT	144.147	12.0061	34	67	44	7	23|2476546|2476560|+|U0|CCCAACGAGGGCATC	64.1804	8.01126	30	44	37	6	23|2476735|2476751|+|U0|CCATGCAGGAAACACAT	54.2469	7.36525	44	95	71	9	23|2476634|2476660|+|U0|TTCCCCTTCCACATCGTTGGAGAACAA	94.4054	9.71625	33	48	34	4	23|2476634|2476660|+|U0|TTCCCCTTCCACATCGTTGGAGAACAA	96.6633	9.83175		162		67		44		95		48
snoRNA|ENSGALT00000035479|n|SNORA72|sense	chr2:132393001-132393135|-	3	3	2	1	2|132393104|132393132|-|U1_2C|CGAATATTCTCGCTGCCCTGATATTCCAG	2.66938	1.63382	2	2	1	1	2|132393112|132393134|-|U0|TGCGAATATTCTCGCTGCCCTGA	1.91583	1.38414	2	2	1	1	2|132393001|132393022|-|U0|TTTGAAAATGCTAGTGACATAC	2.46577	1.57028	7	10	6	4	2|132393009|132393037|-|U0|TGCTCTAGTACTGGCTTTGAAAATGCTAG	9.93741	3.15237	2	2	1	1	2|132393004|132393035|-|U1_25T|CTCTAGTGCTGGCTTTGAAAATGCTAGTGACA	4.02764	2.0069		3		2		2		10		2
snoRNA|ENSGALT00000041448|n|SNORD83|sense	chr4:2101053-2101128|+	94	1045	863	699	4|2101054|2101082|+|U0|CCAAATGATGTCAGCTAGATGGCATTAGC	929.835	30.4932	66	424	347	279	4|2101054|2101082|+|U0|CCAAATGATGTCAGCTAGATGGCATTAGC	406.156	20.1533	46	271	245	184	4|2101054|2101085|+|U0|CCAAATGATGTCAGCTAGATGGCATTAGCACT	334.112	18.2787	107	578	449	266	4|2101054|2101082|+|U0|CCAAATGATGTCAGCTAGATGGCATTAGC	574.383	23.9663	63	236	182	95	4|2101054|2101085|+|U0|CCAAATGATGTCAGCTAGATGGCATTAGCACT	475.261	21.8005		1045		424		271		578		236
snoRNA|ENSGALT00000041478|n|SNORA32|sense	chr1:190101789-190101911|+	4	5	4	2	1|190101789|190101817|+|U0|TGGTCATTACCAAGGCTGCAAGGATATTG	4.44897	2.10926	14	18	14	3	1|190101855|190101883|+|U0|GTCCATCAGACTCTTGAATTGCTGCGTTG	17.2425	4.15241	14	18	17	2	1|190101855|190101886|+|U0|GTCCATCAGACTCTTGAATTGCTGCGTTGTGT	22.1919	4.71083	0	0	0	0		0	0	4	4	2	1	1|190101789|190101814|+|U1_25T|TGGTCATTACCAAGGCTGCAAGGACA	8.05528	2.83818		5		18		18		0		4
snoRNA|ENSGALT00000041485|n|SNORA54|sense	chr5:14210858-14210986|+	1	2	2	2	5|14210859|14210887|+|U0|TGCACTGTTCGTAACCTGTTAGCAGTGTA	1.77959	1.33401	2	2	1	1	5|14210860|14210874|+|U0|GCACTGTTCGTAACC	1.91583	1.38414	2	2	2	1	5|14210860|14210876|+|U0|GCACTGTTCGTAACCTG	2.46577	1.57028	1	1	1	1	5|14210860|14210888|+|U0|GCACTGTTCGTAACCTGTTAGCAGTGTAA	0.993741	0.996866	0	0	0	0		0	0		2		2		2		1		0
snoRNA|ENSGALT00000041505|n|SNORA66|sense	chrZ:9131350-9131486|+	2	3	2	2	Z|9131445|9131473|-|U0|CACTAGCTCTGCATGATGTTGCAGAAGCA	2.66938	1.63382	2	3	2	2	Z|9131457|9131485|-|U0|TGCAAACTCGATCACTAGCTCTGCATGAT	2.87375	1.69521	0	0	0	0		0	0	3	3	2	1	Z|9131462|9131485|-|U0|TGCAAACTCGATCACTAGCTCTGC	2.98122	1.72662	1	1	0	1	Z|9131349|9131375|-|U1_6A|GCTGTTAATTCTATACCATGAAAAGGA	2.01382	1.41909		3		3		0		3		1
snoRNA|ENSGALT00000041522|n|SNORD73|sense	chr4:34371660-34371730|+	37	180	142	65	4|34371662|34371690|+|U0|TGAATGATGACAAATTGTTTCGGTCCCAG	160.163	12.6556	33	90	59	34	4|34371662|34371690|+|U0|TGAATGATGACAAATTGTTTCGGTCCCAG	86.2124	9.28506	13	46	39	24	4|34371662|34371693|+|U0|TGAATGATGACAAATTGTTTCGGTCCCAGATG	56.7127	7.53078	31	98	75	24	4|34371662|34371690|+|U0|TGAATGATGACAAATTGTTTCGGTCCCAG	97.3867	9.86847	18	33	25	11	4|34371662|34371693|+|U0|TGAATGATGACAAATTGTTTCGGTCCCAGATG	66.456	8.15206		180		90		46		98		33
snoRNA|ENSGALT00000041523|n|SNORD83|sense	chr4:2103803-2103878|+	43	241	193	151	4|2103804|2103832|+|U0|CCAAATGATGTCAACTGGTTGGCATTAGC	214.44	14.6438	50	213	162	124	4|2103804|2103832|+|U0|CCAAATGATGTCAACTGGTTGGCATTAGC	204.036	14.2841	42	144	119	71	4|2103804|2103833|+|U0|CCAAATGATGTCAACTGGTTGGCATTAGCA	177.535	13.3242	67	498	417	282	4|2103804|2103832|+|U0|CCAAATGATGTCAACTGGTTGGCATTAGC	494.883	22.246	51	240	195	105	4|2103804|2103833|+|U0|CCAAATGATGTCAACTGGTTGGCATTAGCA	483.317	21.9845		241		213		144		498		240
snoRNA|ENSGALT00000041534|n|SNORD72|sense	chrZ:12332126-12332205|-	14	73	60	41	Z|12332172|12332200|-|U0|GTCAATGATGTTTCTTACTAAAATGTCTG	64.955	8.05947	25	138	107	81	Z|12332172|12332200|-|U0|GTCAATGATGTTTCTTACTAAAATGTCTG	132.192	11.4975	21	70	60	42	Z|12332169|12332200|-|U0|GTCAATGATGTTTCTTACTAAAATGTCTGAAC	86.3019	9.28988	34	221	178	138	Z|12332172|12332200|-|U0|GTCAATGATGTTTCTTACTAAAATGTCTG	219.617	14.8195	21	86	73	45	Z|12332169|12332200|-|U0|GTCAATGATGTTTCTTACTAAAATGTCTGAAC	173.188	13.1601		73		138		70		221		86
snoRNA|ENSGALT00000041544|n|SNORD67|sense	chr5:25578973-25579083|+	15	22	19	3	5|25579047|25579075|+|U0|TGACAAAACTAGGTGCACAGGGGCCATCT	19.5755	4.42442	20	27	21	4	5|25579067|25579082|+|U0|GGGCCATCTGACTCGC	25.8637	5.08564	11	20	18	5	5|25578976|25578993|+|U0|GAGAGTGATGAGCTGCAC	24.6577	4.96565	17	26	20	4	5|25579039|25579067|+|U0|CTCCCTGATGACAAAACTAGGTGCACAGG	25.8373	5.08304	11	18	15	4	5|25579040|25579067|+|U0|TCCCTGATGACAAAACTAGGTGCACAGG	36.2487	6.02069		22		27		20		26		18
snoRNA|ENSGALT00000041587|n|SNORD55|sense	chr8:21480647-21480731|+	45	201	165	68	8|21480652|21480680|+|U0|CTCAATGATGAAGCTTCTCTGACTGCTGC	178.849	13.3734	99	365	265	126	8|21480652|21480680|+|U0|CTCAATGATGAAGCTTCTCTGACTGCTGC	349.639	18.6986	65	256	224	91	8|21480652|21480683|+|U0|CTCAATGATGAAGCTTCTCTGACTGCTGCATA	315.618	17.7657	93	243	162	39	8|21480652|21480680|+|U0|CTCAATGATGAAGCTTCTCTGACTGCTGC	241.479	15.5396	44	103	79	23	8|21480652|21480683|+|U0|CTCAATGATGAAGCTTCTCTGACTGCTGCATA	207.423	14.4022		201		365		256		243		103
snoRNA|ENSGALT00000041610|n|SNORD70|sense	chr7:12843050-12843138|+	22	49	36	23	7|12843059|12843087|+|U0|GTCAATGATGGATACCTGTTGGAACTGAA	43.5999	6.60302	16	35	21	13	7|12843060|12843088|+|U0|TCAATGATGGATACCTGTTGGAACTGAAT	33.5271	5.79026	10	16	10	6	7|12843060|12843088|+|U0|TCAATGATGGATACCTGTTGGAACTGAAT	19.7262	4.44141	39	97	62	19	7|12843059|12843087|+|U0|GTCAATGATGGATACCTGTTGGAACTGAA	96.3929	9.81799	28	52	33	6	7|12843059|12843073|+|U0|GTCAATGATGGATAC	104.719	10.2332		49		35		16		97		52
snoRNA|ENSGALT00000041614|n|SNORD103|sense	chr23:463286-463366|-	17	35	27	12	23|463335|463363|-|U0|GGCGATGATGACACACTTGCCCTCACTGA	31.1428	5.58057	19	30	15	7	23|463335|463363|-|U0|GGCGATGATGACACACTTGCCCTCACTGA	28.7375	5.36073	15	22	19	7	23|463332|463363|-|U0|GGCGATGATGACACACTTGCCCTCACTGAGAA	27.1235	5.20802	25	78	62	14	23|463347|463363|-|U0|GGCGATGATGACACACT	77.5118	8.80408	22	37	29	6	23|463347|463363|-|U0|GGCGATGATGACACACT	74.5113	8.63199		35		30		22		78		37
snoRNA|ENSGALT00000041671|n|SNORD38|sense	chr8:21483929-21484000|+	41	280	244	188	8|21483931|21483959|+|U0|TCTGGTGATGAGACCTTTGTCCAGTTCTG	249.142	15.7842	40	172	139	114	8|21483931|21483959|+|U0|TCTGGTGATGAGACCTTTGTCCAGTTCTG	164.762	12.8359	26	106	92	63	8|21483931|21483962|+|U0|TCTGGTGATGAGACCTTTGTCCAGTTCTGCTA	130.686	11.4318	59	283	241	157	8|21483931|21483959|+|U0|TCTGGTGATGAGACCTTTGTCCAGTTCTG	281.229	16.7699	34	120	108	65	8|21483931|21483962|+|U0|TCTGGTGATGAGACCTTTGTCCAGTTCTGCTA	241.658	15.5454		280		172		106		283		120
snoRNA|ENSGALT00000041678|n|SNORD91|sense	chr19:5586634-5586726|-	39	338	300	232	19|5586691|5586719|-|U0|GCCTGTGATGTCCTAGCCATGATGTCTGA	300.751	17.3422	90	1118	973	745	19|5586691|5586719|-|U0|GCCTGTGATGTCCTAGCCATGATGTCTGA	1070.95	32.7254	61	690	652	475	19|5586688|5586719|-|U0|GCCTGTGATGTCCTAGCCATGATGTCTGAACC	850.69	29.1666	33	123	92	50	19|5586691|5586719|-|U0|GCCTGTGATGTCCTAGCCATGATGTCTGA	122.23	11.0558	19	51	38	19	19|5586688|5586719|-|U0|GCCTGTGATGTCCTAGCCATGATGTCTGAACC	102.705	10.1343		338		1118		690		123		51
snoRNA|ENSGALT00000041686|n|SNORD66|sense	chr9:17012738-17012813|+	39	103	73	28	9|17012740|17012768|+|U0|TCTGTGATGATCAAGCCTTTGAGCCACTG	91.6488	9.57334	17	23	13	4	9|17012776|17012804|+|U0|GCCACTGATGTCAGTGATGGAACTGAGGA	22.0321	4.69383	17	27	19	6	9|17012740|17012771|+|U0|TCTGTGATGATCAAGCCTTTGAGCCACTGTGT	33.2879	5.76957	68	165	119	20	9|17012739|17012767|+|U0|CTCTGTGATGATCAAGCCTTTGAGCCACT	163.967	12.805	45	101	75	16	9|17012739|17012770|+|U0|CTCTGTGATGATCAAGCCTTTGAGCCACTGTG	203.396	14.2617		103		23		27		165		101
snoRNA|ENSGALT00000041748|n|SNORD12|sense	chr20:6435966-6436057|+	0	0	0	0		0	0	1	1	1	1	20|6436043|6436063|+|U0|GTCTGATGCACCAGCAGGAAA	0.957916	0.978732	0	0	0	0		0	0	0	0	0	0		0	0	0	0	0	0		0	0		0		1		0		0		0
snoRNA|ENSGALT00000041784|n|SNORD65|sense	chr19:5110010-5110083|-	57	203	145	44	19|5110057|5110085|-|U0|TCATATGATGAAACTAACCAAAAATTGCT	180.628	13.4398	66	141	93	48	19|5110057|5110085|-|U0|TCATATGATGAAACTAACCAAAAATTGCT	135.066	11.6218	35	65	46	18	19|5110054|5110085|-|U0|TCATATGATGAAACTAACCAAAAATTGCTGGA	80.1375	8.95195	87	305	211	74	19|5110057|5110085|-|U0|TCATATGATGAAACTAACCAAAAATTGCT	303.091	17.4095	44	99	69	22	19|5110054|5110085|-|U0|TCATATGATGAAACTAACCAAAAATTGCTGGA	199.368	14.1198		203		141		65		305		99
snoRNA|ENSGALT00000041803|n|SNORD101|sense	chr3:58703022-58703094|-	11	12	6	2	3|58703033|58703061|-|U0|CCCTTCACTCCTTTTGAGTGAGAACTGTG	10.6775	3.26765	30	46	29	5	3|58703034|58703062|-|U0|CCCCTTCACTCCTTTTGAGTGAGAACTGT	44.0641	6.63808	25	35	19	3	3|58703073|58703092|-|U1_1T|TTGAGTGATGACTTCACAAC	43.151	6.56894	21	38	23	5	3|58703072|58703091|-|U1_1A|TGAGTGATGACTTCACAAAA	37.7622	6.14509	12	13	5	2	3|58703075|58703093|-|U1_1T|TTTGAGTGATGACTTCACG	26.1796	5.1166		12		46		35		38		13
snoRNA|ENSGALT00000041809|n|SNORD66|sense	chr9:17011526-17011602|+	5	9	7	5	9|17011527|17011555|+|U0|TCTTGTGATGAATTCTACTTTGTGCCATC	8.00815	2.82987	10	33	27	23	9|17011527|17011555|+|U0|TCTTGTGATGAATTCTACTTTGTGCCATC	31.6112	5.62239	8	47	44	27	9|17011528|17011559|+|U0|CTTGTGATGAATTCTACTTTGTGCCATCGTGT	57.9456	7.6122	23	101	76	59	9|17011527|17011555|+|U0|TCTTGTGATGAATTCTACTTTGTGCCATC	100.368	10.0184	16	93	87	50	9|17011528|17011559|+|U0|CTTGTGATGAATTCTACTTTGTGCCATCGTGT	187.285	13.6852		9		33		47		101		93
snoRNA|ENSGALT00000041819|n|U3|antisense	chr19:7026459-7026671|+	22	31	16	4	19|7026457|7026480|+|U0|AACCACTCAGCCTGTGTTCTCTCC	27.5836	5.25201	0	0	0	0		0	0	0	0	0	0		0	0	2	2	2	1	19|7026459|7026483|+|U0|CCACTCAGCCTGTGTTCTCTCCCTC	1.98748	1.40978	0	0	0	0		0	0			31		0		0		2		0
snoRNA|ENSGALT00000041819|n|U3|sense	chr19:7026459-7026671|-	51	59	28	3	19|7026458|7026480|-|U1_1A|GGAGAGAACACAGGCTGAGTGGA	52.4979	7.24554	39	58	30	5	19|7026460|7026479|-|U0|GAGAGAACACAGGCTGAGTG	55.5591	7.4538	38	52	28	5	19|7026460|7026479|-|U0|GAGAGAACACAGGCTGAGTG	64.11	8.00687	100	142	59	5	19|7026461|7026479|-|U0|GAGAGAACACAGGCTGAGT	141.111	11.879	58	74	34	4	19|7026460|7026479|-|U0|GAGAGAACACAGGCTGAGTG	149.023	12.2075		59		58		52		142		74
snoRNA|ENSGALT00000041851|n|SNORD58|sense	chrZ:967500-967568|+	99	362	249	78	Z|967501|967529|+|U0|GGCGGTGATGACTATCTTAGGACACCTTT	322.106	17.9473	70	158	89	24	Z|967501|967529|+|U0|GGCGGTGATGACTATCTTAGGACACCTTT	151.351	12.3025	62	178	117	36	Z|967501|967532|+|U0|GGCGGTGATGACTATCTTAGGACACCTTTGGA	219.453	14.814	158	733	459	110	Z|967501|967529|+|U0|GGCGGTGATGACTATCTTAGGACACCTTT	728.412	26.9891	87	376	276	71	Z|967501|967532|+|U0|GGCGGTGATGACTATCTTAGGACACCTTTGGA	757.196	27.5172		362		158		178		733		376
snoRNA|ENSGALT00000041877|n|SNORA53|sense	chr1:48561192-48561432|+	6	10	7	4	1|48561381|48561409|+|U0|TAAATATGAGAGTCATTTACCGCTATCAG	8.89795	2.98294	11	15	14	3	1|48561400|48561428|+|U0|CCGCTATCAGGACATGGCTGGTATGCAGA	14.3687	3.79061	10	12	10	2	1|48561417|48561433|+|U0|CTGGTATGCAGACATTG	14.7946	3.84638	20	29	20	4	1|48561192|48561220|+|U0|CACATGCTCCTTAGATCCATCTTTGTGAG	28.8185	5.36829	12	13	11	2	1|48561410|48561433|+|U0|GACATGGCTGGTATGCAGACATTG	26.1796	5.1166		10		15		12		29		13
snoRNA|ENSGALT00000041892|n|SNORD58|sense	chrZ:965268-965335|+	107	522	392	244	Z|965269|965297|+|U0|TGCGGTGATGACTCTCTTAGGACACCTTT	464.473	21.5516	27	65	48	17	Z|965269|965297|+|U0|TGCGGTGATGACTCTCTTAGGACACCTTT	62.2645	7.89079	23	56	48	13	Z|965269|965300|+|U0|TGCGGTGATGACTCTCTTAGGACACCTTTGAG	69.0415	8.30912	96	313	194	41	Z|965269|965297|+|U0|TGCGGTGATGACTCTCTTAGGACACCTTT	311.041	17.6364	71	185	120	25	Z|965269|965300|+|U0|TGCGGTGATGACTCTCTTAGGACACCTTTGAG	372.556	19.3017		522		65		56		313		185
snoRNA|ENSGALT00000041897|n|SNORD74|sense	chr8:7729345-7729422|+	144	2809	2518	1339	8|7729352|7729380|+|U0|CACATGATGAAAACTATGTTGGTAGGGAC	2499.43	49.9943	162	2207	1869	1060	8|7729352|7729380|+|U0|CACATGATGAAAACTATGTTGGTAGGGAC	2114.12	45.9796	177	1810	1651	778	8|7729351|7729382|+|U0|GCACATGATGAAAACTATGTTGGTAGGGACAT	2231.52	47.239	144	1704	1448	652	8|7729352|7729380|+|U0|CACATGATGAAAACTATGTTGGTAGGGAC	1693.34	41.1502	117	1088	949	469	8|7729351|7729382|+|U0|GCACATGATGAAAACTATGTTGGTAGGGACAT	2191.03	46.8085		2809		2207		1810		1704		1088
snoRNA|ENSGALT00000041899|n|SNORD42|sense	chr19:5762413-5762479|+	163	10625	9358	8105	19|5762415|5762443|+|U0|GCAGATGATGTGAACAATTTTTACCACTG	9454.07	97.232	69	749	623	500	19|5762415|5762443|+|U0|GCAGATGATGTGAACAATTTTTACCACTG	717.479	26.7858	48	413	387	315	19|5762415|5762446|+|U0|GCAGATGATGTGAACAATTTTTACCACTGAGT	509.181	22.565	121	994	837	583	19|5762415|5762443|+|U0|GCAGATGATGTGAACAATTTTTACCACTG	987.779	31.429	84	414	362	241	19|5762415|5762446|+|U0|GCAGATGATGTGAACAATTTTTACCACTGAGT	833.721	28.8742		10625		749		413		994		414
snoRNA|ENSGALT00000041902|n|SNORD14|sense	chr24:3115809-3115905|+	32	86	57	30	24|3115810|3115838|+|U0|TGCAGTGATGAAAGTGATTCCTGTGCCAT	76.5223	8.7477	5	7	5	3	24|3115810|3115830|+|U0|TGCAGTGATGAAAGTGATTCC	6.70541	2.58948	9	15	12	6	24|3115810|3115830|+|U0|TGCAGTGATGAAAGTGATTCC	18.4933	4.30038	43	101	69	25	24|3115810|3115838|+|U0|TGCAGTGATGAAAGTGATTCCTGTGCCAT	100.368	10.0184	24	42	26	7	24|3115810|3115841|+|U0|TGCAGTGATGAAAGTGATTCCTGTGCCATTCG	84.5804	9.19676		86		7		15		101		42
snoRNA|ENSGALT00000041916|n|snoU2-30|sense	chr1:190113471-190113536|-	8	11	7	3	1|190113510|190113535|-|U0|AGCAATGATGAGTTTAATTTGCCTGA	9.78774	3.12854	10	15	11	5	1|190113507|190113535|-|U0|AGCAATGATGAGTTTAATTTGCCTGACTT	14.3687	3.79061	5	6	4	2	1|190113504|190113535|-|U0|AGCAATGATGAGTTTAATTTGCCTGACTTCAA	7.39731	2.7198	13	19	14	4	1|190113515|190113535|-|U0|AGCAATGATGAGTTTAATTTG	18.8811	4.34524	4	5	1	2	1|190113506|190113535|-|U1_3A|AGCAATGATGAGTTTAATTTGCCTGACCTC	10.0691	3.17318		11		15		6		19		5
snoRNA|ENSGALT00000041927|n|SNORD61|sense	chr4:4430892-4430956|-	83	1610	1377	1272	4|4430929|4430957|-|U0|AGCTATGATGACTCCTATAATGTTGATCT	1432.57	37.8493	51	365	255	230	4|4430929|4430957|-|U0|AGCTATGATGACTCCTATAATGTTGATCT	349.639	18.6986	29	204	146	119	4|4430927|4430957|-|U0|AGCTATGATGACTCCTATAATGTTGATCTTA	251.508	15.859	89	782	564	415	4|4430929|4430957|-|U0|AGCTATGATGACTCCTATAATGTTGATCT	777.106	27.8766	52	322	241	167	4|4430927|4430957|-|U0|AGCTATGATGACTCCTATAATGTTGATCTTA	648.45	25.4647		1610		365		204		782		322
snoRNA|ENSGALT00000041931|n|SNORD14|sense	chr24:3114776-3114872|+	309	3264	2252	921	24|3114777|3114805|+|U0|TGCAATGATGAAAGTGATTCCTGTGCCAT	2904.29	53.8915	67	180	118	26	24|3114777|3114797|+|U0|TGCAATGATGAAAGTGATTCC	172.425	13.1311	47	124	85	23	24|3114777|3114797|+|U0|TGCAATGATGAAAGTGATTCC	152.878	12.3644	159	897	641	212	24|3114777|3114805|+|U0|TGCAATGATGAAAGTGATTCCTGTGCCAT	891.386	29.8561	101	387	286	69	24|3114777|3114808|+|U0|TGCAATGATGAAAGTGATTCCTGTGCCATTCG	779.348	27.9168		3264		180		124		897		387
snoRNA|ENSGALT00000041934|n|snoZ30|sense	chr19:4431450-4431547|-	2	5	4	4	19|4431518|4431546|-|U0|AGCAATGATGAGTGAAGTATTCTCTGAAC	4.44897	2.10926	4	5	4	2	19|4431518|4431546|-|U0|AGCAATGATGAGTGAAGTATTCTCTGAAC	4.78958	2.18851	3	3	3	1	19|4431450|4431468|-|U0|TAATCTTCTCTCTGAGCTT	3.69865	1.92319	3	4	4	2	19|4431518|4431545|-|U0|GCAATGATGAGTGAAGTATTCTCTGAAC	3.97497	1.99373	0	0	0	0		0	0		5		5		3		4		0
snoRNA|ENSGALT00000041965|n|SNORD12|sense	chr20:6433896-6433987|-	0	0	0	0		0	0	1	1	1	1	20|6433963|6433980|+|U0|GCCAGGTCTTGTCTGATG	0.957916	0.978732	0	0	0	0		0	0	1	1	1	1	20|6433947|6433975|+|U0|ATTACTCATCACTCTAGCCAGGTCTTGTC	0.993741	0.996866	1	1	1	1	20|6433947|6433978|+|U0|ATTACTCATCACTCTAGCCAGGTCTTGTCTGA	2.01382	1.41909		0		1		0		1		1
snoRNA|ENSGALT00000041999|n|SNORD50|sense	chr3:79585095-79585165|+	53	146	103	43	3|79585096|79585124|+|U0|ATCTATGATGATCCTATCCCGAACCTGAA	129.91	11.3978	27	40	25	6	3|79585125|79585152|+|U0|TTCTTTGCTGAAAAACCTACTACGGATC	38.3166	6.19004	15	22	17	3	3|79585096|79585118|+|U0|ATCTATGATGATCCTATCCCGAA	27.1235	5.20802	46	92	63	10	3|79585096|79585118|+|U0|ATCTATGATGATCCTATCCCGAA	91.4242	9.5616	38	72	56	10	3|79585096|79585127|+|U0|ATCTATGATGATCCTATCCCGAACCTGAATTC	144.995	12.0414		146		40		22		92		72
snoRNA|ENSGALT00000042002|n|snoMBII-202|sense	chr11:20693465-20693545|+	34	187	157	137	11|20693459|20693483|+|U0|TCAGGTGATGAGAAGTCTCCGGAAT	166.392	12.8993	10	18	10	7	11|20693459|20693483|+|U0|TCAGGTGATGAGAAGTCTCCGGAAT	17.2425	4.15241	10	19	12	6	11|20693459|20693490|+|U0|TCAGGTGATGAGAAGTCTCCGGAATCGCTGTA	23.4248	4.83992	28	81	56	36	11|20693459|20693483|+|U0|TCAGGTGATGAGAAGTCTCCGGAAT	80.4931	8.97179	20	36	16	8	11|20693459|20693490|+|U0|TCAGGTGATGAGAAGTCTCCGGAATCGCTGTA	72.4975	8.51455		187		18		19		81		36
snoRNA|ENSGALT00000042006|n|SNORD70|sense	chr7:12847697-12847784|+	16	23	14	6	7|12847706|12847734|+|U0|GTCAATGATGAAACATAGTTAAGCTGAAA	20.4653	4.52386	8	17	13	8	7|12847707|12847734|+|U0|TCAATGATGAAACATAGTTAAGCTGAAA	16.2846	4.03541	5	8	6	4	7|12847707|12847734|+|U0|TCAATGATGAAACATAGTTAAGCTGAAA	9.86308	3.14055	16	32	21	7	7|12847755|12847777|+|U0|CTTCGTCACTACCACTGAGACAA	31.7997	5.63912	11	17	11	5	7|12847707|12847734|+|U0|TCAATGATGAAACATAGTTAAGCTGAAA	34.2349	5.85106		23		17		8		32		17
snoRNA|ENSGALT00000042012|n|SNORD18|sense	chr10:20670094-20670161|-	61	728	650	340	10|20670131|20670159|-|U0|AGAATGATGAACTTCTCACTGGTCCGTGT	647.77	25.4513	123	1402	1199	665	10|20670131|20670159|-|U0|AGAATGATGAACTTCTCACTGGTCCGTGT	1343	36.6469	47	480	460	222	10|20670128|20670159|-|U0|AGAATGATGAACTTCTCACTGGTCCGTGTTTC	591.785	24.3266	46	156	127	30	10|20670131|20670159|-|U0|AGAATGATGAACTTCTCACTGGTCCGTGT	155.024	12.4508	20	46	38	7	10|20670128|20670159|-|U0|AGAATGATGAACTTCTCACTGGTCCGTGTTTC	92.6357	9.62474		728		1402		480		156		46
snoRNA|ENSGALT00000042016|n|SNORA54|sense	chr5:14214237-14214357|+	3	3	3	1	5|14214304|14214332|+|U0|TCCAGTAATGGAAGGCTGACAGACTCCAT	2.66938	1.63382	2	2	2	1	5|14214238|14214254|+|U0|CGCACTGCTCGTAACCT	1.91583	1.38414	3	3	3	1	5|14214335|14214355|+|U0|CCCTTCCGTATTTGGAGACAT	3.69865	1.92319	9	12	10	3	5|14214315|14214343|+|U0|AAGGCTGACAGACTCCATGTCCCTTCCGT	11.9249	3.45324	5	6	5	2	5|14214319|14214350|+|U0|CTGACAGACTCCATGTCCCTTCCGTATTTGGA	12.0829	3.47605		3		2		3		12		6
snoRNA|ENSGALT00000042078|n|SNORD90|sense	chr17:9503900-9504015|+	4	6	3	2	17|9503974|9503997|-|U1_1G|TCTTATGATGAAGCTTCATAGGGA	5.33877	2.31058	1	1	1	1	17|9503977|9503997|-|U0|TCTTATGATGAAGCTTCATAG	0.957916	0.978732	0	0	0	0		0	0	7	16	11	6	17|9503969|9503997|-|U0|TCTTATGATGAAGCTTCATAGGGCAGATT	15.8999	3.98746	1	1	0	1	17|9503976|9503997|-|U1_1C|TCTTATGATGAAGCTTCATAGA	2.01382	1.41909		6		1		0		16		1
snoRNA|ENSGALT00000042079|n|SNORD75|sense	chr8:7730164-7730230|+	51	539	478	307	8|7730165|7730193|+|U0|GCCTGTGATGTTTTCAGTATTAGAGTAGT	479.599	21.8998	90	1133	964	631	8|7730165|7730193|+|U0|GCCTGTGATGTTTTCAGTATTAGAGTAGT	1085.32	32.9442	60	534	493	315	8|7730165|7730196|+|U0|GCCTGTGATGTTTTCAGTATTAGAGTAGTGGA	658.36	25.6585	61	336	278	158	8|7730165|7730193|+|U0|GCCTGTGATGTTTTCAGTATTAGAGTAGT	333.897	18.2729	29	117	101	50	8|7730165|7730196|+|U0|GCCTGTGATGTTTTCAGTATTAGAGTAGTGGA	235.617	15.3498		539		1133		534		336		117
snoRNA|ENSGALT00000042098|n|SNORA35|sense	chr8:21485078-21485206|+	5	5	5	1	8|21485191|21485206|+|U0|AATGCTGGGTACAACC	4.44897	2.10926	20	22	19	3	8|21485191|21485206|+|U0|AATGCTGGGTACAACC	21.0741	4.59066	19	25	22	4	8|21485079|21485110|+|U0|TGCACTGGTCATTGACTAGCTGGTCTTTCCCT	30.8221	5.55177	23	37	30	4	8|21485190|21485206|+|U0|GAATGCTGGGTACAACC	36.7684	6.0637	16	20	18	2	8|21485190|21485206|+|U0|GAATGCTGGGTACAACC	40.2764	6.34637		5		22		25		37		20
snoRNA|ENSGALT00000042117|n|SNORD93|sense	chr2:30911550-30911637|+	2	3	3	2	2|30911551|30911579|+|U0|GGCCAGGGATGAAAACAATCATCTGATTA	2.66938	1.63382	3	4	4	2	2|30911551|30911579|+|U0|GGCCAGGGATGAAAACAATCATCTGATTA	3.83166	1.95746	3	4	3	2	2|30911551|30911582|+|U0|GGCCAGGGATGAAAACAATCATCTGATTACTT	4.93154	2.22071	3	5	4	3	2|30911551|30911579|+|U0|GGCCAGGGATGAAAACAATCATCTGATTA	4.96871	2.22906	2	2	1	1	2|30911551|30911579|+|U1_24T|GGCCAGGGATGAAAACAATCATCCGATTA	4.02764	2.0069		3		4		4		5		2
snoRNA|ENSGALT00000042118|n|SNORD102|sense	chr1:180618359-180618434|-	19	58	39	29	1|180618403|180618431|-|U0|TTGATGATGATTGTCTCCTATGATTGCTT	51.6081	7.18388	56	136	81	37	1|180618403|180618431|-|U0|TTGATGATGATTGTCTCCTATGATTGCTT	130.277	11.4139	47	168	137	65	1|180618401|180618432|-|U0|CTTGATGATGATTGTCTCCTATGATTGCTTGC	207.125	14.3918	38	68	39	11	1|180618403|180618431|-|U0|TTGATGATGATTGTCTCCTATGATTGCTT	67.5744	8.22037	37	70	46	8	1|180618401|180618432|-|U0|CTTGATGATGATTGTCTCCTATGATTGCTTGC	140.967	11.873		58		136		168		68		70
snoRNA|ENSGALT00000042150|n|SNORD82|sense	chr9:16375091-16375159|-	107	598	450	140	9|16375136|16375156|-|U0|ACAAATGATGATTATAAGGGA	532.097	23.0672	102	531	371	93	9|16375136|16375156|-|U0|ACAAATGATGATTATAAGGGA	508.653	22.5533	71	253	179	59	9|16375136|16375156|-|U0|ACAAATGATGATTATAAGGGA	311.92	17.6613	203	1777	1233	394	9|16375136|16375156|-|U0|ACAAATGATGATTATAAGGGA	1765.88	42.0224	138	602	429	158	9|16375136|16375156|-|U0|ACAAATGATGATTATAAGGGA	1212.32	34.8184		598		531		253		1777		602
snoRNA|ENSGALT00000042159|n|SNORD87|sense	chr2:119631566-119631644|-	28	98	71	45	2|119631610|119631638|-|U0|ATTGTGATGATGACTCTTTGCCGTTTACC	87.1999	9.33809	4	4	2	1	2|119631612|119631638|-|U0|ATTGTGATGATGACTCTTTGCCGTTTA	3.83166	1.95746	4	4	3	1	2|119631616|119631638|-|U0|ATTGTGATGATGACTCTTTGCCG	4.93154	2.22071	32	90	59	28	2|119631610|119631638|-|U0|ATTGTGATGATGACTCTTTGCCGTTTACC	89.4367	9.4571	20	44	33	14	2|119631607|119631638|-|U0|ATTGTGATGATGACTCTTTGCCGTTTACCCAG	88.608	9.41318		98		4		4		90		44
snoRNA|ENSGALT00000042183|n|SNORA52|sense	chr5:16872477-16872609|-	13	19	14	4	5|16872583|16872608|-|U0|GGTCCATTCTAATTCCTAGCAGGTTG	16.9061	4.1117	12	18	6	5	5|16872583|16872608|-|U1_4C|GGTCCATTCTAATTCCTAGCAGATTG	17.2425	4.15241	13	17	11	2	5|16872583|16872607|-|U0|GTCCATTCTAATTCCTAGCAGGTTG	20.959	4.5781	11	17	9	2	5|16872590|16872608|-|U0|GGTCCATTCTAATTCCTAG	16.8936	4.11018	9	12	5	3	5|16872583|16872607|-|U1_3A|GTCCATTCTAATTCCTAGCAGGATG	24.1658	4.91587		19		18		17		17		12
snoRNA|ENSGALT00000042195|n|SNORD100|sense	chr3:58700405-58700489|-	26	70	52	31	3|58700458|58700486|-|U0|ATCTGTGATGAAAATTTGGCTCCCTCTAC	62.2856	7.89212	13	30	23	11	3|58700458|58700486|-|U0|ATCTGTGATGAAAATTTGGCTCCCTCTAC	28.7375	5.36073	11	17	12	6	3|58700455|58700486|-|U0|ATCTGTGATGAAAATTTGGCTCCCTCTACTGA	20.959	4.5781	51	130	91	30	3|58700458|58700486|-|U0|ATCTGTGATGAAAATTTGGCTCCCTCTAC	129.186	11.366	32	50	34	13	3|58700455|58700486|-|U0|ATCTGTGATGAAAATTTGGCTCCCTCTACTGA	100.691	10.0345		70		30		17		130		50
snoRNA|ENSGALT00000042196|n|SNORD98|sense	chr6:11845085-11845148|+	46	727	489	258	6|11845087|11845115|+|U0|GTGATGATGTTTTAAACCTATTCCATTTC	646.881	25.4338	55	791	664	395	6|11845087|11845115|+|U0|GTGATGATGTTTTAAACCTATTCCATTTC	757.711	27.5266	38	292	242	148	6|11845087|11845118|+|U0|GTGATGATGTTTTAAACCTATTCCATTTCTGA	360.002	18.9737	45	168	129	51	6|11845087|11845115|+|U0|GTGATGATGTTTTAAACCTATTCCATTTC	166.949	12.9209	23	53	39	14	6|11845086|11845117|+|U0|AGTGATGATGTTTTAAACCTATTCCATTTCTG	106.732	10.3311		727		791		292		168		53
snoRNA|ENSGALT00000042197|n|SNORD89|sense	chr1:137598642-137598755|+	8	14	13	5	1|137598730|137598751|-|U0|AGGAATGATGACAATAAAAGGC	12.4571	3.52946	1	1	1	1	1|137598730|137598751|-|U0|AGGAATGATGACAATAAAAGGC	0.957916	0.978732	0	0	0	0		0	0	5	10	8	5	1|137598730|137598751|-|U0|AGGAATGATGACAATAAAAGGC	9.93741	3.15237	2	3	3	2	1|137598720|137598751|-|U0|AGGAATGATGACAATAAAAGGCCGAATTGCAG	6.04146	2.45794		14		1		0		10		3
snoRNA|ENSGALT00000042215|n|SNORD71|sense	chr11:21753369-21753455|+	17	53	43	35	11|21753376|21753404|+|U0|TTGGAGGATGAAGCCTTTGAGTGATCCAT	47.1591	6.86725	10	26	21	12	11|21753376|21753404|+|U0|TTGGAGGATGAAGCCTTTGAGTGATCCAT	24.9058	4.99057	7	18	17	11	11|21753376|21753404|+|U0|TTGGAGGATGAAGCCTTTGAGTGATCCAT	22.1919	4.71083	16	47	36	17	11|21753376|21753404|+|U0|TTGGAGGATGAAGCCTTTGAGTGATCCAT	46.7058	6.83417	13	24	16	5	11|21753376|21753404|+|U0|TTGGAGGATGAAGCCTTTGAGTGATCCAT	48.3317	6.9521		53		26		18		47		24
snoRNA|ENSGALT00000042221|n|SNORD91|sense	chr19:5585496-5585588|-	26	95	74	56	19|5585553|5585581|-|U0|GCCTGTGATGTCTTAGCCACAATGTCTGA	84.5305	9.19405	22	74	57	37	19|5585553|5585581|-|U0|GCCTGTGATGTCTTAGCCACAATGTCTGA	70.8858	8.41937	9	30	28	11	19|5585550|5585581|-|U0|GCCTGTGATGTCTTAGCCACAATGTCTGAACC	36.9865	6.08166	37	78	51	19	19|5585553|5585581|-|U0|GCCTGTGATGTCTTAGCCACAATGTCTGA	77.5118	8.80408	21	39	27	10	19|5585550|5585581|-|U0|GCCTGTGATGTCTTAGCCACAATGTCTGAACC	78.5389	8.86222		95		74		30		78		39
snoRNA|ENSGALT00000042232|n|SNORD111|sense	chr11:1724932-1725013|-	5	26	26	16	11|1724980|1725008|-|U0|TGAAATGATGCTGTGAATTCATGTCTCTT	23.1347	4.80985	12	24	16	10	11|1724980|1725008|-|U0|TGAAATGATGCTGTGAATTCATGTCTCTT	22.99	4.79479	11	18	14	6	11|1724977|1725008|-|U0|TGAAATGATGCTGTGAATTCATGTCTCTTCTC	22.1919	4.71083	20	35	25	10	11|1724980|1725008|-|U0|TGAAATGATGCTGTGAATTCATGTCTCTT	34.7809	5.89754	9	15	12	5	11|1724977|1725008|-|U0|TGAAATGATGCTGTGAATTCATGTCTCTTCTC	30.2073	5.49612		26		24		18		35		15
snoRNA|ENSGALT00000042244|n|SNORA19|sense	chr6:31477306-31477429|-	4	4	4	1	6|31477346|31477366|-|U0|TTGAAGGTAAATTAGCAGTGT	3.55918	1.88658	10	14	12	2	6|31477309|31477329|-|U0|ACTGTCAGTCACCTTCATACA	13.4108	3.66208	5	8	6	3	6|31477398|31477429|-|U0|AAGCACTTCACATTCTTTTTCTTTAATAGTGG	9.86308	3.14055	9	22	17	6	6|31477401|31477429|-|U0|AAGCACTTCACATTCTTTTTCTTTAATAG	21.8623	4.67572	3	5	5	2	6|31477398|31477429|-|U0|AAGCACTTCACATTCTTTTTCTTTAATAGTGG	10.0691	3.17318		4		14		8		22		5
snoRNA|ENSGALT00000042250|n|SNORD100|sense	chr3:58701636-58701722|-	43	169	124	78	3|58701690|58701718|-|U0|TACAATGATGAGACTTTGGCTCCCTCTAC	150.375	12.2628	36	80	48	22	3|58701690|58701718|-|U0|TACAATGATGAGACTTTGGCTCCCTCTAC	76.6333	8.75404	16	32	16	6	3|58701686|58701717|-|U0|ACAATGATGAGACTTTGGCTCCCTCTACTGAT	39.4523	6.28111	47	146	97	51	3|58701690|58701718|-|U0|TACAATGATGAGACTTTGGCTCCCTCTAC	145.086	12.0452	27	55	33	14	3|58701687|58701718|-|U0|TACAATGATGAGACTTTGGCTCCCTCTACTGA	110.76	10.5243		169		80		32		146		55
snoRNA|ENSGALT00000042252|n|SNORA26|sense	chr4:67858445-67858562|-	4	8	7	5	4|67858469|67858497|-|U0|AACCCAGAGGTGAGGCTGAAACTCTTCTT	7.11836	2.66802	4	4	1	1	4|67858462|67858488|-|U0|GTGAGGCTGAAACTCTTCTTTGGATCA	3.83166	1.95746	4	5	5	2	4|67858545|67858576|-|U0|TCCCCTTTTTAGCTTTGCCCTCTTAAGTCTGT	6.16442	2.48283	16	20	15	3	4|67858451|67858479|-|U0|AAACTCTTCTTTGGATCACGCTGAGAGGA	19.8748	4.45812	8	9	8	2	4|67858545|67858576|-|U0|TCCCCTTTTTAGCTTTGCCCTCTTAAGTCTGT	18.1244	4.25727		8		4		5		20		9
snoRNA|ENSGALT00000042254|n|SNORD17|antisense	chr4:2103054-2103300|-	1	1	1	1	4|2103270|2103298|-|U0|AATCAGATGTCATCCCTCGTCTCAGTGGG	0.889795	0.943289	0	0	0	0		0	0	0	0	0	0		0	0	0	0	0	0		0	0	0	0	0	0		0	0			1		0		0		0		0
snoRNA|ENSGALT00000042254|n|SNORD17|sense	chr4:2103054-2103300|-	0	0	0	0		0	0	0	0	0	0		0	0	0	0	0	0		0	0	1	1	1	1	4|2103155|2103183|+|U0|AGAGACCCTGCAGTCTCCCATTGTGCTGC	0.993741	0.996866	2	2	2	1	4|2103155|2103176|+|U0|AGAGACCCTGCAGTCTCCCATT	4.02764	2.0069		0		0		0		1		2
snoRNA|ENSGALT00000042268|n|SNORA5|sense	chr2:3908063-3908204|+	8	10	7	2	2|3908179|3908204|+|U0|GGGATAAATAAATGCTGCAGACACTG	8.89795	2.98294	7	7	4	1	2|3908063|3908077|+|U0|TGCAGCTGCGTCAAA	6.70541	2.58948	6	6	4	1	2|3908139|3908160|+|U0|TGCAGCTCATGGGCCCCACTGT	7.39731	2.7198	10	11	6	2	2|3908138|3908160|+|U0|CTGCAGCTCATGGGCCCCACTGT	10.9312	3.30623	7	9	6	2	2|3908138|3908160|+|U0|CTGCAGCTCATGGGCCCCACTGT	18.1244	4.25727		10		7		6		11		9
snoRNA|ENSGALT00000042271|n|SNORD78|sense	chr8:7732724-7732790|+	52	242	166	103	8|7732726|7732754|+|U0|GTAATGATGTTGTCAAATGTCTGACCTGA	215.33	14.6741	34	91	60	30	8|7732726|7732754|+|U0|GTAATGATGTTGTCAAATGTCTGACCTGA	87.1703	9.33651	20	63	54	19	8|7732726|7732757|+|U0|GTAATGATGTTGTCAAATGTCTGACCTGAAAC	77.6717	8.81316	54	227	136	36	8|7732726|7732754|+|U0|GTAATGATGTTGTCAAATGTCTGACCTGA	225.579	15.0193	41	107	84	17	8|7732726|7732755|+|U0|GTAATGATGTTGTCAAATGTCTGACCTGAA	215.479	14.6792		242		91		63		227		107
snoRNA|ENSGALT00000042274|n|SNORA5|sense	chr2:3912421-3912557|+	0	0	0	0		0	0	0	0	0	0		0	0	0	0	0	0		0	0	1	1	1	1	2|3912440|3912455|+|U0|GTCCCTGCCCCCTCCA	0.993741	0.996866	0	0	0	0		0	0		0		0		0		1		0
snoRNA|ENSGALT00000042288|n|SNORD17|sense	chr4:2100266-2100512|+	0	0	0	0		0	0	0	0	0	0		0	0	0	0	0	0		0	0	1	1	1	1	4|2100472|2100500|+|U0|GGGCTCTGTCACCACTGAGACGAGGGATG	0.993741	0.996866	0	0	0	0		0	0		0		0		0		1		0
snoRNA|ENSGALT00000042302|n|SNORD99|sense	chr23:2855501-2855571|-	77	933	826	635	23|2855539|2855567|-|U0|GTCAGTGATGACACCTTTCTTTGGAGACT	830.178	28.8128	20	77	63	45	23|2855539|2855567|-|U0|GTCAGTGATGACACCTTTCTTTGGAGACT	73.7595	8.58834	13	59	55	32	23|2855536|2855567|-|U0|GTCAGTGATGACACCTTTCTTTGGAGACTGCT	72.7402	8.52879	89	553	440	239	23|2855539|2855567|-|U0|GTCAGTGATGACACCTTTCTTTGGAGACT	549.539	23.4422	71	343	290	134	23|2855536|2855567|-|U0|GTCAGTGATGACACCTTTCTTTGGAGACTGCT	690.74	26.2819		933		77		59		553		343
snoRNA|ENSGALT00000042303|n|snoU2_19|sense	chr1:190113642-190113724|-	8	14	10	4	1|190113697|190113723|-|U0|GTCTGTGATGAGAAATAGCCAAATCTG	12.4571	3.52946	10	18	14	6	1|190113695|190113723|-|U0|GTCTGTGATGAGAAATAGCCAAATCTGAG	17.2425	4.15241	7	9	6	3	1|190113694|190113723|-|U0|GTCTGTGATGAGAAATAGCCAAATCTGAGC	11.096	3.33106	17	34	22	8	1|190113707|190113723|-|U0|GTCTGTGATGAGAAATA	33.7872	5.81268	7	8	6	2	1|190113694|190113723|-|U0|GTCTGTGATGAGAAATAGCCAAATCTGAGC	16.1106	4.0138		14		18		9		34		8
snoRNA|ENSGALT00000042331|n|SNORA41|sense	chr7:13642078-13642211|-	8	13	12	4	7|13642085|13642102|-|U0|AGGACTTTCTATGTAACA	11.5673	3.40108	15	29	23	13	7|13642182|13642210|-|U0|TCCACAGTTACTGGTCTGAAACTGTTCAG	27.7796	5.27063	15	26	23	7	7|13642179|13642210|-|U0|TCCACAGTTACTGGTCTGAAACTGTTCAGGAC	32.055	5.66171	10	27	21	14	7|13642182|13642210|-|U0|TCCACAGTTACTGGTCTGAAACTGTTCAG	26.831	5.17987	5	17	17	12	7|13642179|13642210|-|U0|TCCACAGTTACTGGTCTGAAACTGTTCAGGAC	34.2349	5.85106		13		29		26		27		17
snoRNA|ENSGALT00000042377|n|SNORA68|sense	chr1:35465773-35465904|-	4	7	5	2	1|35465773|35465788|-|U0|TTGAGGTTCTACATGA	6.22856	2.49571	8	11	8	3	1|35465885|35465903|-|U0|ATGCACACAAAAACCCAAA	10.5371	3.24609	6	7	6	2	1|35465885|35465903|-|U0|ATGCACACAAAAACCCAAA	8.63019	2.93772	12	22	18	4	1|35465773|35465788|-|U0|TTGAGGTTCTACATGA	21.8623	4.67572	5	6	3	2	1|35465773|35465792|-|U1_6T|AAACTTGAGGTTCTCCATGA	12.0829	3.47605		7		11		7		22		6
snoRNA|ENSGALT00000042395|n|SNORD63|sense	chr13:2525868-2525937|+	23	131	113	95	13|2525869|2525897|+|U0|TGCCATGATGTAATGTCAACACATCATTC	116.563	10.7964	27	110	87	71	13|2525869|2525897|+|U0|TGCCATGATGTAATGTCAACACATCATTC	105.371	10.265	20	55	38	30	13|2525869|2525900|+|U0|TGCCATGATGTAATGTCAACACATCATTCTGA	67.8086	8.2346	26	86	62	47	13|2525869|2525897|+|U0|TGCCATGATGTAATGTCAACACATCATTC	85.4618	9.24455	17	35	19	13	13|2525869|2525900|+|U0|TGCCATGATGTAATGTCAACACATCATTCTGA	70.4837	8.39545		131		110		55		86		35
snoRNA|ENSGALT00000042399|n|SNORD103|sense	chr23:456824-456915|-	27	83	60	23	23|456884|456912|-|U0|GGCGATGATGACTCACTTGCCCTCACTGA	73.8529	8.59377	29	55	32	11	23|456884|456912|-|U0|GGCGATGATGACTCACTTGCCCTCACTGA	52.6854	7.25847	29	64	46	21	23|456881|456912|-|U0|GGCGATGATGACTCACTTGCCCTCACTGAGAT	78.9046	8.88283	53	154	101	22	23|456884|456912|-|U0|GGCGATGATGACTCACTTGCCCTCACTGA	153.036	12.3708	29	73	60	15	23|456881|456912|-|U0|GGCGATGATGACTCACTTGCCCTCACTGAGAT	147.009	12.1247		83		55		64		154		73
snoRNA|ENSGALT00000042406|n|SNORD111|sense	chr11:1721863-1721942|-	6	26	23	17	11|1721909|1721937|-|U0|TGATGTGATGAGTTTGTTTCATGTCTCTT	23.1347	4.80985	5	10	8	6	11|1721909|1721937|-|U0|TGATGTGATGAGTTTGTTTCATGTCTCTT	9.57916	3.09502	6	10	7	4	11|1721906|1721937|-|U0|TGATGTGATGAGTTTGTTTCATGTCTCTTCTC	12.3288	3.51125	13	24	14	8	11|1721909|1721937|-|U0|TGATGTGATGAGTTTGTTTCATGTCTCTT	23.8498	4.88363	4	13	10	6	11|1721906|1721937|-|U0|TGATGTGATGAGTTTGTTTCATGTCTCTTCTC	26.1796	5.1166		26		10		10		24		13
snoRNA|ENSGALT00000042415|n|SNORD92|sense	chr3:8530035-8530121|-	29	231	213	182	3|8530090|8530118|-|U0|TGCAGTGATGATCTCTTAAGTAGTGGTTT	205.543	14.3368	8	27	23	18	3|8530090|8530118|-|U0|TGCAGTGATGATCTCTTAAGTAGTGGTTT	25.8637	5.08564	4	4	2	1	3|8530094|8530118|-|U1_5A|TGCAGTGATGATCTCTTAAGGAGTG	4.93154	2.22071	29	54	36	18	3|8530090|8530118|-|U0|TGCAGTGATGATCTCTTAAGTAGTGGTTT	53.662	7.32544	10	21	16	8	3|8530087|8530118|-|U0|TGCAGTGATGATCTCTTAAGTAGTGGTTTCAA	42.2902	6.50309		231		27		4		54		21
snoRNA|ENSGALT00000042430|n|SNORA14|sense	chr3:39814268-39814403|+	1	1	1	1	3|39814320|39814335|+|U0|CGAATGCCAGAGCGAA	0.889795	0.943289	0	0	0	0		0	0	2	2	2	1	3|39814268|39814282|+|U0|CGGCATTCCAAACCC	2.46577	1.57028	1	2	2	2	3|39814269|39814284|+|U0|GGCATTCCAAACCCTC	1.98748	1.40978	1	1	1	1	3|39814269|39814284|+|U0|GGCATTCCAAACCCTC	2.01382	1.41909		1		0		2		2		1
snoRNA|ENSGALT00000042440|n|SNORD79|sense	chr8:7733661-7733739|+	181	2096	1690	1072	8|7733666|7733694|+|U0|TTCATGATGATTAGTTCTACACAATGGGA	1865.01	43.1858	105	598	429	240	8|7733666|7733694|+|U0|TTCATGATGATTAGTTCTACACAATGGGA	572.834	23.9339	83	248	178	78	8|7733666|7733697|+|U0|TTCATGATGATTAGTTCTACACAATGGGAATC	305.755	17.4859	192	1620	1115	547	8|7733666|7733694|+|U0|TTCATGATGATTAGTTCTACACAATGGGA	1609.86	40.1231	147	572	332	90	8|7733666|7733697|+|U0|TTCATGATGATTAGTTCTACACAATGGGAATC	1151.9	33.9397		2096		598		248		1620		572
snoRNA|ENSGALT00000042449|n|SNORD53|sense	chr3:8535486-8535562|-	16	31	26	8	3|8535537|8535561|-|U0|AGCTGTGATGATACCCAATTGGTTT	27.5836	5.25201	12	25	21	9	3|8535537|8535561|-|U0|AGCTGTGATGATACCCAATTGGTTT	23.9479	4.89366	8	19	15	8	3|8535530|8535561|-|U0|AGCTGTGATGATACCCAATTGGTTTCGCTCAC	23.4248	4.83992	9	23	13	10	3|8535537|8535561|-|U0|AGCTGTGATGATACCCAATTGGTTT	22.8561	4.7808	5	12	10	6	3|8535530|8535561|-|U0|AGCTGTGATGATACCCAATTGGTTTCGCTCAC	24.1658	4.91587		31		25		19		23		12
snoRNA|ENSGALT00000042454|n|SNORA33|sense	chr3:58701219-58701355|-	13	36	35	10	3|58701326|58701354|-|U0|CACCAGTTAATAATCTCTGCTCAACTTGA	32.0326	5.65974	14	28	21	9	3|58701326|58701354|-|U0|CACCAGTTAATAATCTCTGCTCAACTTGA	26.8216	5.17896	12	20	16	7	3|58701322|58701353|-|U0|ACCAGTTAATAATCTCTGCTCAACTTGAAAGT	24.6577	4.96565	18	32	24	4	3|58701327|58701354|-|U0|CACCAGTTAATAATCTCTGCTCAACTTG	31.7997	5.63912	7	10	8	2	3|58701332|58701354|-|U0|CACCAGTTAATAATCTCTGCTCA	20.1382	4.48756		36		28		20		32		10
snoRNA|ENSGALT00000042477|n|SNORD15|sense	chr1:200049529-200049665|-	23	55	42	18	1|200049636|200049664|-|U0|TTCCATGAAGATGTGATGACGAGTCTGAA	48.9387	6.99562	11	18	15	6	1|200049636|200049664|-|U0|TTCCATGAAGATGTGATGACGAGTCTGAA	17.2425	4.15241	13	17	11	4	1|200049633|200049664|-|U0|TTCCATGAAGATGTGATGACGAGTCTGAAAGG	20.959	4.5781	21	60	46	19	1|200049636|200049664|-|U0|TTCCATGAAGATGTGATGACGAGTCTGAA	59.6245	7.72169	18	37	30	12	1|200049633|200049664|-|U0|TTCCATGAAGATGTGATGACGAGTCTGAAAGG	74.5113	8.63199		55		18		17		60		37
snoRNA|ENSGALT00000042481|n|SNORD92|sense	chr3:8531258-8531344|-	22	137	118	93	3|8531313|8531341|-|U0|TTCTGTGATGATACCTTCAACTGTGGTTT	121.902	11.0409	31	108	89	61	3|8531313|8531341|-|U0|TTCTGTGATGATACCTTCAACTGTGGTTT	103.455	10.1713	22	76	68	48	3|8531310|8531341|-|U0|TTCTGTGATGATACCTTCAACTGTGGTTTCAA	93.6992	9.67984	57	155	107	41	3|8531313|8531341|-|U0|TTCTGTGATGATACCTTCAACTGTGGTTT	154.03	12.4109	27	61	52	14	3|8531310|8531341|-|U0|TTCTGTGATGATACCTTCAACTGTGGTTTCAA	122.843	11.0835		137		108		76		155		61
snRNA|ENSGALT00000028601|n|U12|antisense	chr1:51064022-51064170|+	0	0	0	0		0	0	1	1	0	1	1|51064137|51064156|+|U1_15T|GTCGTTATTTTCCTAACTCA	0.957916	0.978732	1	1	1	1	1|51064022|51064045|+|U0|CGGGCAGATCATTGCACCTGGGCA	1.23288	1.11035	1	1	0	1	1|51064021|51064048|+|U1_1T|GCGGGCAGATCATTGCACCTGGGCATCC	0.993741	0.996866	1	1	0	1	1|51064021|51064052|+|U1_1T|GCGGGCAGATCATTGCACCTGGGCATCCNGCG	2.01382	1.41909			0		1		1		1		1
snRNA|ENSGALT00000028601|n|U12|sense	chr1:51064022-51064170|-	39	77	61	20	1|51064046|51064071|-|U0|CCGGGTGACCCGCTTACTTCGCGGGA	68.5142	8.27733	63	99	70	9	1|51064046|51064071|-|U0|CCGGGTGACCCGCTTACTTCGCGGGA	94.8337	9.73826	48	92	73	11	1|51064046|51064072|-|U0|CCCGGGTGACCCGCTTACTTCGCGGGA	113.425	10.6501	44	80	65	8	1|51064046|51064072|-|U0|CCCGGGTGACCCGCTTACTTCGCGGGA	79.4993	8.91624	26	32	21	3	1|51064046|51064073|-|U0|CCCCGGGTGACCCGCTTACTTCGCGGGA	64.4422	8.02759		77		99		92		80		32
snRNA|ENSGALT00000028604|n|U6|sense	chr1:114732559-114732658|-	0	0	0	0		0	0	1	1	1	1	1|114732600|114732614|+|U0|GATTAGCATGGACCC	0.957916	0.978732	0	0	0	0		0	0	1	3	3	3	1|114732601|114732616|+|U0|ATTAGCATGGACCCTG	2.98122	1.72662	0	0	0	0		0	0		0		1		0		3		0
snRNA|ENSGALT00000028609|n|U2|sense	chrZ:44854947-44855120|-	8	11	1	2	Z|44855036|44855053|-|U1_3A|GGACTTTATATTAAACGG	9.78774	3.12854	6	14	2	6	Z|44855034|44855052|-|U1_5A|GACTTTATATTAAACGGAT	13.4108	3.66208	5	6	0	2	Z|44855035|44855053|-|U1_4A|GGACTTTATATTAAACGGA	7.39731	2.7198	8	13	1	4	Z|44855035|44855053|-|U1_4A|GGACTTTATATTAAACGGA	12.9186	3.59425	1	1	0	1	Z|44855033|44855052|-|U1_6A|GACTTTATATTAAACGGATT	2.01382	1.41909		11		14		6		13		1
snRNA|ENSGALT00000028610|n|U6|sense	chr11:5326436-5326542|+	0	0	0	0		0	0	0	0	0	0		0	0	1	1	1	1	11|5326507|5326527|+|U0|GATGACACGCAAATTCATGAA	1.23288	1.11035	0	0	0	0		0	0	1	1	1	1	11|5326454|5326471|+|U0|CATATACTAAAACTGGAA	2.01382	1.41909		0		0		1		0		1
snRNA|ENSGALT00000028611|n|U6|sense	chr12:1342998-1343095|+	0	0	0	0		0	0	0	0	0	0		0	0	1	1	0	1	12|1343070|1343090|+|U1_7A|AAATTCGTGAAGNGTTCCACT	1.23288	1.11035	0	0	0	0		0	0	0	0	0	0		0	0		0		0		1		0		0
snRNA|ENSGALT00000028613|n|U4|sense	chr15:9656363-9656503|+	40	59	38	6	15|9656386|9656414|+|U0|TAGCCAATGAGGTTTATCCGAGGCGCGAT	52.4979	7.24554	21	26	14	4	15|9656386|9656414|+|U0|TAGCCAATGAGGTTTATCCGAGGCGCGAT	24.9058	4.99057	15	17	7	2	15|9656471|9656501|+|U1_29G|GGCATTGGCAATTTTTGAGAGCCTCCCCTGA	20.959	4.5781	63	90	56	8	15|9656420|9656445|+|U0|CTAGTTGAAAACTTTTCCCAATACCC	89.4367	9.4571	37	54	41	6	15|9656420|9656445|+|U0|CTAGTTGAAAACTTTTCCCAATACCC	108.746	10.4281		59		26		17		90		54
snRNA|ENSGALT00000028614|n|U4|sense	chr15:9656969-9657109|+	26	51	36	4	15|9656995|9657011|+|U0|CCAATGAGGTTAATCCG	45.3795	6.73643	28	35	21	4	15|9656992|9657020|+|U0|TAGCCAATGAGGTTAATCCGAGGCGCGAT	33.5271	5.79026	26	29	17	2	15|9656993|9657015|+|U0|AGCCAATGAGGTTAATCCGAGGC	35.7536	5.97944	79	164	117	12	15|9657026|9657051|+|U0|CTAATTGAAAACTTTTCCCAATACCC	162.974	12.7661	39	67	50	6	15|9657026|9657051|+|U0|CTAATTGAAAACTTTTCCCAATACCC	134.926	11.6158		51		35		29		164		67
snRNA|ENSGALT00000028616|n|U6atac|antisense	chr17:7891794-7891921|+	2	2	2	1	17|7891912|7891929|+|U0|CATACAACACGTTGCCAT	1.77959	1.33401	3	4	4	2	17|7891907|7891929|+|U0|CCTTTCATACAACACGTTGCCAT	3.83166	1.95746	7	9	5	2	17|7891909|7891929|+|U1_16T|TTTCATACAACACGTCGCCAT	11.096	3.33106	2	3	2	2	17|7891912|7891929|+|U0|CATACAACACGTTGCCAT	2.98122	1.72662	1	1	0	1	17|7891912|7891929|+|U1_13T|CATACAACACGTAGCCAT	2.01382	1.41909			2		4		9		3		1
snRNA|ENSGALT00000028616|n|U6atac|sense	chr17:7891794-7891921|-	7	8	7	2	17|7891816|7891844|-|U0|ATACGGTTAAGGCACTGCCACCTACTTCG	7.11836	2.66802	50	87	68	17	17|7891816|7891844|-|U0|ATACGGTTAAGGCACTGCCACCTACTTCG	83.3387	9.129	28	50	42	9	17|7891813|7891844|-|U0|ATACGGTTAAGGCACTGCCACCTACTTCGTGG	61.6442	7.85138	40	67	56	9	17|7891816|7891844|-|U0|ATACGGTTAAGGCACTGCCACCTACTTCG	66.5807	8.1597	20	34	30	6	17|7891813|7891844|-|U0|ATACGGTTAAGGCACTGCCACCTACTTCGTGG	68.4698	8.27465		8		87		50		67		34
snRNA|ENSGALT00000028617|n|U6|antisense	chr18:3449287-3449393|-	0	0	0	0		0	0	2	2	1	1	18|3449285|3449313|+|U0|AAAAAAATATGGAACGCTTCACGAATTTG	1.91583	1.38414	0	0	0	0		0	0	1	1	0	1	18|3449283|3449311|+|U1_1A|TAAAAAAAATATGGAACGCTTCACGAATT	0.993741	0.996866	0	0	0	0		0	0			0		2		0		1		0
snRNA|ENSGALT00000028617|n|U6|sense	chr18:3449287-3449393|+	0	0	0	0		0	0	1	1	1	1	18|3449283|3449303|-|U0|AAGCGTTCCATATTTTTTTTT	0.957916	0.978732	0	0	0	0		0	0	0	0	0	0		0	0	1	1	0	1	18|3449285|3449312|-|U1_28T|CAATTCGTGAAGCGTTCCATATTTTTTT	2.01382	1.41909		0		1		0		0		1
snRNA|ENSGALT00000028620|n|U1|antisense	chr2:94159626-94159789|-	0	0	0	0		0	0	0	0	0	0		0	0	0	0	0	0		0	0	0	0	0	0		0	0	0	0	0	0		0	0			0		0		0		0		0
snRNA|ENSGALT00000028620|n|U1|sense	chr2:94159626-94159789|+	0	0	0	0		0	0	1	1	0	1	2|94159732|94159757|-|U1_5T|GGCAGGTGGTTTTCCCAGGGTTAGGC	0.957916	0.978732	0	0	0	0		0	0	2	4	2	2	2|94159678|94159695|-|U0|TTTCCCCAAATGTGGGAA	3.97497	1.99373	0	0	0	0		0	0		0		1		0		4		0
snRNA|ENSGALT00000028623|n|U1|sense	chr20:1534670-1534833|-	0	0	0	0		0	0	1	1	1	1	20|1534779|1534797|-|U0|GGTGGTTTTCCCAGGGCAA	0.957916	0.978732	1	1	1	1	20|1534779|1534798|-|U0|AGGTGGTTTTCCCAGGGCAA	1.23288	1.11035	1	1	1	1	20|1534779|1534798|-|U0|AGGTGGTTTTCCCAGGGCAA	0.993741	0.996866	0	0	0	0		0	0		0		1		1		1		0
snRNA|ENSGALT00000028625|n|U6|antisense	chr28:2332436-2332542|-	0	0	0	0		0	0	1	1	0	1	28|2332426|2332447|-|U1_1G|CGAAGCGAGCACGACTAAGAGA	0.957916	0.978732	1	1	0	1	28|2332426|2332447|-|U1_1G|CGAAGCGAGCACGACTAAGAGA	1.23288	1.11035	0	0	0	0		0	0	0	0	0	0		0	0			0		1		1		0		0
snRNA|ENSGALT00000028625|n|U6|sense	chr28:2332436-2332542|-	0	0	0	0		0	0	0	0	0	0		0	0	0	0	0	0		0	0	2	2	2	1	28|2332511|2332528|+|U0|ACACGCAAATTTGTGAAG	1.98748	1.40978	0	0	0	0		0	0		0		0		0		2		0
snRNA|ENSGALT00000028626|n|U6|antisense	chr28:2331257-2331363|-	3	5	2	2	28|2331337|2331365|-|U0|CAAAAAATATGGAACGCTTCACGAATTTG	4.44897	2.10926	1	3	0	3	28|2331337|2331365|-|U1_28T|CTAAAAATATGGAACGCTTCACGAATTTG	2.87375	1.69521	2	2	1	1	28|2331248|2331268|-|U0|CGAAGCGAGCACGATTCCTAC	2.46577	1.57028	0	0	0	0		0	0	1	1	0	1	28|2331334|2331365|-|U1_31T|CTAAAAATATGGAACGCTTCACGAATTTGCGT	2.01382	1.41909			5		3		2		0		1
snRNA|ENSGALT00000028627|n|U6|antisense	chr28:2376663-2376769|-	1	1	0	1	28|2376743|2376771|-|U1_27T|GATAAAATATGGAACGCTTCACGAATTTG	0.889795	0.943289	0	0	0	0		0	0	0	0	0	0		0	0	0	0	0	0		0	0	0	0	0	0		0	0			1		0		0		0		0
snRNA|ENSGALT00000028627|n|U6|sense	chr28:2376663-2376769|+	0	0	0	0		0	0	1	1	1	1	28|2376662|2376688|+|U0|TGTGCTCGCTTCGGCAGCACATATACT	0.957916	0.978732	1	1	1	1	28|2376662|2376688|+|U0|TGTGCTCGCTTCGGCAGCACATATACT	1.23288	1.11035	0	0	0	0		0	0	0	0	0	0		0	0		0		1		1		0		0
snRNA|ENSGALT00000028630|n|U1|antisense	chr3:40653244-40653406|+	0	0	0	0		0	0	0	0	0	0		0	0	0	0	0	0		0	0	0	0	0	0		0	0	0	0	0	0		0	0			0		0		0		0		0
snRNA|ENSGALT00000028630|n|U1|sense	chr3:40653244-40653406|-	1	1	1	1	3|40653272|40653294|+|U0|TCAGGCAGGTGGTTTTCCCAGGA	0.889795	0.943289	0	0	0	0		0	0	0	0	0	0		0	0	1	1	1	1	3|40653250|40653264|+|U0|ACTGGCAGGGGAGAC	0.993741	0.996866	0	0	0	0		0	0		1		0		0		1		0
snRNA|ENSGALT00000028632|n|U6|sense	chr3:77504247-77504345|+	1	1	1	1	3|77504286|77504314|-|U0|TACAGAGAAGATTAGCATGGCCCCTGTGC	0.889795	0.943289	1	1	0	1	3|77504287|77504315|-|U1_17A|ATACAGAGAAGAGTAGCATGGCCCCTGTG	0.957916	0.978732	0	0	0	0		0	0	0	0	0	0		0	0	0	0	0	0		0	0		1		1		0		0		0
snRNA|ENSGALT00000028634|n|U1|antisense	chr3:95686289-95686437|-	0	0	0	0		0	0	0	0	0	0		0	0	0	0	0	0		0	0	1	1	0	1	3|95686402|95686428|+|U1_1T|ACACCTGATCATGGTGTCTCCCCTGCC	0.993741	0.996866	0	0	0	0		0	0			0		0		0		1		0
snRNA|ENSGALT00000028634|n|U1|sense	chr3:95686289-95686437|+	0	0	0	0		0	0	0	0	0	0		0	0	0	0	0	0		0	0	0	0	0	0		0	0	0	0	0	0		0	0		0		0		0		0		0
snRNA|ENSGALT00000028639|n|U1|sense	chr4:64119695-64119859|-	1	1	1	1	4|64119834|64119849|-|U0|GGCAGGGGAGACACCG	0.889795	0.943289	0	0	0	0		0	0	2	2	1	1	4|64119834|64119848|-|U0|GCAGGGGAGACACCG	2.46577	1.57028	0	0	0	0		0	0	0	0	0	0		0	0		1		0		2		0		0
snRNA|ENSGALT00000028640|n|U1|sense	chr5:35074393-35074548|-	0	0	0	0		0	0	1	1	0	1	5|35074509|35074534|+|U1_22G|GACTGCATAATTTGTGGTAGTTGGGT	0.957916	0.978732	0	0	0	0		0	0	1	1	1	1	5|35074510|35074534|+|U0|ACTGCATAATTTGTGGTAGTGGGGT	0.993741	0.996866	0	0	0	0		0	0		0		1		0		1		0
snRNA|ENSGALT00000028641|n|U6|sense	chr5:43646846-43646947|-	0	0	0	0		0	0	2	2	0	1	5|43646888|43646905|-|U1_16T|AAGATTAGCATGGCCCTG	1.91583	1.38414	1	1	0	1	5|43646888|43646905|-|U1_16T|AAGATTAGCATGGCCCTG	1.23288	1.11035	2	3	1	2	5|43646916|43646936|-|U1_2T|GCACATATACTAAAATTTGGA	2.98122	1.72662	0	0	0	0		0	0		0		2		1		3		0
snRNA|ENSGALT00000028645|n|U1|sense	chr7:35946901-35947064|-	0	0	0	0		0	0	0	0	0	0		0	0	1	1	0	1	7|35946972|35946991|-|U1_2G|CGGGTGTGCTGACCCCTGGA	1.23288	1.11035	0	0	0	0		0	0	0	0	0	0		0	0		0		0		1		0		0
snRNA|ENSGALT00000028647|n|U5|antisense	chr8:21452784-21452898|-	1	1	0	1	8|21452781|21452801|-|U1_13T|GAAGAGAAGCCAGAGTATACC	0.889795	0.943289	0	0	0	0		0	0	0	0	0	0		0	0	1	1	1	1	8|21452776|21452795|-|U0|AAACCAGAGTATACCGCCTC	0.993741	0.996866	1	1	1	1	8|21452776|21452795|-|U0|AAACCAGAGTATACCGCCTC	2.01382	1.41909			1		0		0		1		1
snRNA|ENSGALT00000028647|n|U5|sense	chr8:21452784-21452898|+	0	0	0	0		0	0	0	0	0	0		0	0	1	2	2	2	8|21452869|21452900|+|U0|AATTTTTTGAGGCTCCGCTTCGGCGGAGCTGT	2.46577	1.57028	1	1	0	1	8|21452873|21452901|+|U1_29C|TTTTGAGGCTCCGCTTCGGCGGAGCTGTG	0.993741	0.996866	5	14	13	8	8|21452869|21452900|+|U0|AATTTTTTGAGGCTCCGCTTCGGCGGAGCTGT	28.1935	5.30975		0		0		2		1		14
snRNA|ENSGALT00000028649|n|U5|sense	chr8:21474351-21474465|-	0	0	0	0		0	0	0	0	0	0		0	0	2	3	1	2	8|21474349|21474380|-|U1_2C|AATTTTTTGAGGCTCCGCTTCGGCGGAGCTCA	3.69865	1.92319	0	0	0	0		0	0	0	0	0	0		0	0		0		0		3		0		0
snRNA|ENSGALT00000028659|n|U6|sense	chrZ:8782938-8783040|-	0	0	0	0		0	0	2	2	2	1	Z|8783007|8783026|-|U0|CATATACTAAAATTGGAACA	1.91583	1.38414	1	1	1	1	Z|8783005|8783028|-|U0|CACATATACTAAAATTGGAACAAT	1.23288	1.11035	1	2	2	2	Z|8783005|8783028|-|U0|CACATATACTAAAATTGGAACAAT	1.98748	1.40978	0	0	0	0		0	0		0		2		1		2		0
snRNA|ENSGALT00000035460|n|U1|antisense	chr3:107407809-107407972|-	1	1	0	1	3|107407954|107407977|-|U1_21T|CAAGTCAGGGGAGAGCGCGAACGC	0.889795	0.943289	0	0	0	0		0	0	0	0	0	0		0	0	0	0	0	0		0	0	0	0	0	0		0	0			1		0		0		0		0
snRNA|ENSGALT00000035480|n|U1|antisense	chr3:107391366-107391529|+	4	4	1	1	3|107391365|107391388|+|U1_21A|ACAGGGGAGAGCGCGAACGCCGTC	3.55918	1.88658	0	0	0	0		0	0	2	2	1	1	3|107391365|107391396|+|U0|ACAGGGGAGAGCGCGAACGCAGTCCCCCACTA	2.46577	1.57028	3	3	2	1	3|107391365|107391388|+|U0|ACAGGGGAGAGCGCGAACGCAGTC	2.98122	1.72662	4	4	3	1	3|107391365|107391391|+|U0|ACAGGGGAGAGCGCGAACGCAGTCCCC	8.05528	2.83818			4		0		2		3		4
snRNA|ENSGALT00000035480|n|U1|sense	chr3:107391366-107391529|-	1	1	0	1	3|107391363|107391379|-|U1_2A|CGCGCTCTCCCCTGTAT	0.889795	0.943289	3	8	8	5	3|107391365|107391386|-|U0|CTGCGTTCGCGCTCTCCCCTGT	7.66333	2.76827	4	5	4	2	3|107391365|107391381|-|U0|TTCGCGCTCTCCCCTGT	6.16442	2.48283	8	24	18	7	3|107391365|107391381|-|U0|TTCGCGCTCTCCCCTGT	23.8498	4.88363	8	16	13	7	3|107391365|107391381|-|U0|TTCGCGCTCTCCCCTGT	32.2211	5.67636		1		8		5		24		16
snRNA|ENSGALT00000035489|n|U6|sense	chr2:111592616-111592718|-	0	0	0	0		0	0	1	1	1	1	2|111592658|111592672|+|U0|AAGATTAGCATGGGC	0.957916	0.978732	0	0	0	0		0	0	0	0	0	0		0	0	0	0	0	0		0	0		0		1		0		0		0
snRNA|ENSGALT00000041541|n|U11|antisense	chr23:2541611-2541737|+	0	0	0	0		0	0	1	1	0	1	23|2541609|2541635|+|U1_1G|CCCGGGGCGCCAGAACGAGCGGTTACC	0.957916	0.978732	1	1	0	1	23|2541609|2541637|+|U1_1G|CCCGGGGCGCCAGAACGAGCGGTTACCGG	1.23288	1.11035	0	0	0	0		0	0	0	0	0	0		0	0			0		1		1		0		0
snRNA|ENSGALT00000041541|n|U11|sense	chr23:2541611-2541737|-	17	21	7	2	23|2541643|2541662|-|U1_1C|AGCACAATTTTTGTGGGAGC	18.6857	4.32269	12	14	9	2	23|2541659|2541673|-|U0|GAGATTTCGGAAGCA	13.4108	3.66208	8	9	4	2	23|2541640|2541665|-|U1_6T|GGAAGCACAATTTTTGTGGGTGGGGT	11.096	3.33106	19	25	11	4	23|2541610|2541634|-|U1_6G|GTAACCGCTCGTTCTGGCGACCCGG	24.8435	4.98433	21	25	11	3	23|2541610|2541627|-|U1_6G|CTCGTTCTGGCGACCCGG	50.3455	7.09545		21		14		9		25		25
snRNA|ENSGALT00000041662|n|U2|sense	chrZ:72232123-72232303|+	0	0	0	0		0	0	7	10	0	3	Z|72232231|72232252|+|U1_6A|GACCCGGAGCTTGCTCCCTCCA	9.57916	3.09502	5	7	0	3	Z|72232231|72232252|+|U1_6A|GACCCGGAGCTTGCTCCCTCCA	8.63019	2.93772	11	16	1	3	Z|72232227|72232244|+|U1_10A|GTTGGACCCGGAGCTTGC	15.8999	3.98746	4	4	0	1	Z|72232228|72232244|+|U1_9A|TTGGACCCGGAGCTTGC	8.05528	2.83818		0		10		7		16		4
snRNA|ENSGALT00000042109|n|RNaseP_nuc|sense	chr8:6937918-6938239|-	57	121	83	16	8|6938213|6938239|-|U0|TCCGGAGGAAGCTCACCGTCGAGGCCA	107.665	10.3762	36	43	24	5	8|6938213|6938239|-|U0|TCCGGAGGAAGCTCACCGTCGAGGCCA	41.1904	6.41797	30	40	24	7	8|6938213|6938239|-|U0|TCCGGAGGAAGCTCACCGTCGAGGCCA	49.3154	7.02249	63	107	69	16	8|6938213|6938239|-|U0|TCCGGAGGAAGCTCACCGTCGAGGCCA	106.33	10.3117	48	87	57	17	8|6938213|6938239|-|U0|TCCGGAGGAAGCTCACCGTCGAGGCCA	175.202	13.2364		121		43		40		107		87
tRNA|ENSGALT00000028662|n||sense	chr1:14374425-14374495|-	5	6	3	2	1|14374420|14374441|-|U1_1C|GATTCCCGGGCGGCGCAGGAAA	5.33877	2.31058	2	2	0	1	1|14374422|14374441|-|U1_3C|GATTCCCGGGCGGCGCATGA	1.91583	1.38414	2	2	2	1	1|14374467|14374498|-|U0|GTAGCGCCGCTGGTGTAGTGGTATCATGCAAG	2.46577	1.57028	3	3	1	1	1|14374421|14374437|-|U1_4C|CCCGGGCGGCGCACGAA	2.98122	1.72662	2	3	0	2	1|14374421|14374441|-|U1_4C|GATTCCCGGGCGGCGCATGAA	6.04146	2.45794		6		2		2		3		3
tRNA|ENSGALT00000028663|n||sense	chr1:46950866-46950937|+	0	0	0	0		0	0	1	1	1	1	1|46950862|46950890|+|U0|TAACAGCAGAGTGGCGCAGCGGAAGCGTG	0.957916	0.978732	1	1	1	1	1|46950862|46950893|+|U0|TAACAGCAGAGTGGCGCAGCGGAAGCGTGCTG	1.23288	1.11035	0	0	0	0		0	0	1	1	1	1	1|46950909|46950940|+|U0|GGTCGATGGATCGAAACCATCCTCNGCTAGGG	2.01382	1.41909		0		1		1		0		1
tRNA|ENSGALT00000028664|n||sense	chr1:47620066-47620137|+	90	424	292	158	1|47620060|47620088|+|U0|TACAGGTCCTCGTTAGTATAGTGGTAAGT	377.273	19.4235	115	462	252	106	1|47620067|47620093|+|U0|CCTCGTTAGTATAGTGGTAAGTATCCC	442.557	21.037	111	355	207	91	1|47620067|47620093|+|U0|CCTCGTTAGTATAGTGGTAAGTATCCC	437.674	20.9207	153	1396	703	367	1|47620067|47620093|+|U0|CCTCGTTAGTATAGTGGTAAGTATCCC	1387.26	37.246	117	653	335	160	1|47620067|47620093|+|U0|CCTCGTTAGTATAGTGGTAAGTATCCC	1315.02	36.2633		424		462		355		1396		653
tRNA|ENSGALT00000028665|n||sense	chr1:48519156-48519227|+	11	24	18	9	1|48519152|48519180|+|U0|CAGTTCCTCGTTAGTATAGTGGTGAGTAT	21.3551	4.62115	5	6	4	2	1|48519154|48519180|+|U0|GTTCCTCGTTAGTATAGTGGTGAGTAT	5.7475	2.39739	5	7	4	2	1|48519154|48519180|+|U0|GTTCCTCGTTAGTATAGTGGTGAGTAT	8.63019	2.93772	28	60	35	14	1|48519152|48519180|+|U0|CAGTTCCTCGTTAGTATAGTGGTGAGTAT	59.6245	7.72169	16	29	20	11	1|48519152|48519180|+|U0|CAGTTCCTCGTTAGTATAGTGGTGAGTAT	58.4007	7.64204		24		6		7		60		29
tRNA|ENSGALT00000028666|n||antisense	chr1:48519405-48519476|+	1	1	0	1	1|48519462|48519482|+|U1_9A|CTATACTAGCGAGGAGTGCCT	0.889795	0.943289	0	0	0	0		0	0	1	1	1	1	1|48519463|48519482|+|U0|TATACTAACGAGGAGTGCCT	1.23288	1.11035	0	0	0	0		0	0	0	0	0	0		0	0			1		0		1		0		0
tRNA|ENSGALT00000028666|n||sense	chr1:48519405-48519476|-	42	538	427	410	1|48519454|48519482|-|U0|AGGCACTCCTCGTTAGTATAGTGGTGAGT	478.709	21.8794	35	244	191	178	1|48519454|48519482|-|U0|AGGCACTCCTCGTTAGTATAGTGGTGAGT	233.731	15.2883	31	185	142	96	1|48519452|48519482|-|U0|AGGCACTCCTCGTTAGTATAGTGGTGAGTAT	228.084	15.1024	45	662	564	534	1|48519454|48519482|-|U0|AGGCACTCCTCGTTAGTATAGTGGTGAGT	657.857	25.6487	33	286	237	160	1|48519452|48519482|-|U0|AGGCACTCCTCGTTAGTATAGTGGTGAGTAT	575.952	23.999		538		244		185		662		286
tRNA|ENSGALT00000028667|n||sense	chr1:48519859-48519930|+	3	3	1	1	1|48519856|48519874|+|U1_15G|TAGGACCTCGTGGCACAAC	2.66938	1.63382	6	6	4	1	1|48519917|48519933|+|U1_16T|TCACGTCGGGGTCACGC	5.7475	2.39739	1	1	1	1	1|48519856|48519874|+|U0|TAGGACCTCGTGGCGCAAC	1.23288	1.11035	2	2	1	1	1|48519855|48519879|+|U0|GTAGGACCTCGTGGCGCAACGGTAG	1.98748	1.40978	3	4	3	2	1|48519855|48519881|+|U0|GTAGGACCTCGTGGCGCAACGGTAGCG	8.05528	2.83818		3		6		1		2		4
tRNA|ENSGALT00000028675|n||sense	chr1:87492243-87492325|+	10	19	7	4	1|87492312|87492328|+|U0|TCCCACTCCTGACAACC	16.9061	4.1117	7	25	7	16	1|87492312|87492329|+|U1_8C|TCCCACTTCTGACAACCC	23.9479	4.89366	7	12	6	5	1|87492312|87492329|+|U1_8C|TCCCACTTCTGACAACCC	14.7946	3.84638	12	31	19	8	1|87492312|87492329|+|U0|TCCCACTCCTGACAACCC	30.806	5.55031	15	23	12	6	1|87492239|87492267|+|U0|GCGCGTCAGGATGGCCGAGCGGTCTAAGG	46.3178	6.80572		19		25		12		31		23
tRNA|ENSGALT00000028677|n||sense	chr1:87492951-87493024|-	5	22	9	10	1|87492948|87492968|-|U1_1C|CGAATCCCAGCGGTGCCTCCA	19.5755	4.42442	9	18	8	5	1|87492948|87492964|-|U0|TCCCAGCGGTGCCTCCG	17.2425	4.15241	8	16	10	7	1|87492948|87492963|-|U0|CCCAGCGGTGCCTCCG	19.7262	4.44141	11	23	11	6	1|87492948|87492964|-|U0|TCCCAGCGGTGCCTCCG	22.8561	4.7808	8	10	5	2	1|87492948|87492963|-|U0|CCCAGCGGTGCCTCCG	20.1382	4.48756		22		18		16		23		10
tRNA|ENSGALT00000028678|n||sense	chr1:87493978-87494059|-	4	5	5	2	1|87493969|87493994|-|U0|GAATCCTGCCGACTACGGAGCCGTTA	4.44897	2.10926	17	22	15	3	1|87494004|87494020|-|U0|CCATTGGGGTCCCCCCG	21.0741	4.59066	13	18	11	3	1|87494008|87494029|-|U1_19T|ACTGGAAATCCATTGGGGTCCC	22.1919	4.71083	28	53	41	12	1|87494006|87494021|-|U0|TCCATTGGGGTCCCCC	52.6683	7.25729	26	38	24	5	1|87494004|87494020|-|U0|CCATTGGGGTCCCCCCG	76.5251	8.74786		5		22		18		53		38
tRNA|ENSGALT00000028679|n||sense	chr1:87494268-87494341|+	24	792	56	604	1|87494328|87494344|+|U1_16T|CCCCGTACGGGCCACCA	704.717	26.5465	25	184	50	63	1|87494328|87494344|+|U1_16T|CCCCGTACGGGCCACCA	176.257	13.2762	26	230	51	60	1|87494325|87494344|+|U1_19T|GATCCCCGTACGGGCCACCA	283.563	16.8393	20	304	67	172	1|87494328|87494344|+|U1_16T|CCCCGTACGGGCCACCA	302.097	17.3809	22	196	44	97	1|87494328|87494344|+|U1_16T|CCCCGTACGGGCCACCA	394.708	19.8673		792		184		230		304		196
tRNA|ENSGALT00000028680|n||sense	chr1:87494562-87494633|+	1	1	1	1	1|87494610|87494638|-|U0|GGGCGGCCGTGATCGTATAGTGGTCAGTA	0.889795	0.943289	0	0	0	0		0	0	0	0	0	0		0	0	0	0	0	0		0	0	0	0	0	0		0	0		1		0		0		0		0
tRNA|ENSGALT00000028681|n||sense	chr1:87494749-87494820|-	14	51	33	32	1|87494798|87494826|-|U0|GTTCTCTCCTCGTTAGTATAGTGGTGAGT	45.3795	6.73643	15	34	10	10	1|87494798|87494826|-|U0|GTTCTCTCCTCGTTAGTATAGTGGTGAGT	32.5691	5.70694	20	49	12	14	1|87494745|87494766|-|U1_4T|CGATTCCCCGACGGGGAGCCGT	60.4113	7.77247	22	83	54	48	1|87494798|87494826|-|U0|GTTCTCTCCTCGTTAGTATAGTGGTGAGT	82.4805	9.08188	18	48	26	19	1|87494796|87494826|-|U0|GTTCTCTCCTCGTTAGTATAGTGGTGAGTAT	96.6633	9.83175		51		34		49		83		48
tRNA|ENSGALT00000028682|n||sense	chr1:87495989-87496060|+	22	108	58	38	1|87495983|87496011|+|U0|CCCAGCTCCTCGTTAGTATAGTGGTGAGT	96.0978	9.80295	18	46	30	24	1|87495983|87496011|+|U0|CCCAGCTCCTCGTTAGTATAGTGGTGAGT	44.0641	6.63808	12	27	20	11	1|87495983|87496013|+|U0|CCCAGCTCCTCGTTAGTATAGTGGTGAGTAT	33.2879	5.76957	31	203	97	57	1|87495981|87496009|+|U1_4C|CACGCAGCTCCTCGTTAGTATAGTGGTGA	201.73	14.2032	25	94	33	37	1|87495981|87496012|+|U1_4C|CACGCAGCTCCTCGTTAGTATAGTGGTGAGTA	189.299	13.7586		108		46		27		203		94
tRNA|ENSGALT00000028683|n||sense	chr1:87496235-87496308|+	5	14	9	8	1|87496231|87496259|+|U0|TGACGGCCGGTTAGCTCAGTTGGTTAGAG	12.4571	3.52946	14	24	13	10	1|87496231|87496259|+|U0|TGACGGCCGGTTAGCTCAGTTGGTTAGAG	22.99	4.79479	6	14	12	9	1|87496231|87496262|+|U0|TGACGGCCGGTTAGCTCAGTTGGTTAGAGCGT	17.2604	4.15456	8	20	13	8	1|87496231|87496259|+|U0|TGACGGCCGGTTAGCTCAGTTGGTTAGAG	19.8748	4.45812	6	12	9	7	1|87496231|87496262|+|U0|TGACGGCCGGTTAGCTCAGTTGGTTAGAGCGT	24.1658	4.91587		14		24		14		20		12
tRNA|ENSGALT00000028684|n||antisense	chr1:88859188-88859261|+	0	0	0	0		0	0	0	0	0	0		0	0	0	0	0	0		0	0	1	1	0	1	1|88859247|88859273|-|U1_1T|TCAAAATACACTTGGCCCGTACGGGGC	0.993741	0.996866	0	0	0	0		0	0			0		0		0		1		0
tRNA|ENSGALT00000028684|n||sense	chr1:88859188-88859261|+	3	4	3	2	1|88859175|88859203|+|U0|TGCATCAGAGGGTGGCCGGTTAGCTCAGT	3.55918	1.88658	3	3	1	1	1|88859245|88859267|+|U1_22T|GATCCCCGTACGGGCCAAGTGAA	2.87375	1.69521	4	7	6	4	1|88859185|88859216|+|U0|GGTGGCCGGTTAGCTCAGTTGGTTAGAGCGTG	8.63019	2.93772	1	1	0	1	1|88859248|88859268|+|U1_16G|CCCCGTACGGGCCAAATGTAT	0.993741	0.996866	2	2	2	1	1|88859252|88859268|+|U0|GTACGGGCCAAGTGTAT	4.02764	2.0069		4		3		7		1		2
tRNA|ENSGALT00000028685|n||sense	chr1:89105829-89105902|+	6	12	10	5	1|89105824|89105852|+|U0|GCGCCGGCCGGTTAGCTCAGTTGGTTAGA	10.6775	3.26765	8	24	20	15	1|89105824|89105852|+|U0|GCGCCGGCCGGTTAGCTCAGTTGGTTAGA	22.99	4.79479	10	26	25	13	1|89105824|89105855|+|U0|GCGCCGGCCGGTTAGCTCAGTTGGTTAGAGCG	32.055	5.66171	7	16	12	7	1|89105824|89105852|+|U0|GCGCCGGCCGGTTAGCTCAGTTGGTTAGA	15.8999	3.98746	2	6	6	5	1|89105824|89105855|+|U0|GCGCCGGCCGGTTAGCTCAGTTGGTTAGAGCG	12.0829	3.47605		12		24		26		16		6
tRNA|ENSGALT00000028689|n||sense	chr1:122652020-122652092|+	0	0	0	0		0	0	0	0	0	0		0	0	0	0	0	0		0	0	0	0	0	0		0	0	1	1	1	1	1|122652019|122652050|+|U0|TGGTTCCATAGTGTAGTGGTTATCACGTCTGC	2.01382	1.41909		0		0		0		0		1
tRNA|ENSGALT00000028690|n||antisense	chr1:123939326-123939398|+	1	2	2	2	1|123939316|123939337|-|U0|CACTATGGAACCGCTACGGAAA	1.77959	1.33401	1	1	0	1	1|123939384|123939403|-|U1_16A|AGCGGTGGTTCCACTGGGGC	0.957916	0.978732	0	0	0	0		0	0	0	0	0	0		0	0	0	0	0	0		0	0			2		1		0		0		0
tRNA|ENSGALT00000028690|n||sense	chr1:123939326-123939398|+	32	112	81	33	1|123939363|123939391|+|U0|CGCAGAAGGTCCTGGGTTCGAGCCCCAGT	99.657	9.98283	53	146	103	28	1|123939363|123939391|+|U0|CGCAGAAGGTCCTGGGTTCGAGCCCCAGT	139.856	11.8261	53	118	77	27	1|123939363|123939394|+|U0|CGCAGAAGGTCCTGGGTTCGAGCCCCAGTGGA	145.48	12.0615	52	189	122	54	1|123939363|123939391|+|U0|CGCAGAAGGTCCTGGGTTCGAGCCCCAGT	187.817	13.7046	37	104	71	24	1|123939363|123939394|+|U0|CGCAGAAGGTCCTGGGTTCGAGCCCCAGTGGA	209.437	14.4719		112		146		118		189		104
tRNA|ENSGALT00000028691|n||sense	chr1:137533153-137533224|-	2	2	0	1	1|137533206|137533231|-|U1_8G|GCCAACTGGCTCGTTGGTTTAGGGGT	1.77959	1.33401	0	0	0	0		0	0	2	2	1	1	1|137533204|137533228|-|U1_1A|AACTGGCTCGTTGGTCTAGGGGTAA	2.46577	1.57028	1	2	2	2	1|137533206|137533227|-|U0|ACTGGCTCGTTGGTCTAGGGGT	1.98748	1.40978	0	0	0	0		0	0		2		0		2		2		0
tRNA|ENSGALT00000028692|n||sense	chr1:142239702-142239774|-	2	2	1	1	1|142239752|142239780|-|U0|GCGGGCGTTTCCGTAGTGTAGTGGTTATC	1.77959	1.33401	4	9	6	4	1|142239752|142239780|-|U0|GCGGGCGTTTCCGTAGTGTAGTGGTTATC	8.62124	2.9362	4	4	3	1	1|142239750|142239780|-|U0|GCGGGCGTTTCCGTAGTGTAGTGGTTATCAC	4.93154	2.22071	5	10	8	4	1|142239756|142239784|-|U0|GGCAGCGGGCGTTTCCGTAGTGTAGTGGT	9.93741	3.15237	5	5	4	1	1|142239699|142239715|-|U0|ACCAGGCGGAAACATTG	10.0691	3.17318		2		9		4		10		5
tRNA|ENSGALT00000028694|n||sense	chr1:150119529-150119601|-	1	1	0	1	1|150119524|150119542|-|U1_5C|CCCGGGTTTCGGCACAACA	0.889795	0.943289	1	2	2	2	1|150119578|150119600|-|U0|CCGAAATAGCTCAGCTGGGAGAG	1.91583	1.38414	1	1	1	1	1|150119578|150119595|-|U0|ATAGCTCAGCTGGGAGAG	1.23288	1.11035	5	6	4	2	1|150119576|150119604|-|U0|TAAGCCGAAATAGCTCAGCTGGGAGAGCG	5.96245	2.44181	6	6	3	1	1|150119579|150119595|-|U0|ATAGCTCAGCTGGGAGA	12.0829	3.47605		1		2		1		6		6
tRNA|ENSGALT00000028695|n||sense	chr1:150679953-150680025|+	3	8	7	6	1|150679947|150679975|+|U0|CCGAGAGCCGAAATAGCTCAGTTGGGAGA	7.11836	2.66802	8	13	7	3	1|150679947|150679975|+|U1_2C|CGGAGAGCCGAAATAGCTCAGTTGGGAGA	12.4529	3.52887	7	9	4	2	1|150679947|150679964|+|U1_2C|CGGAGAGCCGAAATAGCT	11.096	3.33106	6	11	10	4	1|150679947|150679975|+|U0|CCGAGAGCCGAAATAGCTCAGTTGGGAGA	10.9312	3.30623	5	6	3	2	1|150679947|150679978|+|U0|CCGAGAGCCGAAATAGCTCAGTTGGGAGAGCG	12.0829	3.47605		8		13		9		11		6
tRNA|ENSGALT00000028696|n||sense	chr1:152583969-152584040|+	3	5	5	3	1|152584027|152584041|+|U0|TCCCGGACAAGCCCA	4.44897	2.10926	0	0	0	0		0	0	2	2	1	1	1|152584028|152584043|+|U0|CCCGGACAAGCCCAAT	2.46577	1.57028	1	3	3	3	1|152584024|152584040|+|U0|AAATCCCGGACAAGCCC	2.98122	1.72662	1	1	0	1	1|152584024|152584040|+|U1_14G|AAATCCCGGACAAACCC	2.01382	1.41909		5		0		2		3		1
tRNA|ENSGALT00000028697|n||sense	chr1:153533726-153533807|+	0	0	0	0		0	0	1	1	0	1	1|153533732|153533751|-|U1_8A|CACAGGTGCAAACCCTGTCA	0.957916	0.978732	0	0	0	0		0	0	0	0	0	0		0	0	0	0	0	0		0	0		0		1		0		0		0
tRNA|ENSGALT00000028702|n||sense	chr1:179369011-179369084|+	3	3	2	1	1|179369007|179369026|+|U0|ACGGGTCTCTGTGGCGCAAT	2.66938	1.63382	8	13	7	4	1|179369007|179369026|+|U0|ACGGGTCTCTGTGGCGCAAT	12.4529	3.52887	9	9	4	1	1|179369005|179369020|+|U0|CAACGGGTCTCTGTGG	11.096	3.33106	15	55	22	16	1|179369007|179369026|+|U1_20T|ACGGGTCTCTGTGGCGCAAA	54.6558	7.39295	14	39	22	7	1|179369007|179369033|+|U0|ACGGGTCTCTGTGGCGCAATCGGTTAG	78.5389	8.86222		3		13		9		55		39
tRNA|ENSGALT00000028703|n||sense	chr1:179369292-179369364|+	2	3	0	2	1|179369352|179369367|+|U1_15G|CCGGGCGGAAACACAC	2.66938	1.63382	5	5	1	1	1|179369352|179369367|+|U1_15G|CCGGGCGGAAACACAC	4.78958	2.18851	3	4	2	2	1|179369286|179369317|+|U1_4A|AGGGAGGTTTCCGTAGTGTAGTGGTTATCACG	4.93154	2.22071	2	4	0	3	1|179369285|179369313|+|U1_5A|AAGGGAGGTTTCCGTAGTGTAGTGGTTAT	3.97497	1.99373	2	3	0	2	1|179369286|179369317|+|U1_4A|AGGGAGGTTTCCGTAGTGTAGTGGTTATCACG	6.04146	2.45794		3		5		4		4		3
tRNA|ENSGALT00000028704|n||sense	chr1:187522915-187522986|+	1	1	0	1	1|187522911|187522928|-|U1_1A|TCCCGGACGAGCCCAACA	0.889795	0.943289	0	0	0	0		0	0	0	0	0	0		0	0	3	5	2	2	1|187522909|187522928|-|U1_1A|TCCCGGACGAGCCCAACTTG	4.96871	2.22906	1	1	1	1	1|187522910|187522931|-|U0|AAATCCCGGACGAGCCCAACTT	2.01382	1.41909		1		0		0		5		1
tRNA|ENSGALT00000028705|n||sense	chr10:243182-243253|-	2	2	0	1	10|243178|243198|-|U1_4A|GAATCCGAGTCACGGCACCGC	1.77959	1.33401	2	2	0	1	10|243180|243199|-|U1_2A|CGAATCCGAGTCACGGCACC	1.91583	1.38414	5	5	0	1	10|243180|243199|-|U1_2A|CGAATCCGAGTCACGGCACC	6.16442	2.48283	1	1	1	1	10|243234|243260|-|U0|GTAGCGCGCCGTGATCGTATAGTGGTT	0.993741	0.996866	3	5	3	3	10|243237|243268|-|U0|CAGCCCCGGTAGCGCGCCGTGATCGTATAGTG	10.0691	3.17318		2		2		5		1		5
tRNA|ENSGALT00000028706|n||sense	chr10:187493-187564|-	5	11	10	4	10|187541|187569|-|U0|GCAGCAGCAGAGTGGCGCAGCGGAAGCGT	9.78774	3.12854	2	2	1	1	10|187542|187570|-|U1_29A|AGCAGCAGCAGAGTGGCGCAGCGGAAGCG	1.91583	1.38414	1	1	1	1	10|187486|187501|-|U0|CCTCTGCTAGTAGGTT	1.23288	1.11035	2	3	0	2	10|187548|187569|-|U1_1C|GCAGCAGCAGAGTGGCGCAGCA	2.98122	1.72662	2	2	0	1	10|187487|187505|-|U1_17A|CCATCCTCTGCTAGTAGGT	4.02764	2.0069		11		2		1		3		2
tRNA|ENSGALT00000028712|n||sense	chr10:20307068-20307139|-	2	4	4	3	10|20307115|20307143|-|U0|CCGCGGTTCCATGGTGTAATGGTTAGCAC	3.55918	1.88658	3	7	5	5	10|20307115|20307143|-|U0|CCGCGGTTCCATGGTGTAATGGTTAGCAC	6.70541	2.58948	4	10	9	7	10|20307112|20307143|-|U0|CCGCGGTTCCATGGTGTAATGGTTAGCACTCT	12.3288	3.51125	5	8	4	3	10|20307115|20307143|-|U0|CCGCGGTTCCATGGTGTAATGGTTAGCAC	7.94993	2.81956	2	2	1	1	10|20307064|20307084|-|U1_6G|AAATCTCGGTGGAACATGAGC	4.02764	2.0069		4		7		10		8		2
tRNA|ENSGALT00000028713|n||sense	chr11:777400-777471|+	0	0	0	0		0	0	1	1	0	1	11|777454|777469|+|U1_16G|CGAATCCGAGTCACAA	0.957916	0.978732	2	2	1	1	11|777441|777469|+|U1_16A|AGCAACCTCGGTTCGGATCCGAGTCACAG	2.46577	1.57028	1	2	0	2	11|777396|777424|+|U1_13T|TGCAGCTGTGATCGTATAGTGGTCAGTAC	1.98748	1.40978	2	3	0	2	11|777396|777426|+|U1_13T|TGCAGCTGTGATCGTATAGTGGTCAGTACTC	6.04146	2.45794		0		1		2		2		3
tRNA|ENSGALT00000028715|n||sense	chr11:1628924-1628994|-	9	24	6	10	11|1628920|1628941|-|U1_4C|CGATTCCCGGCCAATGCACCAC	21.3551	4.62115	17	44	12	12	11|1628972|1629000|-|U0|GCTGGAGCATTGGTGGTTCAGTGGTAGAA	42.1483	6.49217	19	48	4	13	11|1628920|1628941|-|U1_4C|CGATTCCCGGCCAATGCACCAC	59.1785	7.69275	22	78	11	28	11|1628920|1628941|-|U1_4C|CGATTCCCGGCCAATGCACCAC	77.5118	8.80408	16	67	7	28	11|1628920|1628941|-|U1_4C|CGATTCCCGGCCAATGCACCAC	134.926	11.6158		24		44		48		78		67
tRNA|ENSGALT00000028716|n||sense	chr11:1637836-1637906|+	71	453	108	68	11|1637831|1637859|+|U0|GCGCAGCATTGGTGGTTCAGTGGTAGAAT	403.077	20.0768	93	963	133	159	11|1637837|1637865|+|U1_25C|CATTGGTGGTTCAGTGGTAGAATTTTTGC	922.473	30.3722	79	299	102	40	11|1637837|1637868|+|U0|CATTGGTGGTTCAGTGGTAGAATTCTTGCCTG	368.632	19.1998	94	1220	241	218	11|1637837|1637865|+|U1_25C|CATTGGTGGTTCAGTGGTAGAATTTTTGC	1212.36	34.819	75	257	87	27	11|1637837|1637866|+|U0|CATTGGTGGTTCAGTGGTAGAATTCTTGCC	517.551	22.7498		453		963		299		1220		257
tRNA|ENSGALT00000028717|n||sense	chr11:10726439-10726512|+	12	15	6	4	11|10726444|10726470|+|U0|CGTGGCTTAGTTGGTTAAAGCGCCTGT	13.3469	3.65334	7	11	4	3	11|10726450|10726470|+|U0|TTAGTTGGTTAAAGCGCCTGT	10.5371	3.24609	10	11	4	2	11|10726450|10726470|+|U0|TTAGTTGGTTAAAGCGCCTGT	13.5617	3.68263	4	5	1	2	11|10726450|10726470|+|U1_20G|TTAGTTGGTTAAAGCGCCTAT	4.96871	2.22906	6	6	2	1	11|10726450|10726472|+|U1_18C|TTAGTTGGTTAAAGCGCATGTCT	12.0829	3.47605		15		11		11		5		6
tRNA|ENSGALT00000028718|n||sense	chr11:19746037-19746109|-	9	20	17	5	11|19746088|19746113|-|U0|AGGAGCCTCGTTAGCGCAGTAGGTAG	17.7959	4.21852	24	41	24	4	11|19746088|19746113|-|U0|AGGAGCCTCGTTAGCGCAGTAGGTAG	39.2746	6.26694	18	23	15	4	11|19746037|19746068|-|U0|GAAGGTCGTGAGTTCGAGCCTCACACGGGGCA	28.3563	5.32507	30	55	32	8	11|19746026|19746052|-|U0|AGCCTCACACGGGGCAAGTTGGCTTTC	54.6558	7.39295	14	17	8	3	11|19746037|19746068|-|U0|GAAGGTCGTGAGTTCGAGCCTCACACGGGGCA	34.2349	5.85106		20		41		23		55		17
tRNA|ENSGALT00000028719|n||sense	chr12:10326829-10326911|+	3	3	0	1	12|10326830|10326849|+|U1_5G|CCAGCATGGCCGAGTGGTGA	2.66938	1.63382	5	5	2	1	12|10326830|10326849|+|U1_15T|CCAGGATGGCCGAGCGGTGA	4.78958	2.18851	4	4	2	1	12|10326830|10326848|+|U1_18T|CCAGGATGGCCGAGTGGAG	4.93154	2.22071	4	4	2	1	12|10326830|10326852|+|U1_5G|CCAGAATGGCCGAGTGGTGAAGG	3.97497	1.99373	5	6	2	2	12|10326830|10326861|+|U1_30A|CCAGGATGGCCGAGTGGTGAAGGCGTTGGGCT	12.0829	3.47605		3		5		4		4		6
tRNA|ENSGALT00000028720|n||sense	chr13:4459825-4459896|+	19	82	37	30	13|4459879|4459900|+|U1_19A|CGATTCCCCGACGGGGAGCCAG	72.9631	8.54185	38	118	59	22	13|4459879|4459899|+|U0|CGATTCCCCGACGGGGAGACA	113.034	10.6317	64	249	105	33	13|4459879|4459900|+|U1_19A|CGATTCCCCGACGGGGAGCCAG	306.988	17.5211	43	134	68	24	13|4459879|4459900|+|U1_19A|CGATTCCCCGACGGGGAGCCAG	133.161	11.5396	47	160	60	22	13|4459879|4459900|+|U1_19A|CGATTCCCCGACGGGGAGCCAG	322.211	17.9502		82		118		249		134		160
tRNA|ENSGALT00000028722|n||sense	chr14:8858409-8858490|-	19	47	33	9	14|8858466|8858493|-|U0|GGCGGTAGCGTGGCCGAGTGGTCTAAGG	41.8203	6.46686	35	56	33	6	14|8858474|8858489|-|U0|GTAGCGTGGCCGAGTG	53.6433	7.32416	32	60	41	9	14|8858474|8858489|-|U0|GTAGCGTGGCCGAGTG	73.9731	8.60076	41	77	48	9	14|8858472|8858489|-|U0|GTAGCGTGGCCGAGTGGT	76.5181	8.74746	24	58	43	9	14|8858466|8858493|-|U0|GGCGGTAGCGTGGCCGAGTGGTCTAAGG	116.801	10.8075		47		56		60		77		58
tRNA|ENSGALT00000028723|n||sense	chr14:8887723-8887804|+	2	3	3	2	14|8887719|8887747|+|U0|CGACGGTAGCGTGGCCGAGCGGTCTAAGG	2.66938	1.63382	2	2	0	1	14|8887719|8887737|+|U1_1C|GGACGGTAGCGTGGCCGAG	1.91583	1.38414	2	2	1	1	14|8887719|8887737|+|U1_1C|GGACGGTAGCGTGGCCGAG	2.46577	1.57028	8	10	6	2	14|8887719|8887737|+|U0|CGACGGTAGCGTGGCCGAG	9.93741	3.15237	6	8	4	3	14|8887719|8887737|+|U1_1C|GGACGGTAGCGTGGCCGAG	16.1106	4.0138		3		2		2		10		8
tRNA|ENSGALT00000028724|n||sense	chr15:4537091-4537162|-	8	74	70	47	15|4537089|4537104|-|U0|CCCCGGCATCTCCACA	65.8448	8.11448	22	43	26	10	15|4537089|4537104|-|U0|CCCCGGCATCTCCACA	41.1904	6.41797	22	45	32	14	15|4537089|4537104|-|U0|CCCCGGCATCTCCACA	55.4798	7.44848	9	74	71	48	15|4537089|4537104|-|U0|CCCCGGCATCTCCACA	73.5369	8.57536	13	50	42	25	15|4537089|4537104|-|U0|CCCCGGCATCTCCACA	100.691	10.0345		74		43		45		74		50
tRNA|ENSGALT00000028725|n||sense	chr15:4537920-4537991|+	52	201	85	54	15|4537917|4537944|+|U0|CCGTCCTCGTTAGTATAGTGGTGAGTAT	178.849	13.3734	17	30	17	12	15|4537917|4537944|+|U0|CCGTCCTCGTTAGTATAGTGGTGAGTAT	28.7375	5.36073	8	18	12	8	15|4537917|4537947|+|U0|CCGTCCTCGTTAGTATAGTGGTGAGTATCCC	22.1919	4.71083	36	175	72	46	15|4537915|4537943|+|U1_2A|TGCCGTCCTCGTTAGTATAGTGGTGAGTA	173.905	13.1873	26	107	55	33	15|4537917|4537947|+|U0|CCGTCCTCGTTAGTATAGTGGTGAGTATCCC	215.479	14.6792		201		30		18		175		107
tRNA|ENSGALT00000028726|n||sense	chr15:4538267-4538338|+	22	33	20	6	15|4538322|4538350|+|U0|AATCCCCGGCATCTCCACGGGCGCCCAGT	29.3632	5.41878	28	48	34	9	15|4538305|4538333|+|U0|TATGAGGTCCCGGGTTCAATCCCCGGCAT	45.98	6.78085	25	47	33	7	15|4538304|4538333|+|U0|GTATGAGGTCCCGGGTTCAATCCCCGGCAT	57.9456	7.6122	43	96	58	10	15|4538305|4538333|+|U0|TATGAGGTCCCGGGTTCAATCCCCGGCAT	95.3992	9.76725	29	45	20	3	15|4538325|4538342|+|U1_16G|CCCCGGCATCTCCACCGG	90.6218	9.51955		33		48		47		96		45
tRNA|ENSGALT00000028728|n||sense	chr16:162711-162784|+	3	4	2	2	16|162710|162733|+|U0|CGTCTCTGTGGCGCAATCGGTTAG	3.55918	1.88658	0	0	0	0		0	0	1	1	1	1	16|162710|162739|+|U0|CGTCTCTGTGGCGCAATCGGTTAGCGCGTT	1.23288	1.11035	1	2	0	2	16|162764|162790|+|U1_23G|GTTCGAGCCCACCCAGGGACGAAGAAG	1.98748	1.40978	1	1	1	1	16|162708|162739|+|U0|CGCGTCTCTGTGGCGCAATCGGTTAGCGCGTT	2.01382	1.41909		4		0		1		2		1
tRNA|ENSGALT00000028729|n||sense	chr16:160730-160802|+	1	1	0	1	16|160725|160753|+|U1_24T|ATGGTGGCTCCATAGCTCAGGGGGTAGAG	0.889795	0.943289	6	6	5	1	16|160770|160786|+|U1_16C|CAGGGGTCGCGAGTTAA	5.7475	2.39739	3	3	3	1	16|160769|160786|+|U0|CCAGGGGTCGCGAGTTCA	3.69865	1.92319	6	9	7	3	16|160789|160803|+|U0|TCTCGCTGGGGCCTC	8.94367	2.9906	3	3	2	1	16|160789|160803|+|U0|TCTCGCTGGGGCCTC	6.04146	2.45794		1		6		3		9		3
tRNA|ENSGALT00000028730|n||sense	chr16:161964-162045|-	4	4	2	1	16|161959|161976|-|U1_5C|CCCACCGCTGCCACGAAC	3.55918	1.88658	2	2	2	1	16|161960|161983|-|U0|TTCGAATCCCACCGCTGCCAGGAA	1.91583	1.38414	2	2	1	1	16|161953|161980|-|U1_2A|GAATCCCACCGCTGCCAGGAACTCATAT	2.46577	1.57028	2	3	1	2	16|162021|162049|-|U1_9C|TCGAGGTAGCGTGGCCGAGCAGTCTAAGG	2.98122	1.72662	1	2	2	2	16|161960|161980|-|U0|GAATCCCACCGCTGCCAGGAA	4.02764	2.0069		4		2		2		3		2
tRNA|ENSGALT00000028731|n||sense	chr16:161499-161571|+	1	1	1	1	16|161494|161522|+|U0|AGTGGGTTTCTGTAGTGTAGTGGTTATCA	0.889795	0.943289	6	8	3	3	16|161494|161522|+|U0|AGTGGGTTTCTGTAGTGTAGTGGTTATCA	7.66333	2.76827	5	6	5	2	16|161502|161533|+|U0|TCTGTAGTGTAGTGGTTATCACGTTCGCCTAA	7.39731	2.7198	6	15	11	7	16|161494|161522|+|U0|AGTGGGTTTCTGTAGTGTAGTGGTTATCA	14.9061	3.86084	6	8	5	2	16|161491|161522|+|U0|ATAAGTGGGTTTCTGTAGTGTAGTGGTTATCA	16.1106	4.0138		1		8		6		15		8
tRNA|ENSGALT00000028732|n||sense	chr16:160954-161025|+	7	15	9	4	16|160950|160978|+|U0|GGGCGGCTCGTTGGTCTAGGGGTATGATT	13.3469	3.65334	3	4	2	2	16|160950|160971|+|U0|GGGCGGCTCGTTGGTCTAGGGG	3.83166	1.95746	2	3	3	2	16|160950|160980|+|U0|GGGCGGCTCGTTGGTCTAGGGGTATGATTCT	3.69865	1.92319	9	16	10	6	16|160950|160978|+|U0|GGGCGGCTCGTTGGTCTAGGGGTATGATT	15.8999	3.98746	8	13	9	2	16|160950|160978|+|U0|GGGCGGCTCGTTGGTCTAGGGGTATGATT	26.1796	5.1166		15		4		3		16		13
tRNA|ENSGALT00000028733|n||sense	chr16:162376-162448|+	3	6	5	4	16|162377|162405|+|U0|GCTCCATAGCTCAGGGGTCAGAGCACTGG	5.33877	2.31058	20	39	20	14	16|162377|162405|+|U0|GCTCCATAGCTCAGGGGTCAGAGCACTGG	37.3587	6.11218	11	21	6	6	16|162377|162395|+|U1_18T|GCTCCATAGCTCAGGGGCC	25.8906	5.08828	15	46	29	8	16|162377|162395|+|U0|GCTCCATAGCTCAGGGGTC	45.7121	6.76107	12	20	10	5	16|162377|162395|+|U0|GCTCCATAGCTCAGGGGTC	40.2764	6.34637		6		39		21		46		20
tRNA|ENSGALT00000028734|n||sense	chr16:147287-147359|+	0	0	0	0		0	0	2	3	1	2	16|147285|147313|+|U1_2A|ATGCCCGGCTAGCTCAGTCGGTAGAGCAT	2.87375	1.69521	2	2	2	1	16|147284|147298|+|U0|CAAGCCCGGCTAGCT	2.46577	1.57028	5	12	10	6	16|147284|147312|+|U0|CAAGCCCGGCTAGCTCAGTCGGTAGAGCA	11.9249	3.45324	4	4	3	1	16|147284|147313|+|U0|CAAGCCCGGCTAGCTCAGTCGGTAGAGCAT	8.05528	2.83818		0		3		2		12		4
tRNA|ENSGALT00000028735|n||sense	chr16:145546-145618|+	2	8	7	7	16|145543|145571|+|U0|CCAGCCCGGCTAGCTCAGTCGGTAGAGCA	7.11836	2.66802	4	15	11	11	16|145543|145571|+|U0|CCAGCCCGGCTAGCTCAGTCGGTAGAGCA	14.3687	3.79061	7	14	8	7	16|145543|145574|+|U0|CCAGCCCGGCTAGCTCAGTCGGTAGAGCATGA	17.2604	4.15456	5	24	23	18	16|145543|145571|+|U0|CCAGCCCGGCTAGCTCAGTCGGTAGAGCA	23.8498	4.88363	5	19	17	15	16|145543|145574|+|U0|CCAGCCCGGCTAGCTCAGTCGGTAGAGCATGA	38.2626	6.18567		8		15		14		24		19
tRNA|ENSGALT00000028736|n||sense	chr16:145157-145228|+	2	3	0	2	16|145155|145176|+|U1_17G|GCTCCCTGGTGGTCTAATGGTT	2.66938	1.63382	4	4	1	1	16|145153|145181|+|U1_28A|CAGCTCCCTGGTGGTCTAGTGGTTAGGGT	3.83166	1.95746	3	3	2	1	16|145153|145175|+|U1_23T|CAGCTCCCTGGTGGTCTAGTGGC	3.69865	1.92319	5	15	11	11	16|145151|145179|+|U0|CGCAGCTCCCTGGTGGTCTAGTGGTTAGG	14.9061	3.86084	5	7	5	2	16|145153|145182|+|U0|CAGCTCCCTGGTGGTCTAGTGGTTAGGATT	14.0967	3.75456		3		4		3		15		7
tRNA|ENSGALT00000028738|n||sense	chr16:143093-143164|-	54	153	73	43	16|143146|143163|-|U0|CCCTGGTGGTCTAGTGGC	136.139	11.6678	75	432	277	233	16|143146|143163|-|U0|CCCTGGTGGTCTAGTGGC	413.82	20.3426	76	425	286	225	16|143146|143163|-|U0|CCCTGGTGGTCTAGTGGC	523.976	22.8905	139	1015	558	433	16|143146|143163|-|U0|CCCTGGTGGTCTAGTGGC	1008.65	31.7592	83	587	361	261	16|143146|143163|-|U0|CCCTGGTGGTCTAGTGGC	1182.11	34.3819		153		432		425		1015		587
tRNA|ENSGALT00000028740|n||sense	chr16:142042-142114|+	0	0	0	0		0	0	0	0	0	0		0	0	4	8	7	3	16|142040|142071|+|U0|GCGCCCGGCTAGCTCAGTCGGTAGAGCATGAG	9.86308	3.14055	0	0	0	0		0	0	3	14	14	6	16|142040|142071|+|U0|GCGCCCGGCTAGCTCAGTCGGTAGAGCATGAG	28.1935	5.30975		0		0		8		0		14
tRNA|ENSGALT00000028741|n||sense	chr16:141732-141804|-	0	0	0	0		0	0	1	1	0	1	16|141781|141809|-|U1_2G|TGGAGGTTTCTGTAGTGTAGTGGTTATTA	0.957916	0.978732	2	2	1	1	16|141777|141807|-|U0|GAGGTTTCTGTAGTGTAGTGGTTATCACGTT	2.46577	1.57028	1	1	0	1	16|141781|141809|-|U1_1T|TGGAGGTTTCTGTAGTGTAGTGGTTATCC	0.993741	0.996866	2	2	1	1	16|141777|141807|-|U1_19C|GAGGTTTCTGTAATGTAGTGGTTATCACGTT	4.02764	2.0069		0		1		2		1		2
tRNA|ENSGALT00000028742|n||sense	chr16:141433-141504|+	5	10	3	4	16|141429|141457|+|U1_1G|TCCCTCCCTGGTGGTCTAGTGGTTAGGAT	8.89795	2.98294	9	12	6	2	16|141429|141457|+|U1_1G|TCCCTCCCTGGTGGTCTAGTGGTTAGGAT	11.495	3.39043	12	15	1	3	16|141429|141458|+|U1_1G|TCCCTCCCTGGTGGTCTAGTGGTTAGGATT	18.4933	4.30038	13	35	18	13	16|141430|141458|+|U0|CCCTCCCTGGTGGTCTAGTGGTTAGGATT	34.7809	5.89754	12	23	13	9	16|141430|141458|+|U0|CCCTCCCTGGTGGTCTAGTGGTTAGGATT	46.3178	6.80572		10		12		15		35		23
tRNA|ENSGALT00000028743|n||sense	chr16:121833-121905|+	6	10	7	3	16|121830|121846|+|U0|TCAGCCCGGCTAGCTCA	8.89795	2.98294	6	11	10	6	16|121830|121858|+|U0|TCAGCCCGGCTAGCTCAGTCGGTAGAGCA	10.5371	3.24609	7	14	11	8	16|121830|121861|+|U0|TCAGCCCGGCTAGCTCAGTCGGTAGAGCATGA	17.2604	4.15456	7	20	16	7	16|121830|121858|+|U0|TCAGCCCGGCTAGCTCAGTCGGTAGAGCA	19.8748	4.45812	5	17	17	12	16|121830|121861|+|U0|TCAGCCCGGCTAGCTCAGTCGGTAGAGCATGA	34.2349	5.85106		10		11		14		20		17
tRNA|ENSGALT00000028745|n||sense	chr16:121418-121490|+	10	48	9	22	16|121419|121447|+|U1_28C|TTTCTGTAGTGTAGTGGTTATCACGTTTT	42.7101	6.5353	17	199	43	95	16|121419|121447|+|U1_28C|TTTCTGTAGTGTAGTGGTTATCACGTTTT	190.625	13.8067	9	14	8	3	16|121414|121441|+|U0|GCGCGTTTCTGTAGTGTAGTGGTTATCA	17.2604	4.15456	36	835	141	385	16|121419|121447|+|U1_28C|TTTCTGTAGTGTAGTGGTTATCACGTTTT	829.774	28.8058	20	54	22	12	16|121419|121447|+|U0|TTTCTGTAGTGTAGTGGTTATCACGTTCT	108.746	10.4281		48		199		14		835		54
tRNA|ENSGALT00000028747|n||antisense	chr17:5613620-5613712|+	0	0	0	0		0	0	0	0	0	0		0	0	0	0	0	0		0	0	0	0	0	0		0	0	0	0	0	0		0	0			0		0		0		0		0
tRNA|ENSGALT00000028747|n||sense	chr17:5613620-5613712|+	37	130	94	39	17|5613678|5613701|+|U0|TTCAAAGGTTGTGGGTTCGAGTCC	115.673	10.7552	72	303	209	142	17|5613678|5613701|+|U0|TTCAAAGGTTGTGGGTTCGAGTCC	290.249	17.0367	52	232	174	92	17|5613678|5613709|+|U0|TTCAAAGGTTGTGGGTTCGAGTCCCACCAGAG	286.029	16.9124	92	475	325	153	17|5613621|5613641|+|U0|GCTCTGTGGCGCAATGGATAG	472.027	21.7262	73	305	221	91	17|5613621|5613641|+|U0|GCTCTGTGGCGCAATGGATAG	614.215	24.7834		130		303		232		475		305
tRNA|ENSGALT00000028748|n||sense	chr17:1694435-1694507|+	1	1	1	1	17|1694430|1694458|+|U0|CCAAAGGCTCCATAGCTCAGGGGTTAGAG	0.889795	0.943289	2	3	3	2	17|1694473|1694501|+|U0|ACCAGGGGTCGTGAGTTCAAATCTCACTG	2.87375	1.69521	3	3	1	1	17|1694474|1694502|+|U1_19A|CCAGGGGTCGTGAGTTCATATCTCACTGG	3.69865	1.92319	5	5	3	1	17|1694452|1694468|+|U0|GTTAGAGCACTGGTCTA	4.96871	2.22906	2	2	0	1	17|1694475|1694502|+|U1_18A|CAGGGGTCGTGAGTTCATATCTCACTGG	4.02764	2.0069		1		3		3		5		2
tRNA|ENSGALT00000028749|n||sense	chr18:1105682-1105753|+	2	3	3	2	18|1105677|1105705|+|U0|GGTGGAGCAGAGTGGCGCAGCGGAAGCGT	2.66938	1.63382	3	3	2	1	18|1105741|1105758|+|U0|CCATCCTCTGCTAAGCTT	2.87375	1.69521	0	0	0	0		0	0	1	1	1	1	18|1105679|1105707|+|U0|TGGAGCAGAGTGGCGCAGCGGAAGCGTGC	0.993741	0.996866	1	1	1	1	18|1105677|1105708|+|U0|GGTGGAGCAGAGTGGCGCAGCGGAAGCGTGCT	2.01382	1.41909		3		3		0		1		1
tRNA|ENSGALT00000028750|n||sense	chr18:3354924-3354995|-	15	94	79	48	18|3354934|3354960|-|U0|CAAGCAGTTGACCCGGGTTCGATTCCT	83.6407	9.14553	15	66	42	22	18|3354934|3354960|-|U0|CAAGCAGTTGACCCGGGTTCGATTCCT	63.2224	7.95125	21	86	56	36	18|3354934|3354960|-|U0|CAAGCAGTTGACCCGGGTTCGATTCCT	106.028	10.297	24	106	62	27	18|3354934|3354960|-|U0|CAAGCAGTTGACCCGGGTTCGATTCCT	105.337	10.2634	22	58	35	18	18|3354934|3354960|-|U0|CAAGCAGTTGACCCGGGTTCGATTCCT	116.801	10.8075		94		66		86		106		58
tRNA|ENSGALT00000028751|n||sense	chr18:3449993-3450064|+	5	6	4	2	18|3449990|3450018|+|U0|AGGAGCAGAGTGGCGCAGCGGAAGCGTGC	5.33877	2.31058	4	4	1	1	18|3449990|3450013|+|U1_19C|AGGAGCAGAGTGGCGCAGTGGAAG	3.83166	1.95746	1	1	0	1	18|3450053|3450072|+|U1_13A|CATCCTCTGCTAGTCTTTTC	1.23288	1.11035	6	7	4	2	18|3449990|3450018|+|U0|AGGAGCAGAGTGGCGCAGCGGAAGCGTGC	6.95619	2.63746	3	4	2	2	18|3450052|3450072|+|U1_21C|CCATCCTCTGCTAATCTTTTA	8.05528	2.83818		6		4		1		7		4
tRNA|ENSGALT00000028754|n||sense	chr18:6413175-6413246|+	9	14	12	5	18|6413213|6413241|+|U0|CCGAAGATCGCGGGTTCGAACCCCGTCCG	12.4571	3.52946	22	45	29	14	18|6413213|6413228|+|U0|CCGAAGATCGCGGGTT	43.1062	6.56553	12	35	29	13	18|6413212|6413228|+|U0|ACCGAAGATCGCGGGTT	43.151	6.56894	25	97	81	27	18|6413213|6413228|+|U0|CCGAAGATCGCGGGTT	96.3929	9.81799	24	57	44	15	18|6413213|6413228|+|U0|CCGAAGATCGCGGGTT	114.788	10.7139		14		45		35		97		57
tRNA|ENSGALT00000028755|n||sense	chr18:7402963-7403035|-	8	35	7	20	18|7403008|7403034|-|U1_9A|GCCCAGTGGCCTAATGGACAAGGCATC	31.1428	5.58057	18	93	39	31	18|7403008|7403034|-|U0|GCCCAGTGGCCTAATGGATAAGGCATC	89.0862	9.43855	24	72	21	15	18|7403005|7403034|-|U1_12A|GCCCAGTGGCCTAATGGACAAGGCATCAGC	88.7677	9.42166	39	259	67	90	18|7403008|7403034|-|U1_9A|GCCCAGTGGCCTAATGGACAAGGCATC	257.379	16.043	28	131	44	28	18|7403005|7403034|-|U1_12A|GCCCAGTGGCCTAATGGACAAGGCATCAGC	263.81	16.2422		35		93		72		259		131
tRNA|ENSGALT00000028757|n||sense	chr2:17682816-17682889|+	6	6	3	1	2|17682811|17682831|+|U1_17G|GGGCAGTCTCTGTGGCACAAT	5.33877	2.31058	2	2	1	1	2|17682813|17682838|+|U0|GCAGTCTCTGTGGCGCAATCGGTTAG	1.91583	1.38414	6	6	4	1	2|17682879|17682893|+|U0|ACCCAGGGACGACGG	7.39731	2.7198	3	3	1	1	2|17682878|17682897|+|U0|CACCCAGGGACGACGGCCGC	2.98122	1.72662	5	7	4	3	2|17682873|17682902|+|U0|GAGCCCACCCAGGGACGACGGCCGCTATTT	14.0967	3.75456		6		2		6		3		7
tRNA|ENSGALT00000028758|n||sense	chr2:19478123-19478194|+	3	3	0	1	2|19478118|19478143|+|U1_3A|AGGGCAGCAGAGTGGCGCAGCGGAAG	2.66938	1.63382	3	12	9	9	2|19478182|19478197|+|U0|CCATCCTCTGCTAGCA	11.495	3.39043	3	11	7	7	2|19478182|19478197|+|U0|CCATCCTCTGCTAGCA	13.5617	3.68263	4	15	0	10	2|19478118|19478146|+|U1_3A|AGGGCAGCAGAGTGGCGCAGCGGAAGCGT	14.9061	3.86084	4	7	0	4	2|19478118|19478149|+|U1_3A|AGGGCAGCAGAGTGGCGCAGCGGAAGCGTGCT	14.0967	3.75456		3		12		11		15		7
tRNA|ENSGALT00000028759|n||sense	chr2:21440445-21440518|-	3	3	2	1	2|21440441|21440456|-|U0|CACCCAGGGACGAGCC	2.66938	1.63382	4	5	3	2	2|21440457|21440483|-|U0|TTAACCGAAAGGTTGGTGGTTCAAGCC	4.78958	2.18851	1	1	0	1	2|21440457|21440484|-|U1_4T|GTTAACCGAAAGGTTGGTGGTTCAGGCC	1.23288	1.11035	6	8	5	3	2|21440436|21440456|-|U0|CACCCAGGGACGAGCCACTCT	7.94993	2.81956	5	7	3	2	2|21440436|21440456|-|U1_1A|CACCCAGGGACGAGCCACTCC	14.0967	3.75456		3		5		1		8		7
tRNA|ENSGALT00000028762|n||sense	chr2:47482815-47482886|-	3	3	1	1	2|47482860|47482888|-|U0|GTAGCAGAGTGGCGCAGCGGAAGCGTGCT	2.66938	1.63382	7	8	4	2	2|47482861|47482889|-|U0|AGTAGCAGAGTGGCGCAGCGGAAGCGTGC	7.66333	2.76827	8	11	3	3	2|47482807|47482827|-|U1_7A|CCATCCTCTGCTAGCATCTTT	13.5617	3.68263	2	2	1	1	2|47482809|47482826|-|U0|CATCCTCTGCTAGTATCT	1.98748	1.40978	2	2	1	1	2|47482862|47482888|-|U1_17C|GTAGCAGAGTAGCGCAGCGGAAGCGTG	4.02764	2.0069		3		8		11		2		2
tRNA|ENSGALT00000028763|n||sense	chr2:62134904-62134993|-	1	2	2	2	2|62134969|62134997|-|U0|TCTTCCTTCGATAGCTCAGCTGGTAGAGC	1.77959	1.33401	9	21	16	8	2|62134920|62134948|-|U0|TAGAAAGAAATCCTTAGGTCGCTGGTTCA	20.1162	4.48511	8	11	6	4	2|62134966|62134997|-|U0|TCTTCCTTCGATAGCTCAGCTGGTAGAGCGGA	13.5617	3.68263	12	21	12	7	2|62134969|62134997|-|U0|TCTTCCTTCGATAGCTCAGCTGGTAGAGC	20.8686	4.56821	4	8	6	5	2|62134966|62134997|-|U0|TCTTCCTTCGATAGCTCAGCTGGTAGAGCGGA	16.1106	4.0138		2		21		11		21		8
tRNA|ENSGALT00000028769|n||antisense	chr2:92453573-92453645|-	0	0	0	0		0	0	0	0	0	0		0	0	0	0	0	0		0	0	0	0	0	0		0	0	0	0	0	0		0	0			0		0		0		0		0
tRNA|ENSGALT00000028769|n||sense	chr2:92453573-92453645|+	6	11	1	4	2|92453606|92453629|+|U1_24G|CACACGCAAAAGGTCCCTGGTTCA	9.78774	3.12854	17	27	13	5	2|92453574|92453602|+|U1_29G|TTTCCATAGTGTAGCGGTTATCACGTTTT	25.8637	5.08564	8	14	10	3	2|92453574|92453600|+|U0|TTTCCATAGTGTAGCGGTTATCACGTT	17.2604	4.15456	40	75	20	19	2|92453574|92453602|+|U1_29G|TTTCCATAGTGTAGCGGTTATCACGTTTT	74.5306	8.63311	27	51	21	8	2|92453574|92453600|+|U0|TTTCCATAGTGTAGCGGTTATCACGTT	102.705	10.1343		11		27		14		75		51
tRNA|ENSGALT00000028774|n||antisense	chr2:119281942-119282031|+	0	0	0	0		0	0	0	0	0	0		0	0	0	0	0	0		0	0	0	0	0	0		0	0	0	0	0	0		0	0			0		0		0		0		0
tRNA|ENSGALT00000028774|n||sense	chr2:119281942-119282031|-	7	10	8	4	2|119282007|119282035|-|U0|AGTCCCTTCGATAGCTCAGCTGGTAGAGC	8.89795	2.98294	9	16	13	6	2|119282007|119282035|-|U0|AGTCCCTTCGATAGCTCAGCTGGTAGAGC	15.3267	3.91493	7	15	13	6	2|119282004|119282035|-|U0|AGTCCCTTCGATAGCTCAGCTGGTAGAGCGGA	18.4933	4.30038	16	45	39	15	2|119282007|119282035|-|U0|AGTCCCTTCGATAGCTCAGCTGGTAGAGC	44.7184	6.68718	7	11	6	3	2|119282004|119282035|-|U0|AGTCCCTTCGATAGCTCAGCTGGTAGAGCGGA	22.152	4.70659		10		16		15		45		11
tRNA|ENSGALT00000028775|n||sense	chr2:119282296-119282368|+	1	1	1	1	2|119282349|119282375|+|U0|TTCGACTCCTGCCTGGCTCGTGCTTTT	0.889795	0.943289	0	0	0	0		0	0	1	1	1	1	2|119282294|119282325|+|U0|GCGGGCCAGTGGCGCAATGGATAACGCGTCTG	1.23288	1.11035	1	1	0	1	2|119282356|119282377|+|U1_15G|CCTGCCTGGCTCGTACTTTTTT	0.993741	0.996866	2	2	0	1	2|119282352|119282372|+|U1_19G|GACTCCTGCCTGGCTCGTACT	4.02764	2.0069		1		0		1		1		2
tRNA|ENSGALT00000028776|n||sense	chr2:119282708-119282780|-	4	11	9	5	2|119282759|119282784|-|U0|TGCGGGGCCAGTGGCGCAATGGATAA	9.78774	3.12854	4	6	3	3	2|119282759|119282784|-|U0|TGCGGGGCCAGTGGCGCAATGGATAA	5.7475	2.39739	3	4	3	2	2|119282759|119282784|-|U0|TGCGGGGCCAGTGGCGCAATGGATAA	4.93154	2.22071	10	15	11	3	2|119282759|119282784|-|U0|TGCGGGGCCAGTGGCGCAATGGATAA	14.9061	3.86084	7	11	9	5	2|119282759|119282786|-|U0|CGTGCGGGGCCAGTGGCGCAATGGATAA	22.152	4.70659		11		6		4		15		11
tRNA|ENSGALT00000028777|n||sense	chr2:119283058-119283147|+	7	11	7	4	2|119283054|119283082|+|U0|GGTCCCTTCGATAGCTCAGCTGGTAGAGC	9.78774	3.12854	9	24	22	14	2|119283054|119283082|+|U0|GGTCCCTTCGATAGCTCAGCTGGTAGAGC	22.99	4.79479	4	11	10	7	2|119283054|119283085|+|U0|GGTCCCTTCGATAGCTCAGCTGGTAGAGCGGA	13.5617	3.68263	15	26	16	10	2|119283054|119283082|+|U0|GGTCCCTTCGATAGCTCAGCTGGTAGAGC	25.8373	5.08304	6	15	14	10	2|119283054|119283085|+|U0|GGTCCCTTCGATAGCTCAGCTGGTAGAGCGGA	30.2073	5.49612		11		24		11		26		15
tRNA|ENSGALT00000028779|n||sense	chr2:119515803-119515892|-	22	83	66	37	2|119515868|119515896|-|U0|GTTCCCTTCGATAGCTCAGCTGGTAGAGC	73.8529	8.59377	13	40	34	19	2|119515868|119515896|-|U0|GTTCCCTTCGATAGCTCAGCTGGTAGAGC	38.3166	6.19004	13	37	33	18	2|119515865|119515896|-|U0|GTTCCCTTCGATAGCTCAGCTGGTAGAGCGGA	45.6167	6.75402	32	180	152	112	2|119515868|119515896|-|U0|GTTCCCTTCGATAGCTCAGCTGGTAGAGC	178.873	13.3744	20	103	97	75	2|119515865|119515896|-|U0|GTTCCCTTCGATAGCTCAGCTGGTAGAGCGGA	207.423	14.4022		83		40		37		180		103
tRNA|ENSGALT00000028780|n||sense	chr2:127862818-127862889|-	0	0	0	0		0	0	1	1	0	1	2|127862815|127862836|-|U1_3C|TCGATTCCCGGTCAGGGAACAC	0.957916	0.978732	0	0	0	0		0	0	3	5	2	2	2|127862810|127862827|-|U0|GGTCAGGGAAGACGTTAT	4.96871	2.22906	6	7	1	2	2|127862864|127862895|-|U1_28T|CCACGCTCCCTGGTGGTCTAGTGGTTAGGATT	14.0967	3.75456		0		1		0		5		7
tRNA|ENSGALT00000028781|n||sense	chr2:131256124-131256205|-	10	17	7	5	2|131256180|131256208|-|U0|TGCGTAGTCGTGGCCGAGTGGTTAAGGCG	15.1265	3.88928	6	11	9	6	2|131256180|131256208|-|U0|TGCGTAGTCGTGGCCGAGTGGTTAAGGCG	10.5371	3.24609	8	10	5	3	2|131256177|131256208|-|U0|TGCGTAGTCGTGGCCGAGTGGTTAAGGCGATG	12.3288	3.51125	5	7	4	2	2|131256180|131256208|-|U0|TGCGTAGTCGTGGCCGAGTGGTTAAGGCG	6.95619	2.63746	2	3	3	2	2|131256177|131256208|-|U0|TGCGTAGTCGTGGCCGAGTGGTTAAGGCGATG	6.04146	2.45794		17		11		10		7		3
tRNA|ENSGALT00000028782|n||sense	chr2:131381903-131381974|+	2	2	1	1	2|131381961|131381978|+|U1_16T|TCCCGGTGTGGGAAACCC	1.77959	1.33401	4	4	1	1	2|131381900|131381917|+|U0|TGTTCCCACATGGTCTAG	3.83166	1.95746	1	1	0	1	2|131381957|131381978|+|U1_20T|CGACTCCCGGTGTGGGAAACCC	1.23288	1.11035	4	5	2	2	2|131381900|131381928|+|U0|TGTTCCCACATGGTCTAGCGGTTAGGATT	4.96871	2.22906	4	4	2	1	2|131381957|131381978|+|U1_20T|CGACTCCCGGTGTGGGAAACCC	8.05528	2.83818		2		4		1		5		4
tRNA|ENSGALT00000028783|n||sense	chr2:153830032-153830104|+	0	0	0	0		0	0	1	1	1	1	2|153830092|153830111|+|U0|CCGGGCTTCAGCAGTAGTTT	0.957916	0.978732	0	0	0	0		0	0	0	0	0	0		0	0	0	0	0	0		0	0		0		1		0		0		0
tRNA|ENSGALT00000028784|n||sense	chr2:153696089-153696161|+	0	0	0	0		0	0	0	0	0	0		0	0	0	0	0	0		0	0	1	1	1	1	2|153696139|153696165|-|U0|CAAGGCTGAAGTAGCTCAGCTGGGAGA	0.993741	0.996866	0	0	0	0		0	0		0		0		0		1		0
tRNA|ENSGALT00000028785|n||sense	chr2:153683714-153683786|-	0	0	0	0		0	0	0	0	0	0		0	0	0	0	0	0		0	0	1	2	2	2	2|153683709|153683735|+|U0|GCAGGGCTGAAGTAGCTCAGCTGGGAG	1.98748	1.40978	0	0	0	0		0	0		0		0		0		2		0
tRNA|ENSGALT00000028788|n||sense	chr2:149662233-149662305|-	19	65	31	17	2|149662276|149662304|-|U0|GTTCCATAGTGTAGTGGTTATCACATCTG	57.8366	7.60504	32	140	62	40	2|149662276|149662304|-|U0|GTTCCATAGTGTAGTGGTTATCACATCTG	134.108	11.5805	36	164	118	35	2|149662274|149662304|-|U0|GTTCCATAGTGTAGTGGTTATCACATCTGCT	202.193	14.2195	51	225	102	54	2|149662276|149662304|-|U1_1C|GTTCCATAGTGTAGTGGTTATCACATCTT	223.592	14.953	38	150	97	32	2|149662275|149662304|-|U0|GTTCCATAGTGTAGTGGTTATCACATCTGC	302.073	17.3802		65		140		164		225		150
tRNA|ENSGALT00000028791|n||sense	chr2:146850063-146850134|-	15	56	43	35	2|146850112|146850133|-|U0|GGGATGTAGCTCAGCGGGAGAG	49.8285	7.05893	55	405	321	270	2|146850112|146850133|-|U0|GGGATGTAGCTCAGCGGGAGAG	387.956	19.6966	37	331	290	237	2|146850112|146850133|-|U0|GGGATGTAGCTCAGCGGGAGAG	408.085	20.2011	76	913	742	593	2|146850112|146850133|-|U0|GGGATGTAGCTCAGCGGGAGAG	907.286	30.1212	40	503	444	361	2|146850112|146850133|-|U0|GGGATGTAGCTCAGCGGGAGAG	1012.95	31.8269		56		405		331		913		503
tRNA|ENSGALT00000028792|n||sense	chr2:145457567-145457648|-	16	70	39	33	2|145457623|145457651|-|U0|GCGGACGAGGTGGCCGAGTGGTTAAGGCG	62.2856	7.89212	11	36	21	18	2|145457623|145457651|-|U0|GCGGACGAGGTGGCCGAGTGGTTAAGGCG	34.485	5.87239	5	23	21	18	2|145457620|145457651|-|U0|GCGGACGAGGTGGCCGAGTGGTTAAGGCGATG	28.3563	5.32507	10	24	19	8	2|145457623|145457651|-|U0|GCGGACGAGGTGGCCGAGTGGTTAAGGCG	23.8498	4.88363	8	15	12	3	2|145457630|145457651|-|U0|GCGGACGAGGTGGCCGAGTGGT	30.2073	5.49612		70		36		23		24		15
tRNA|ENSGALT00000028793|n||sense	chr2:143949937-143950018|-	1	2	2	2	2|143949995|143950023|-|U0|TAGCAGACGAGGTGGCCGAGTGGTTAAGG	1.77959	1.33401	0	0	0	0		0	0	0	0	0	0		0	0	0	0	0	0		0	0	1	2	2	2	2|143949992|143950023|-|U0|TAGCAGACGAGGTGGCCGAGTGGTTAAGGCGA	4.02764	2.0069		2		0		0		0		2
tRNA|ENSGALT00000028794|n||sense	chr2:143572940-143573012|-	8	12	8	5	2|143572991|143573015|-|U0|GCCGCCTCGTTAGCGCAGTAGGTAG	10.6775	3.26765	23	32	10	3	2|143572944|143572972|-|U1_12T|TGAAGGTCGTGAGTTCGTTCCTCACACGG	30.6533	5.53654	20	27	11	6	2|143572989|143573015|-|U0|GCCGCCTCGTTAGCGCAGTAGGTAGCG	33.2879	5.76957	22	50	13	9	2|143572946|143572974|-|U1_10T|TCTGAAGGTCGTGAGTTCGTTCCTCACAC	49.6871	7.04891	19	31	7	4	2|143572942|143572973|-|U1_14T|CTGAAGGTCGTGAGTTCGTTCCTCACACGGGG	62.4284	7.90116		12		32		27		50		31
tRNA|ENSGALT00000028795|n||sense	chr20:992599-992670|+	61	471	345	266	20|992600|992628|+|U0|CCCACATGGTCTAGCGGTTAGGATTCCTG	419.093	20.4718	137	942	665	452	20|992600|992628|+|U0|CCCACATGGTCTAGCGGTTAGGATTCCTG	902.357	30.0393	130	836	598	263	20|992600|992631|+|U0|CCCACATGGTCTAGCGGTTAGGATTCCTGGTT	1030.69	32.1044	142	1779	1308	1021	20|992600|992628|+|U0|CCCACATGGTCTAGCGGTTAGGATTCCTG	1767.87	42.046	111	786	486	231	20|992600|992631|+|U0|CCCACATGGTCTAGCGGTTAGGATTCCTGGTT	1582.86	39.7852		471		942		836		1779		786
tRNA|ENSGALT00000028796|n||sense	chr20:2511149-2511220|+	0	0	0	0		0	0	4	4	3	1	20|2511145|2511166|-|U1_3A|CGACTCCCGGTGTGGGAAACTA	3.83166	1.95746	0	0	0	0		0	0	2	3	0	2	20|2511145|2511162|-|U1_4T|TCCCGGTGTGGGAACTTA	2.98122	1.72662	1	2	2	2	20|2511192|2511223|-|U0|TGCTCCCACATGGTCTAGCGGTTAGGATTTCT	4.02764	2.0069		0		4		0		3		2
tRNA|ENSGALT00000028798|n||sense	chr26:1912722-1912793|-	1	1	0	1	26|1912771|1912795|-|U1_2G|GGGACCTCGTGGCGCAACGGTAGAG	0.889795	0.943289	0	0	0	0		0	0	1	1	1	1	26|1912764|1912795|-|U0|GGGACCTCGTGGCGCAACGGTAGCGCGTCTGA	1.23288	1.11035	0	0	0	0		0	0	0	0	0	0		0	0		1		0		1		0		0
tRNA|ENSGALT00000028799|n||sense	chr27:2341548-2341629|-	0	0	0	0		0	0	0	0	0	0		0	0	0	0	0	0		0	0	0	0	0	0		0	0	0	0	0	0		0	0		0		0		0		0		0
tRNA|ENSGALT00000028800|n||sense	chr27:3921621-3921694|+	2	2	0	1	27|3921678|3921699|+|U1_20T|GAGCCCACCCAGGGACGGGACG	1.77959	1.33401	4	4	3	1	27|3921679|3921703|+|U0|AGCCCACCCAGGGACGGGTCGCGTT	3.83166	1.95746	5	7	4	2	27|3921681|3921705|+|U1_23T|CCCACCCAGGGACGGGTCGCGTGTT	8.63019	2.93772	9	11	5	2	27|3921681|3921705|+|U0|CCCACCCAGGGACGGGTCGCGTTTT	10.9312	3.30623	5	5	3	1	27|3921682|3921698|+|U0|CCACCCAGGGACGGGTC	10.0691	3.17318		2		4		7		11		5
tRNA|ENSGALT00000028812|n||sense	chr28:256527-256604|-	4	12	12	7	28|256530|256546|-|U0|ACCATCCTCTGCTACCA	10.6775	3.26765	17	693	685	333	28|256530|256546|-|U0|ACCATCCTCTGCTACCA	663.836	25.765	12	401	398	207	28|256529|256545|-|U0|CCATCCTCTGCTACCAA	494.387	22.2348	11	118	115	90	28|256530|256546|-|U0|ACCATCCTCTGCTACCA	117.261	10.8287	12	49	43	33	28|256530|256546|-|U0|ACCATCCTCTGCTACCA	98.6771	9.93364		12		693		401		118		49
tRNA|ENSGALT00000028813|n||sense	chr28:4466099-4466171|+	51	248	95	64	28|4466100|4466126|+|U0|TTTCCGTAGTGTAGCGGTTATCACGTT	220.669	14.8549	77	500	183	139	28|4466100|4466126|+|U0|TTTCCGTAGTGTAGCGGTTATCACGTT	478.958	21.8851	89	617	343	289	28|4466100|4466126|+|U0|TTTCCGTAGTGTAGCGGTTATCACGTT	760.69	27.5806	126	1285	409	314	28|4466100|4466126|+|U0|TTTCCGTAGTGTAGCGGTTATCACGTT	1276.96	35.7345	87	959	498	448	28|4466100|4466126|+|U0|TTTCCGTAGTGTAGCGGTTATCACGTT	1931.25	43.946		248		500		617		1285		959
tRNA|ENSGALT00000028814|n||sense	chr28:4466459-4466530|-	87	527	292	148	28|4466503|4466529|-|U0|CGTTGGTGGTATAGTGGTTAGCATAGC	468.922	21.6546	132	631	285	102	28|4466503|4466529|-|U0|CGTTGGTGGTATAGTGGTTAGCATAGC	604.445	24.5855	111	558	424	269	28|4466503|4466529|-|U0|CGTTGGTGGTATAGTGGTTAGCATAGC	687.95	26.2288	152	1490	816	360	28|4466503|4466529|-|U0|CGTTGGTGGTATAGTGGTTAGCATAGC	1480.67	38.4795	103	582	433	281	28|4466503|4466529|-|U0|CGTTGGTGGTATAGTGGTTAGCATAGC	1172.04	34.2351		527		631		558		1490		582
tRNA|ENSGALT00000028815|n||sense	chr3:19206975-19207047|-	2	18	17	17	3|19207022|19207050|-|U0|GGTGGCTCCATAGCTCAGTGGTTAGAGCA	16.0163	4.00204	5	17	13	13	3|19207022|19207050|-|U0|GGTGGCTCCATAGCTCAGTGGTTAGAGCA	16.2846	4.03541	4	18	16	15	3|19207019|19207050|-|U0|GGTGGCTCCATAGCTCAGTGGTTAGAGCACTG	22.1919	4.71083	6	13	11	6	3|19207022|19207050|-|U0|GGTGGCTCCATAGCTCAGTGGTTAGAGCA	12.9186	3.59425	3	5	1	3	3|19206965|19206991|-|U1_6T|GATCCTCGCTGGGGCCTCTGTTGCTTT	10.0691	3.17318		18		17		18		13		5
tRNA|ENSGALT00000028816|n||antisense	chr3:25325903-25325997|-	0	0	0	0		0	0	0	0	0	0		0	0	0	0	0	0		0	0	0	0	0	0		0	0	0	0	0	0		0	0			0		0		0		0		0
tRNA|ENSGALT00000028816|n||sense	chr3:25325903-25325997|+	31	102	82	38	3|25325942|25325959|+|U0|AGCAGTACTAAAGCCGAG	90.759	9.52675	54	192	168	80	3|25325942|25325959|+|U0|AGCAGTACTAAAGCCGAG	183.92	13.5617	49	203	184	82	3|25325942|25325959|+|U0|AGCAGTACTAAAGCCGAG	250.276	15.8201	76	244	191	79	3|25325942|25325959|+|U0|AGCAGTACTAAAGCCGAG	242.473	15.5715	64	142	109	39	3|25325942|25325959|+|U0|AGCAGTACTAAAGCCGAG	285.962	16.9104		102		192		203		244		142
tRNA|ENSGALT00000028817|n||sense	chr3:28916587-28916672|-	53	205	154	80	3|28916643|28916671|-|U0|CCCGGATGACCCTCAGTGGTCTGGGGTGC	182.408	13.5058	162	781	593	159	3|28916643|28916671|-|U0|CCCGGATGACCCTCAGTGGTCTGGGGTGC	748.132	27.352	139	724	593	167	3|28916644|28916671|-|U0|CCCGGATGACCCTCAGTGGTCTGGGGTG	892.608	29.8766	151	899	709	234	3|28916644|28916671|-|U0|CCCGGATGACCCTCAGTGGTCTGGGGTG	893.374	29.8894	123	624	500	223	3|28916644|28916671|-|U0|CCCGGATGACCCTCAGTGGTCTGGGGTG	1256.62	35.4489		205		781		724		899		624
tRNA|ENSGALT00000028818|n||sense	chr3:47787389-47787471|+	10	19	14	4	3|47787390|47787418|+|U0|CCAGGATGGCCGAGTGGTTAAGGCGTTGG	16.9061	4.1117	27	41	24	6	3|47787390|47787418|+|U0|CCAGGATGGCCGAGTGGTTAAGGCGTTGG	39.2746	6.26694	22	25	19	2	3|47787390|47787408|+|U0|CCAGGATGGCCGAGTGGTT	30.8221	5.55177	34	43	23	3	3|47787390|47787418|+|U0|CCAGGATGGCCGAGTGGTTAAGGCGTTGG	42.7309	6.53689	19	23	10	4	3|47787390|47787421|+|U0|CCAGGATGGCCGAGTGGTTAAGGCGTTGGACT	46.3178	6.80572		19		41		25		43		23
tRNA|ENSGALT00000028820|n||sense	chr3:50070006-50070076|-	51	215	107	88	3|50070053|50070081|-|U0|TGTGAGCATTGGTGGTTCAGTGGTAGAAT	191.306	13.8313	75	385	178	146	3|50070053|50070081|-|U0|TGTGAGCATTGGTGGTTCAGTGGTAGAAT	368.798	19.2041	64	271	83	77	3|50070003|50070023|-|U1_3C|CGATTCCCGGCCAATGCACCG	334.112	18.2787	66	384	162	138	3|50070053|50070081|-|U0|TGTGAGCATTGGTGGTTCAGTGGTAGAAT	381.597	19.5345	50	228	60	88	3|50070003|50070023|-|U1_3C|CGATTCCCGGCCAATGCACCG	459.151	21.4278		215		385		271		384		228
tRNA|ENSGALT00000028821|n||sense	chr3:62302224-62302295|+	3	4	1	2	3|62302279|62302303|+|U1_23G|GATTCCCGGTCAGGGAAGATACTTT	3.55918	1.88658	4	5	2	2	3|62302222|62302250|+|U1_29C|GATCCCTGGTGGTCTAGTGGTTAGGATTT	4.78958	2.18851	4	5	5	2	3|62302269|62302300|+|U0|GCCCGGGTTCGATTCCCGGTCAGGGAAGATAC	6.16442	2.48283	11	15	9	3	3|62302220|62302248|+|U0|TAGATCCCTGGTGGTCTAGTGGTTAGGAT	14.9061	3.86084	3	3	3	1	3|62302279|62302300|+|U0|GATTCCCGGTCAGGGAAGATAC	6.04146	2.45794		4		5		5		15		3
tRNA|ENSGALT00000028823|n||sense	chr3:77513031-77513102|+	0	0	0	0		0	0	3	3	3	1	3|77513045|77513061|+|U0|GTGGTGAGTATTCCCAC	2.87375	1.69521	0	0	0	0		0	0	5	5	4	1	3|77513082|77513097|+|U0|GTTCGATTCCCTGATA	4.96871	2.22906	1	1	1	1	3|77513038|77513057|+|U0|TAGTATAGTGGTGAGTATTC	2.01382	1.41909		0		3		0		5		1
tRNA|ENSGALT00000028824|n||sense	chr3:79459242-79459313|+	7	15	0	6	3|79459300|79459317|+|U1_15G|TCCCGGTCAGGGAACCTA	13.3469	3.65334	5	16	0	9	3|79459287|79459315|+|U1_28G|GCCCGGGTTCGATTCCCGGTCAGGGAACC	15.3267	3.91493	17	30	0	10	3|79459284|79459315|+|U1_31G|GCGGCCCGGGTTCGATTCCCGGTCAGGGAACC	36.9865	6.08166	15	37	0	10	3|79459287|79459315|+|U1_28G|GCCCGGGTTCGATTCCCGGTCAGGGAACC	36.7684	6.0637	14	37	0	11	3|79459284|79459315|+|U1_31G|GCGGCCCGGGTTCGATTCCCGGTCAGGGAACC	74.5113	8.63199		15		16		30		37		37
tRNA|ENSGALT00000028825|n||sense	chr3:79927177-79927259|+	0	0	0	0		0	0	1	1	0	1	3|79927169|79927190|+|U1_18G|AGGGCATAGTCAGGATGACCGA	0.957916	0.978732	2	2	0	1	3|79927246|79927265|+|U1_15G|TCCCACTTCTGACACCACGC	2.46577	1.57028	3	4	1	2	3|79927169|79927187|+|U1_18G|AGGGCATAGTCAGGATGAC	3.97497	1.99373	0	0	0	0		0	0		0		1		2		4		0
tRNA|ENSGALT00000028826|n||sense	chr3:83512649-83512720|-	16	27	4	3	3|83512645|83512661|-|U1_3T|CCCGGCCAACGCAACCA	24.0245	4.90147	22	47	3	8	3|83512645|83512662|-|U1_4T|TCCCGGCCAACGCACACA	45.022	6.70985	36	74	13	7	3|83512645|83512662|-|U1_4T|TCCCGGCCAACGCACACA	91.2335	9.55162	28	90	4	12	3|83512647|83512675|-|U1_2T|ACCCGGGTTCGATTCCCGGCCAACGCACA	89.4367	9.4571	31	62	7	11	3|83512645|83512675|-|U1_4T|ACCCGGGTTCGATTCCCGGCCAACGCACACA	124.857	11.1739		27		47		74		90		62
tRNA|ENSGALT00000028827|n||sense	chr3:95102977-95103058|-	3	4	3	2	3|95102995|95103019|-|U0|CCATTGGGGTTTCCCCGCGCAGGTT	3.55918	1.88658	17	19	6	3	3|95102996|95103019|-|U0|CCATTGGGGTTTCCCCGCGCAGGT	18.2004	4.26619	19	23	11	3	3|95102994|95103019|-|U1_1G|CCATTGGGGTTTCCCCGCGCAGGTTT	28.3563	5.32507	8	9	4	2	3|95102974|95102990|-|U1_3C|TCCTGCCGACTACGACC	8.94367	2.9906	5	5	2	1	3|95102974|95102990|-|U1_3C|TCCTGCCGACTACGACC	10.0691	3.17318		4		19		23		9		5
tRNA|ENSGALT00000028828|n||sense	chr3:97418773-97418844|-	0	0	0	0		0	0	1	1	1	1	3|97418770|97418786|-|U0|ACCATCCTCTGCTATAG	0.957916	0.978732	1	1	0	1	3|97418771|97418801|-|U1_2A|GGTCGATGGATCGAAACCATCCTCTGCTACA	1.23288	1.11035	1	1	0	1	3|97418819|97418847|-|U1_11G|GAGAGCAGAGTGGCGCAGGGGAAGCGTGC	0.993741	0.996866	0	0	0	0		0	0		0		1		1		1		0
tRNA|ENSGALT00000028829|n||sense	chr3:99438829-99438900|+	0	0	0	0		0	0	0	0	0	0		0	0	2	2	2	1	3|99438824|99438855|+|U0|TCCACNGCAGAGTGGCGCAGCGGAAGCGTGCT	2.46577	1.57028	0	0	0	0		0	0	0	0	0	0		0	0		0		0		2		0		0
tRNA|ENSGALT00000028830|n||sense	chr3:104811151-104811232|-	7	15	10	6	3|104811209|104811237|-|U0|CCGGTGTAGTCGTGGCCGAGTGGTTAAGG	13.3469	3.65334	3	3	1	1	3|104811223|104811237|-|U0|CCGGTGTAGTCGTGG	2.87375	1.69521	1	1	1	1	3|104811218|104811237|-|U0|CCGGTGTAGTCGTGGCCGAG	1.23288	1.11035	8	12	9	3	3|104811222|104811237|-|U0|CCGGTGTAGTCGTGGC	11.9249	3.45324	4	6	4	2	3|104811222|104811237|-|U0|CCGGTGTAGTCGTGGC	12.0829	3.47605		15		3		1		12		6
tRNA|ENSGALT00000028832|n||sense	chr3:110215489-110215560|-	0	0	0	0		0	0	0	0	0	0		0	0	0	0	0	0		0	0	1	1	1	1	3|110215544|110215572|+|U0|AAATCACATCGGGGTCAAACCTGGGGCAT	0.993741	0.996866	0	0	0	0		0	0		0		0		0		1		0
tRNA|ENSGALT00000028833|n||sense	chr3:110215966-110216038|-	7	8	6	2	3|110216007|110216022|-|U0|GGATAACGCGCCTGAC	7.11836	2.66802	11	14	7	3	3|110216009|110216023|-|U0|TGGATAACGCGCCTG	13.4108	3.66208	8	13	10	4	3|110216008|110216023|-|U0|TGGATAACGCGCCTGA	16.0275	4.00344	15	19	13	4	3|110216017|110216043|-|U0|GGCCAGGGCCAGTGGCGCAATGGATAA	18.8811	4.34524	11	11	4	1	3|110216007|110216022|-|U1_5G|GGATAACGCGCATGAC	22.152	4.70659		8		14		13		19		11
tRNA|ENSGALT00000028843|n||sense	chr4:12998837-12998951|-	22	48	26	13	4|12998927|12998955|-|U0|CAGTGTCAGGATGGCCGAGTGGTCTAAGG	42.7101	6.5353	47	73	28	6	4|12998853|12998881|-|U0|TCTGGTCTCCGAATGGAGGCGTGGGTTCG	69.9279	8.36229	65	99	30	5	4|12998927|12998954|-|U1_28T|GGTGTCAGGATGGCCGAGTGGTCTAAGG	122.056	11.0479	61	136	51	30	4|12998927|12998954|-|U1_28T|GGTGTCAGGATGGCCGAGTGGTCTAAGG	135.149	11.6254	44	97	43	24	4|12998927|12998954|-|U1_28T|GGTGTCAGGATGGCCGAGTGGTCTAAGG	195.34	13.9764		48		73		99		136		97
tRNA|ENSGALT00000028844|n||sense	chr4:45355722-45355793|+	1	1	0	1	4|45355717|45355745|+|U1_27C|ATAACAGCAGAGTGGCGCAGCGGGAGGGT	0.889795	0.943289	4	5	2	2	4|45355781|45355797|+|U0|CCATCCTCTGCTAGTCA	4.78958	2.18851	4	7	7	2	4|45355781|45355796|+|U0|CCATCCTCTGCTAGTC	8.63019	2.93772	10	15	9	3	4|45355725|45355749|+|U0|AGAGTGGCGCAGCGGGAGCGTGCTG	14.9061	3.86084	7	8	6	2	4|45355723|45355742|+|U0|GCAGAGTGGCGCAGCGGGAG	16.1106	4.0138		1		5		7		15		8
tRNA|ENSGALT00000028848|n||sense	chr5:17727118-17727190|-	1	1	0	1	5|17727168|17727196|-|U1_25A|CGCACCGGGGAATTAGCTCAAATGGTAGA	0.889795	0.943289	1	1	0	1	5|17727168|17727196|-|U1_25A|CGCACCGGGGAATTAGCTCAAATGGTAGA	0.957916	0.978732	1	1	0	1	5|17727115|17727146|-|U1_1C|GGTAGCGGGATCGATGCCCGCATTCTCCAGCA	1.23288	1.11035	1	2	0	2	5|17727168|17727196|-|U1_25A|CGCACCGGGGAATTAGCTCAAATGGTAGA	1.98748	1.40978	1	1	0	1	5|17727167|17727196|-|U1_26A|CGCACCGGGGAATTAGCTCAAATGGTAGAG	2.01382	1.41909		1		1		1		2		1
tRNA|ENSGALT00000028850|n||sense	chr5:45809425-45809497|-	7	19	14	10	5|45809471|45809499|-|U0|GCGGCTCCATAGCTCAGTGGTTAGAGCAC	16.9061	4.1117	6	14	10	6	5|45809471|45809499|-|U0|GCGGCTCCATAGCTCAGTGGTTAGAGCAC	13.4108	3.66208	4	12	9	6	5|45809468|45809499|-|U0|GCGGCTCCATAGCTCAGTGGTTAGAGCACTGG	14.7946	3.84638	0	0	0	0		0	0	2	3	3	2	5|45809468|45809499|-|U0|GCGGCTCCATAGCTCAGTGGTTAGAGCACTGG	6.04146	2.45794		19		14		12		0		3
tRNA|ENSGALT00000028851|n||sense	chr5:52074772-52074845|+	2	3	2	2	5|52074769|52074797|+|U0|CCGGGCCGGTTAGCTCAGTTGGTTAGAGC	2.66938	1.63382	2	9	9	8	5|52074769|52074797|+|U0|CCGGGCCGGTTAGCTCAGTTGGTTAGAGC	8.62124	2.9362	4	10	7	7	5|52074769|52074800|+|U0|CCGGGCCGGTTAGCTCAGTTGGTTAGAGCGTG	12.3288	3.51125	6	21	18	13	5|52074769|52074797|+|U0|CCGGGCCGGTTAGCTCAGTTGGTTAGAGC	20.8686	4.56821	3	13	11	11	5|52074769|52074800|+|U0|CCGGGCCGGTTAGCTCAGTTGGTTAGAGCGTG	26.1796	5.1166		3		9		10		21		13
tRNA|ENSGALT00000028853|n||sense	chr5:57853288-57853360|+	1	1	0	1	5|57853344|57853370|+|U1_19G|GAGCCCCACGTTGGGCGATAAACGTTT	0.889795	0.943289	4	6	2	2	5|57853351|57853365|+|U0|ACGTTGGGCGAGAAA	5.7475	2.39739	3	28	27	26	5|57853286|57853317|+|U0|GCGCCCGGCTAGCTCAGTCGGTAGAGCATGGG	34.5208	5.87544	1	1	1	1	5|57853343|57853365|+|U0|CGAGCCCCACGTTGGGCGAGAAA	0.993741	0.996866	3	14	13	11	5|57853286|57853317|+|U0|GCGCCCGGCTAGCTCAGTCGGTAGAGCATGGG	28.1935	5.30975		1		6		28		1		14
tRNA|ENSGALT00000028854|n||sense	chr5:58752958-58753029|-	12	31	7	12	5|58752956|58752975|-|U1_2T|CGATTCCCGGCCAACGCACC	27.5836	5.25201	21	62	12	14	5|58752956|58752975|-|U1_2T|CGATTCCCGGCCAACGCACC	59.3908	7.70654	25	90	10	22	5|58752956|58752975|-|U1_2T|CGATTCCCGGCCAACGCACC	110.96	10.5337	34	149	44	35	5|58752956|58752975|-|U1_2T|CGATTCCCGGCCAACGCACC	148.067	12.1683	30	114	22	31	5|58752956|58752975|-|U1_2T|CGATTCCCGGCCAACGCACC	229.575	15.1517		31		62		90		149		114
tRNA|ENSGALT00000028855|n||sense	chr5:58901959-58902030|-	4	4	3	1	5|58901949|58901975|-|U0|GATTCCCGGCCAACGCAATTTGCATTT	3.55918	1.88658	2	3	0	2	5|58901957|58901985|-|U1_2T|ACCCGGGTTCGATTCCCGGCCAACGCACT	2.87375	1.69521	0	0	0	0		0	0	6	15	4	7	5|58901957|58901985|-|U1_2T|ACCCGGGTTCGATTCCCGGCCAACGCACT	14.9061	3.86084	3	3	1	1	5|58901957|58901976|-|U1_2T|CGATTCCCGGCCAACGCACT	6.04146	2.45794		4		3		0		15		3
tRNA|ENSGALT00000028856|n||sense	chr5:59773407-59773478|+	0	0	0	0		0	0	0	0	0	0		0	0	1	1	1	1	5|59773400|59773431|+|U0|CAGCACGGCCGTGATCGTATAGTGGTCAGTAC	1.23288	1.11035	0	0	0	0		0	0	0	0	0	0		0	0		0		0		1		0		0
tRNA|ENSGALT00000028857|n||sense	chr6:7749265-7749346|-	6	11	10	4	6|7749267|7749294|-|U0|CCCGCGCAGGTTCGAACCCTGCTCGCTG	9.78774	3.12854	9	19	13	9	6|7749330|7749345|-|U0|CAGCGATGGCCGAGTG	18.2004	4.26619	8	15	10	7	6|7749330|7749345|-|U0|CAGCGATGGCCGAGTG	18.4933	4.30038	16	28	16	7	6|7749267|7749294|-|U0|CCCGCGCAGGTTCGAACCCTGCTCGCTG	27.8248	5.27492	13	19	14	5	6|7749267|7749294|-|U0|CCCGCGCAGGTTCGAACCCTGCTCGCTG	38.2626	6.18567		11		19		15		28		19
tRNA|ENSGALT00000028858|n||antisense	chr6:18106517-18106588|-	0	0	0	0		0	0	0	0	0	0		0	0	0	0	0	0		0	0	0	0	0	0		0	0	0	0	0	0		0	0			0		0		0		0		0
tRNA|ENSGALT00000028858|n||sense	chr6:18106517-18106588|+	5	20	15	11	6|18106518|18106546|+|U0|CCCATATGGTCTAGTGGTTAGGATTCCTG	17.7959	4.21852	21	60	42	31	6|18106518|18106546|+|U0|CCCATATGGTCTAGTGGTTAGGATTCCTG	57.475	7.58122	17	60	49	19	6|18106518|18106549|+|U0|CCCATATGGTCTAGTGGTTAGGATTCCTGGTT	73.9731	8.60076	22	85	57	50	6|18106518|18106546|+|U0|CCCATATGGTCTAGTGGTTAGGATTCCTG	84.468	9.19065	14	28	15	10	6|18106518|18106549|+|U0|CCCATATGGTCTAGTGGTTAGGATTCCTGGTT	56.3869	7.50912		20		60		60		85		28
tRNA|ENSGALT00000028862|n||sense	chr7:4193021-4193103|+	1	2	2	2	7|4193017|4193045|+|U0|CACAGTCAGGATGGCCGAGCGGTCTAAGG	1.77959	1.33401	2	2	2	1	7|4193019|4193035|+|U0|CAGTCAGGATGGCCGAG	1.91583	1.38414	2	3	0	2	7|4193017|4193040|+|U1_24C|CACAGTCAGGATGGCCGAGCGGTA	3.69865	1.92319	3	5	5	3	7|4193019|4193034|+|U0|CAGTCAGGATGGCCGA	4.96871	2.22906	1	1	1	1	7|4193019|4193034|+|U0|CAGTCAGGATGGCCGA	2.01382	1.41909		2		2		3		5		1
tRNA|ENSGALT00000028863|n||sense	chr7:4923174-4923245|+	2	2	1	1	7|4923223|4923249|-|U0|TGTCGGCTCGTTGGTCTAGGGGTATGA	1.77959	1.33401	3	3	1	1	7|4923226|4923249|-|U1_12C|TGTCGGCTCGTTTGTCTAGGGGTA	2.87375	1.69521	0	0	0	0		0	0	4	4	3	1	7|4923166|4923187|-|U0|TCCCGGACGAGCCCTTCTTTTC	3.97497	1.99373	2	2	1	1	7|4923225|4923249|-|U0|TGTCGGCTCGTTGGTCTAGGGGTAT	4.02764	2.0069		2		3		0		4		2
tRNA|ENSGALT00000028864|n||sense	chr7:6794665-6794736|+	20	40	12	8	7|6794719|6794739|+|U1_20A|CAACCCCCAGCATCTCCACCC	35.5918	5.96588	61	153	61	29	7|6794666|6794691|+|U1_24G|GGGATGTAGCTCAGCGGTAGAGCACC	146.561	12.1062	43	98	36	14	7|6794666|6794694|+|U1_24G|GGGATGTAGCTCAGCGGTAGAGCACCTGC	120.823	10.9919	63	180	105	18	7|6794711|6794734|+|U0|CCTGGGTTCAACCCCCAGCATCTC	178.873	13.3744	36	75	41	13	7|6794703|6794731|+|U0|CAGGAGGCCCTGGGTTCAACCCCCAGCAT	151.036	12.2897		40		153		98		180		75
tRNA|ENSGALT00000028865|n||sense	chr7:6796262-6796343|+	0	0	0	0		0	0	0	0	0	0		0	0	0	0	0	0		0	0	0	0	0	0		0	0	1	1	1	1	7|6796317|6796348|-|U0|GGGATGCTGTGATGGCCGAGAGGTGAAGGCGT	2.01382	1.41909		0		0		0		0		1
tRNA|ENSGALT00000028867|n||sense	chr7:6798407-6798488|-	0	0	0	0		0	0	0	0	0	0		0	0	0	0	0	0		0	0	1	1	1	1	7|6798466|6798493|-|U0|GGGGTGCTGTGATGGCCGAGAGGTGAAG	0.993741	0.996866	0	0	0	0		0	0		0		0		0		1		0
tRNA|ENSGALT00000028870|n||sense	chr7:6799980-6800053|-	0	0	0	0		0	0	1	1	1	1	7|6800020|6800035|+|U0|GAGGAGATCCTGGGTT	0.957916	0.978732	0	0	0	0		0	0	0	0	0	0		0	0	0	0	0	0		0	0		0		1		0		0		0
tRNA|ENSGALT00000028871|n||sense	chr7:6800740-6800821|+	5	6	1	2	7|6800735|6800754|+|U1_4G|CAGCGGACGAGGTGGCCGAG	5.33877	2.31058	8	9	1	2	7|6800741|6800766|+|U1_25G|ACGAGGTGGCCGAGTGGTGAAGGTAA	8.62124	2.9362	5	7	5	3	7|6800741|6800772|+|U0|ACGAGGTGGCCGAGTGGTGAAGGTGATGGACT	8.63019	2.93772	8	11	2	3	7|6800735|6800756|+|U1_4G|CAGCGGACGAGGTGGCCGAGTG	10.9312	3.30623	4	6	3	2	7|6800741|6800771|+|U0|ACGAGGTGGCCGAGTGGTGAAGGTGATGGAC	12.0829	3.47605		6		9		7		11		6
tRNA|ENSGALT00000028872|n||sense	chr7:6809189-6809270|+	0	0	0	0		0	0	0	0	0	0		0	0	0	0	0	0		0	0	0	0	0	0		0	0	1	1	0	1	7|6809248|6809277|-|U1_5A|GGCTGAGGCTGTGATGGCCGAGGGGGGAAG	2.01382	1.41909		0		0		0		0		1
tRNA|ENSGALT00000028873|n||sense	chr7:6813528-6813609|-	3	4	2	2	7|6813583|6813611|-|U0|GGGCTGTGATGGCCGAGGGGTGAAGGCGT	3.55918	1.88658	1	1	1	1	7|6813592|6813613|-|U0|TAGGGCTGTGATGGCCGAGGGG	0.957916	0.978732	1	1	1	1	7|6813592|6813613|-|U0|TAGGGCTGTGATGGCCGAGGGG	1.23288	1.11035	4	4	2	1	7|6813593|6813615|-|U0|CATAGGGCTGTGATGGCCGAGGG	3.97497	1.99373	3	3	2	1	7|6813590|6813611|-|U0|GGGCTGTGATGGCCGAGGGGTG	6.04146	2.45794		4		1		1		4		3
tRNA|ENSGALT00000028874|n||sense	chr7:6814286-6814359|+	1	1	1	1	7|6814284|6814310|+|U0|TGGGCACCATGGCTTAGCTGGTTAAAG	0.889795	0.943289	3	3	2	1	7|6814321|6814343|+|U0|GTAAACAGGAGATCCTGGGTTCA	2.87375	1.69521	4	4	3	1	7|6814319|6814343|+|U0|TAGTAAACAGGAGATCCTGGGTTCA	4.93154	2.22071	1	1	0	1	7|6814326|6814354|+|U1_19A|CAGGAGATCCTGGGTTCAGCTCCCAGTGG	0.993741	0.996866	1	1	1	1	7|6814321|6814343|+|U0|GTAAACAGGAGATCCTGGGTTCA	2.01382	1.41909		1		3		4		1		1
tRNA|ENSGALT00000028875|n||sense	chr7:6815804-6815885|-	0	0	0	0		0	0	4	5	0	2	7|6815867|6815884|-|U1_1A|ATGAGGTGGCCGAGTGGA	4.78958	2.18851	2	2	0	1	7|6815859|6815884|-|U1_2C|ATGAGGTGGCCGAGTGGTTAAGGCAA	2.46577	1.57028	8	10	1	2	7|6815806|6815830|-|U1_14T|GCGTGGGTTCGTATCCCACTCTCAT	9.93741	3.15237	3	3	1	1	7|6815806|6815831|-|U1_14T|CGCGTGGGTTCGTATCCCACTCTCAT	6.04146	2.45794		0		5		2		10		3
tRNA|ENSGALT00000028876|n||sense	chr7:6815998-6816070|+	13	35	22	17	7|6815999|6816014|+|U0|CCCTCTTAGCGCAGCC	31.1428	5.58057	19	75	37	21	7|6815999|6816014|+|U0|CCCTCTTAGCGCAGCC	71.8437	8.47607	9	54	30	15	7|6815999|6816014|+|U0|CCCTCTTAGCGCAGCC	66.5758	8.1594	30	180	88	42	7|6815999|6816016|+|U0|CCCTCTTAGCGCAGCCGG	178.873	13.3744	22	94	33	27	7|6815999|6816019|+|U1_19C|CCCTCTTAGCGCAGCCGGTAG	189.299	13.7586		35		75		54		180		94
tRNA|ENSGALT00000028877|n||sense	chr7:6816344-6816416|-	8	15	4	6	7|6816395|6816415|-|U1_3G|CCCTCTTAGCGCAGCAGGTAG	13.3469	3.65334	13	23	3	4	7|6816395|6816415|-|U1_3G|CCCTCTTAGCGCAGCAGGTAG	22.0321	4.69383	7	13	2	4	7|6816395|6816415|-|U1_3G|CCCTCTTAGCGCAGCAGGTAG	16.0275	4.00344	19	73	12	15	7|6816395|6816415|-|U1_3G|CCCTCTTAGCGCAGCAGGTAG	72.5431	8.51723	13	29	4	7	7|6816395|6816415|-|U1_3G|CCCTCTTAGCGCAGCAGGTAG	58.4007	7.64204		15		23		13		73		29
tRNA|ENSGALT00000028878|n||sense	chr7:6816547-6816628|+	8	16	10	3	7|6816615|6816630|+|U0|TCCCACCTTCGTCGCC	14.2367	3.77316	9	10	3	2	7|6816615|6816631|+|U1_12T|TCCCACCTTCGACGCCA	9.57916	3.09502	6	7	3	2	7|6816599|6816626|+|U1_15A|CACGCGTGGGTTCGTATCCCACCTTCGT	8.63019	2.93772	19	42	29	12	7|6816615|6816631|+|U0|TCCCACCTTCGTCGCCA	41.7371	6.46043	18	29	19	4	7|6816615|6816631|+|U0|TCCCACCTTCGTCGCCA	58.4007	7.64204		16		10		7		42		29
tRNA|ENSGALT00000028880|n||sense	chr7:37679947-37680017|-	27	83	11	38	7|37679944|37679964|-|U1_3T|CGATTCCCGGCCAATGCACCC	73.8529	8.59377	52	208	32	95	7|37679944|37679964|-|U1_3T|CGATTCCCGGCCAATGCACCC	199.247	14.1155	52	298	38	156	7|37679944|37679964|-|U1_3T|CGATTCCCGGCCAATGCACCC	367.4	19.1677	55	343	31	205	7|37679944|37679964|-|U1_3T|CGATTCCCGGCCAATGCACCC	340.853	18.4622	45	307	17	196	7|37679944|37679964|-|U1_3T|CGATTCCCGGCCAATGCACCC	618.242	24.8645		83		208		298		343		307
tRNA|ENSGALT00000028881|n||antisense	chr8:14479954-14480039|+	0	0	0	0		0	0	1	1	1	1	8|14480029|14480046|+|U0|GCCACGGAGCCACCTGTT	0.957916	0.978732	1	1	1	1	8|14480029|14480046|+|U0|GCCACGGAGCCACCTGTT	1.23288	1.11035	0	0	0	0		0	0	0	0	0	0		0	0			0		1		1		0		0
tRNA|ENSGALT00000028881|n||sense	chr8:14479954-14480039|-	36	143	96	69	8|14480018|14480038|-|U0|GCTCCGTGGCGCAATGGATAG	127.241	11.2801	60	247	172	128	8|14480018|14480038|-|U0|GCTCCGTGGCGCAATGGATAG	236.605	15.382	46	229	171	130	8|14480018|14480038|-|U0|GCTCCGTGGCGCAATGGATAG	282.331	16.8027	84	822	597	496	8|14480018|14480038|-|U0|GCTCCGTGGCGCAATGGATAG	816.855	28.5807	64	487	365	317	8|14480018|14480038|-|U0|GCTCCGTGGCGCAATGGATAG	980.73	31.3166		143		247		229		822		487
tRNA|ENSGALT00000028882|n||sense	chr8:26034075-26034145|+	168	2214	1580	1233	8|26034076|26034104|+|U0|CACCAGTGGTGTAGTGGTATCATGCAAGA	1970.01	44.3847	243	2071	1379	904	8|26034076|26034104|+|U0|CACCAGTGGTGTAGTGGTATCATGCAAGA	1983.84	44.5404	259	1770	1166	352	8|26034076|26034107|+|U0|CACCAGTGGTGTAGTGGTATCATGCAAGATTC	2182.21	46.7141	318	5842	3875	2914	8|26034076|26034104|+|U0|CACCAGTGGTGTAGTGGTATCATGCAAGA	5805.44	76.1934	311	2692	1642	480	8|26034076|26034107|+|U0|CACCAGTGGTGTAGTGGTATCATGCAAGATTC	5421.2	73.6288		2214		2071		1770		5842		2692
tRNA|ENSGALT00000028883|n||sense	chr9:21505147-21505219|-	17	98	33	54	9|21505144|21505160|-|U1_1C|ACCGGGCGGAAACACCA	87.1999	9.33809	29	207	77	93	9|21505144|21505160|-|U1_1C|ACCGGGCGGAAACACCA	198.289	14.0815	34	205	94	77	9|21505144|21505160|-|U1_1C|ACCGGGCGGAAACACCA	252.741	15.8978	30	178	85	37	9|21505144|21505160|-|U1_1C|ACCGGGCGGAAACACCA	176.886	13.2998	32	138	57	26	9|21505192|21505218|-|U0|TTTCCGTAGTGTAGTGGTTATCACGTC	277.907	16.6705		98		207		205		178		138
tRNA|ENSGALT00000028884|n||sense	chr9:23003839-23003912|-	0	0	0	0		0	0	1	1	1	1	9|23003866|23003894|-|U0|GTTAGCGCGTTCGGCTGTTAACTGAAAGG	0.957916	0.978732	1	1	0	1	9|23003834|23003855|-|U1_1A|GAGCCCACCCAGGGACGGGGGA	1.23288	1.11035	5	6	3	2	9|23003858|23003877|-|U1_6C|TTAACTGAAAGGTTAGTGGT	5.96245	2.44181	1	1	1	1	9|23003857|23003873|-|U0|CTGAAAGGTTGGTGGTT	2.01382	1.41909		0		1		1		6		1
tRNA|ENSGALT00000028938|n||sense	chrZ:65698423-65698494|+	1	1	1	1	Z|65698468|65698482|+|U0|TCGATGGATTGAAAC	0.889795	0.943289	0	0	0	0		0	0	2	2	1	1	Z|65698460|65698477|+|U1_16A|CCCAGAGGTCGATGGGTT	2.46577	1.57028	0	0	0	0		0	0	0	0	0	0		0	0		1		0		2		0		0
tRNA|ENSGALT00000036509|n||sense	chr1:159652003-159652075|+	0	0	0	0		0	0	1	2	2	2	1|159652053|159652081|-|U0|TCATGAGCTGAAATAGCTCAGGTGGGAGA	1.91583	1.38414	0	0	0	0		0	0	0	0	0	0		0	0	0	0	0	0		0	0		0		2		0		0		0
tRNA|ENSGALT00000036516|n||sense	chr1:154236756-154236827|-	2	2	1	1	1|154236753|154236769|-|U1_14A|CCCCGGCATCTCCATTA	1.77959	1.33401	1	3	0	3	1|154236753|154236769|-|U1_14A|CCCCGGCATCTCCATTA	2.87375	1.69521	1	1	0	1	1|154236753|154236769|-|U1_14A|CCCCGGCATCTCCATTA	1.23288	1.11035	1	4	0	4	1|154236753|154236769|-|U1_14A|CCCCGGCATCTCCATTA	3.97497	1.99373	1	1	1	1	1|154236752|154236780|-|U0|CCAGGTTCAATCCCTGGCATCTCCATTAC	2.01382	1.41909		2		3		1		4		1
tRNA|ENSGALT00000036555|n||sense	chr2:149765747-149765819|-	1	1	0	1	2|149765741|149765769|+|U1_6C|GAGATGGCTGAAGTAGCTCAGCTGGGAGA	0.889795	0.943289	0	0	0	0		0	0	0	0	0	0		0	0	2	2	0	1	2|149765742|149765770|+|U1_5C|AGATGGCTGAAGTAGCTCAGCTGGGAGAG	1.98748	1.40978	1	2	0	2	2|149765741|149765772|+|U1_6C|GAGATGGCTGAAGTAGCTCAGCTGGGAGAGCG	4.02764	2.0069		1		0		0		2		2
tRNA|ENSGALT00000036556|n||sense	chr2:149745092-149745164|+	0	0	0	0		0	0	1	1	1	1	2|149745087|149745115|+|U0|CAAGGGCTGAAGTAGCTCAGCTGGGAGAG	0.957916	0.978732	1	2	2	2	2|149745087|149745118|+|U0|CAAGGGCTGAAGTAGCTCAGCTGGGAGAGCGT	2.46577	1.57028	1	2	2	2	2|149745085|149745113|+|U0|AGCAAGGGCTGAAGTAGCTCAGCTGGGAG	1.98748	1.40978	0	0	0	0		0	0		0		1		2		2		0
tRNA|ENSGALT00000036715|n||sense	chr2:119262237-119262325|-	5	10	6	5	2|119262302|119262330|-|U0|TGATTCCTTCGATAGCTCAGCTGGTAGAG	8.89795	2.98294	14	22	7	7	2|119262302|119262330|-|U1_19C|TGATTCCTTCAATAGCTCAGCTGGTAGAG	21.0741	4.59066	5	7	3	3	2|119262299|119262330|-|U1_22C|TGATTCCTTCAATAGCTCAGCTGGTAGAGCGG	8.63019	2.93772	17	63	27	26	2|119262302|119262330|-|U1_19C|TGATTCCTTCAATAGCTCAGCTGGTAGAG	62.6057	7.91238	12	27	12	8	2|119262299|119262330|-|U1_22C|TGATTCCTTCAATAGCTCAGCTGGTAGAGCGG	54.3731	7.37381		10		22		7		63		27
tRNA|ENSGALT00000036816|n||sense	chr3:107398121-107398193|+	6	74	1	53	3|107398122|107398148|+|U1_25G|GGGGATTAGCTCAAATGGTAGAGCACT	65.8448	8.11448	25	148	4	92	3|107398122|107398148|+|U1_25G|GGGGATTAGCTCAAATGGTAGAGCACT	141.772	11.9068	22	95	7	60	3|107398122|107398148|+|U1_25G|GGGGATTAGCTCAAATGGTAGAGCACT	117.124	10.8224	29	162	12	102	3|107398122|107398148|+|U1_25G|GGGGATTAGCTCAAATGGTAGAGCACT	160.986	12.688	17	71	8	47	3|107398122|107398148|+|U1_25G|GGGGATTAGCTCAAATGGTAGAGCACT	142.981	11.9575		74		148		95		162		71
tRNA|ENSGALT00000036861|n||sense	chr1:94855454-94855525|+	3	3	1	1	1|94855512|94855528|+|U1_16A|TCCCGGACGAGCCCACG	2.66938	1.63382	4	4	2	1	1|94855515|94855532|+|U0|CGGACGAGCCCAAGTTTT	3.83166	1.95746	1	1	1	1	1|94855516|94855533|+|U0|GGACGAGCCCAAGTTTTT	1.23288	1.11035	2	4	3	3	1|94855450|94855478|+|U0|CGCTGGCTCGTTGGTCTAGGGGTATGATT	3.97497	1.99373	3	4	2	2	1|94855450|94855481|+|U0|CGCTGGCTCGTTGGTCTAGGGGTATGATTCTC	8.05528	2.83818		3		4		1		4		4
tRNA|ENSGALT00000037228|n||sense	chr2:66481491-66481562|+	0	0	0	0		0	0	0	0	0	0		0	0	0	0	0	0		0	0	1	1	0	1	2|66481540|66481566|-|U1_13A|CATCGGCTCGTTGGGCTAGGGGTATGA	0.993741	0.996866	1	1	0	1	2|66481538|66481566|-|U1_1A|CATCGGCTCGTTGGTCTAGGGGTATGATC	2.01382	1.41909		0		0		0		1		1
tRNA|ENSGALT00000037584|n||sense	chr2:43625618-43625690|+	18	52	36	31	2|43625614|43625639|+|U0|AGCAGGGCCAGTGGCGCAATGGATAA	46.2693	6.80216	31	68	50	22	2|43625614|43625639|+|U0|AGCAGGGCCAGTGGCGCAATGGATAA	65.1383	8.07083	23	41	32	9	2|43625614|43625641|+|U0|AGCAGGGCCAGTGGCGCAATGGATAACG	50.5483	7.10973	30	74	56	27	2|43625614|43625639|+|U0|AGCAGGGCCAGTGGCGCAATGGATAA	73.5369	8.57536	18	43	33	12	2|43625614|43625641|+|U0|AGCAGGGCCAGTGGCGCAATGGATAACG	86.5942	9.3056		52		68		41		74		43
tRNA|ENSGALT00000037618|n||sense	chr1:57722390-57722462|+	16	32	14	5	1|57722450|57722465|+|U0|CCGGGCAGAAACATCA	28.4734	5.33605	26	68	26	17	1|57722391|57722417|+|U0|TTTCTGTAGTGTAGCGGTTATCACGTT	65.1383	8.07083	24	80	53	44	1|57722391|57722417|+|U0|TTTCTGTAGTGTAGCGGTTATCACGTT	98.6308	9.9313	47	156	55	37	1|57722391|57722417|+|U0|TTTCTGTAGTGTAGCGGTTATCACGTT	155.024	12.4508	35	159	76	60	1|57722391|57722417|+|U0|TTTCTGTAGTGTAGCGGTTATCACGTT	320.197	17.8941		32		68		80		156		159
tRNA|ENSGALT00000038459|n||sense	chr2:15703472-15703545|+	1	1	0	1	2|15703511|15703534|+|U1_16T|CCGAAAGGCTGGTGGCTCGAGCCC	0.889795	0.943289	5	6	5	2	2|15703506|15703529|+|U0|GTTAACCGAAAGGCTGGTGGTTCG	5.7475	2.39739	4	4	3	1	2|15703504|15703519|+|U0|CTGTTAACCGAAAGGC	4.93154	2.22071	4	4	3	1	2|15703511|15703527|+|U0|CCGAAAGGCTGGTGGTT	3.97497	1.99373	3	3	1	1	2|15703528|15703547|+|U1_15G|CGAGCCCACCCAGGTACGGA	6.04146	2.45794		1		6		4		4		3
tRNA|ENSGALT00000039240|n||sense	chr18:3451385-3451456|+	5	8	7	3	18|3451386|3451414|+|U0|GTTCTATGGTGTAATGGTTAGCACTCTGG	7.11836	2.66802	19	37	20	8	18|3451386|3451414|+|U0|GTTCTATGGTGTAATGGTTAGCACTCTGG	35.4429	5.95339	17	30	17	13	18|3451386|3451417|+|U0|GTTCTATGGTGTAATGGTTAGCACTCTGGACT	36.9865	6.08166	26	58	26	12	18|3451422|3451450|+|U0|ATCCAGCGATCCGAGTTCAAATCTCGGTA	57.637	7.5919	15	25	16	4	18|3451421|3451452|+|U0|AATCCAGCGATCCGAGTTCAAATCTCGGTAGA	50.3455	7.09545		8		37		30		58		25
tRNA|ENSGALT00000039242|n||sense	chr18:3450690-3450761|+	3	4	4	2	18|3450687|3450715|+|U0|AGCGGTTCCATGGTGTAATGGTTAGCACT	3.55918	1.88658	6	19	14	13	18|3450687|3450715|+|U0|AGCGGTTCCATGGTGTAATGGTTAGCACT	18.2004	4.26619	4	8	5	3	18|3450687|3450718|+|U0|AGCGGTTCCATGGTGTAATGGTTAGCACTCTG	9.86308	3.14055	6	8	5	3	18|3450687|3450715|+|U0|AGCGGTTCCATGGTGTAATGGTTAGCACT	7.94993	2.81956	1	3	3	3	18|3450687|3450718|+|U0|AGCGGTTCCATGGTGTAATGGTTAGCACTCTG	6.04146	2.45794		4		19		8		8		3
tRNA|ENSGALT00000039645|n||sense	chr7:6799367-6799438|-	22	318	187	83	7|6799364|6799380|-|U1_1G|TCCCGGACGAGCCCCCT	282.955	16.8213	33	351	229	91	7|6799365|6799380|-|U0|TCCCGGACGAGCCCCC	336.228	18.3365	32	291	219	99	7|6799365|6799380|-|U0|TCCCGGACGAGCCCCC	358.769	18.9412	35	582	420	138	7|6799365|6799380|-|U0|TCCCGGACGAGCCCCC	578.358	24.0491	28	319	241	86	7|6799365|6799380|-|U0|TCCCGGACGAGCCCCC	642.408	25.3458		318		351		291		582		319
tRNA|ENSGALT00000039646|n||sense	chr7:6798820-6798891|+	1	1	0	1	7|6798817|6798845|+|U1_29C|TGGGGCTCGTTGGTCTAGGGGTATGATTT	0.889795	0.943289	1	1	0	1	7|6798817|6798843|+|U1_27T|TGGGGCTCGTTGGTCTAGGGGTATGAA	0.957916	0.978732	2	2	1	1	7|6798875|6798890|+|U0|AACTCCCGGACGAGCC	2.46577	1.57028	3	4	1	2	7|6798864|6798888|+|U1_13A|GTCCCGGGTTCACCTCCCGGACGAG	3.97497	1.99373	2	3	1	2	7|6798875|6798893|+|U1_14G|AACTCCCGGACGAACCCTT	6.04146	2.45794		1		1		2		4		3
tRNA|ENSGALT00000040139|n||sense	chr27:3959406-3959477|-	2	2	1	1	27|3959404|3959419|-|U0|TCCGGGTGCCCCCTCT	1.77959	1.33401	7	9	5	2	27|3959404|3959419|-|U0|TCCGGGTGCCCCCTCT	8.62124	2.9362	4	5	3	2	27|3959404|3959419|-|U0|TCCGGGTGCCCCCTCT	6.16442	2.48283	5	6	2	2	27|3959403|3959419|-|U1_1A|TCCGGGTGCCCCCTCTA	5.96245	2.44181	2	3	3	2	27|3959404|3959418|-|U0|CCGGGTGCCCCCTCT	6.04146	2.45794		2		9		5		6		3
tRNA|ENSGALT00000040149|n||sense	chr27:3955188-3955259|-	0	0	0	0		0	0	0	0	0	0		0	0	0	0	0	0		0	0	2	2	1	1	27|3955187|3955201|-|U0|TCCGGGTGCCCCCTT	1.98748	1.40978	0	0	0	0		0	0		0		0		0		2		0
tRNA|ENSGALT00000040150|n||sense	chr27:3954279-3954350|-	0	0	0	0		0	0	0	0	0	0		0	0	0	0	0	0		0	0	1	2	0	2	27|3954335|3954355|-|U1_2G|GCTGAGGGGGTACAGCCCAAT	1.98748	1.40978	0	0	0	0		0	0		0		0		0		2		0
tRNA|ENSGALT00000040152|n||sense	chr27:3951828-3951899|-	0	0	0	0		0	0	1	1	0	1	27|3951824|3951845|-|U1_4A|CAACTCCAGGTGCCCCCTCCAC	0.957916	0.978732	0	0	0	0		0	0	0	0	0	0		0	0	1	1	0	1	27|3951823|3951841|-|U1_16T|TCCGGGTGCCCCCTTCACA	2.01382	1.41909		0		1		0		0		1
tRNA|ENSGALT00000040154|n||sense	chr27:3951026-3951097|-	0	0	0	0		0	0	0	0	0	0		0	0	1	2	0	2	27|3951023|3951052|-|U1_3A|TCCCTGGTTCAACTCCAGGTGCCCCCTCCA	2.46577	1.57028	0	0	0	0		0	0	0	0	0	0		0	0		0		0		2		0		0
tRNA|ENSGALT00000040191|n||sense	chr11:1160729-1160801|-	77	681	375	295	11|1160772|1160800|-|U0|CCTGGATAGCTCAGTTGGGAGAGCATCAG	605.95	24.6161	119	781	391	280	11|1160772|1160800|-|U0|CCTGGATAGCTCAGTTGGGAGAGCATCAG	748.132	27.352	98	561	310	100	11|1160770|1160800|-|U0|CCTGGATAGCTCAGTTGGGAGAGCATCAGAC	691.648	26.2992	132	1644	902	745	11|1160772|1160800|-|U0|CCTGGATAGCTCAGTTGGGAGAGCATCAG	1633.71	40.4192	123	918	468	178	11|1160770|1160800|-|U0|CCTGGATAGCTCAGTTGGGAGAGCATCAGAC	1848.69	42.9963		681		781		561		1644		918
tRNA|ENSGALT00000040363|n||sense	chr7:224411-224493|-	1	1	1	1	7|224469|224496|-|U0|TGAGTCAGGATGGCCGAGCGGTCTAAGG	0.889795	0.943289	1	1	1	1	7|224469|224496|-|U0|TGAGTCAGGATGGCCGAGCGGTCTAAGG	0.957916	0.978732	0	0	0	0		0	0	3	4	0	2	7|224413|224440|-|U1_14T|GAGGCGTGGGTTCATATCCCACTCCTGA	3.97497	1.99373	3	3	1	1	7|224470|224496|-|U1_1C|TGAGTCAGGATGGCCGAGCGGTCTAAA	6.04146	2.45794		1		1		0		4		3
tRNA|ENSGALT00000040405|n||sense	chr10:187221-187294|+	7	22	8	13	10|187281|187297|+|U1_16A|CCCCGTACGGGCCATCA	19.5755	4.42442	8	12	6	4	10|187217|187245|+|U0|ACAGGGCCGGTTAGCTCAGTTGGTTAGAG	11.495	3.39043	8	16	6	4	10|187217|187248|+|U0|ACAGGGCCGGTTAGCTCAGTTGGTTAGAGCGT	19.7262	4.44141	6	18	6	7	10|187281|187297|+|U1_16A|CCCCGTACGGGCCATCA	17.8873	4.22934	7	15	3	9	10|187281|187297|+|U1_16A|CCCCGTACGGGCCATCA	30.2073	5.49612		22		12		16		18		15
tRNA|ENSGALT00000040570|n||sense	chr26:1607735-1607807|+	26	78	45	15	26|1607777|1607805|+|U0|AGGGTCCAGGGTTCAAGTCCCTGTTCGGG	69.404	8.3309	51	95	50	17	26|1607777|1607805|+|U0|AGGGTCCAGGGTTCAAGTCCCTGTTCGGG	91.002	9.5395	35	85	54	20	26|1607777|1607805|+|U0|AGGGTCCAGGGTTCAAGTCCCTGTTCGGG	104.795	10.237	52	144	81	35	26|1607777|1607805|+|U0|AGGGTCCAGGGTTCAAGTCCCTGTTCGGG	143.099	11.9624	29	62	34	10	26|1607777|1607805|+|U0|AGGGTCCAGGGTTCAAGTCCCTGTTCGGG	124.857	11.1739		78		95		85		144		62
