# Supplementary material for: New methods for next generation sequencing based microRNA expression profiling
Source: BMC Genomics. 2010 Dec 20;11:716. doi: 10.1186/1471-2164-11-716 (PMC3022920; doi:10.1186/1471-2164-11-716)
Supplement: Additional file 5 — Table S2. Limma results. Significantly differentially expressed miRNAs between the Heart and Embryo from the Limma analysis. Columns 1 and 2 are in the same format as those in Additional file 2, Table S1, followed by the average expression levels, in sqrt(tpm), for the EMs and HTs library and BH-FDR p-value for the difference in expression. [file 1471-2164-11-716-S5.XLS]

## Sheet: Sheet1
		Mean Expression [sqrt(tpm)]		HT-small vs EM-small
	Chrom Loc	EMs	HTs	BH-FDR	Higher in ..
miRNA|ENSGALT00000028951|5p|gga-mir-125b|sense	chr1:102457663-102457684|+	72.4892	123.04	0.0158483	HT
miRNA|ENSGALT00000029030|3p|gga-mir-223|sense	chr4:233007-233027|+	52.5303	97.9997	0.011319	HT
miRNA|ENSGALT00000028997|5p|gga-mir-30d|sense	chr2:148337300-148337321|-	38.1031	85.295	0.00140306	HT
miRNA|ENSGALT00000029006|3p|gga-mir-1b|sense	chr23:4663953-4663973|+	9.50241	77.7823	0.0190483	HT
miRNA|ENSGALT00000042432|5p||sense	chr1:104486710-104486736|-	30.2405	60.8404	0.011319	HT
miRNA|ENSGALT00000035316|3p~|gga-mir-499|sense	chr20:2599348-2599370|-	3.9409	55.1745	0.0101141	HT
miRNA|ENSGALT00000029008|5p|gga-mir-30e|sense	chr23:5248432-5248450|+	37.1836	51.2857	0.00504721	HT
miRNA|ENSGALT00000028983|5p|gga-mir-126|sense	chr17:8431792-8431812|-	36.1831	50.5935	0.0241932	HT
miRNA|ENSGALT00000035316|5p|gga-mir-499|sense	chr20:2599386-2599408|-	1.65366	50.2617	0.0174922	HT
miRNA|ENSGALT00000028999|5p~|gga-mir-1a-1|sense	chr20:8107838-8107858|+	5.81792	48.3083	0.0284718	HT
miRNA|ENSGALT00000029026|5p|gga-mir-30a|sense	chr3:85102244-85102265|+	29.973	47.3099	0.0072715	HT
miRNA|ENSGALT00000028998|5p|gga-mir-30b|sense	chr2:148331648-148331669|-	21.4516	40.4608	0.0174922	HT
miRNA|ENSGALT00000035276|3p|gga-mir-490|sense	chr1:59948716-59948737|-	6.69928	37.9848	0.0154763	HT
miRNA|ENSGALT00000042439|3p||sense	chr4:2151238-2151260|+	5.48033	35.7183	0.011193	HT
miRNA|ENSGALT00000029028|3p|gga-mir-133b|sense	chr3:110384948-110384968|-	9.60861	29.4298	0.011319	HT
miRNA|ENSGALT00000042472|5p|gga-mir-1677|sense	chr3:76659772-76659792|+	14.8063	26.9113	0.0228476	HT
miRNA|ENSGALT00000029007|3p|gga-mir-133c|sense	chr23:4664099-4664120|+	1.65366	22.2806	0.00991414	HT
miRNA|ENSGALT00000035272|3p|gga-mir-181a-1|sense	chr8:2001620-2001641|+	12.3538	20.6049	0.0432113	HT
miRNA|ENSGALT00000035276|5p~|gga-mir-490|sense	chr1:59948755-59948776|-	3.71309	15.0681	0.0210896	HT
miRNA|ENSGALT00000035271|3p|gga-mir-193b|sense	chr14:759503-759526|+	5.64205	14.5871	0.0154763	HT
miRNA|ENSGALT00000042411|5p|gga-mir-1434|sense	chr28:1055205-1055224|+	5.08639	14.2919	0.0210896	HT
miRNA|ENSGALT00000035333|3p|gga-mir-144|sense	chr19:5824134-5824155|-	8.90966	13.6916	0.0138631	HT
miRNA|ENSGALT00000029006|5p~|gga-mir-1b|sense	chr23:4663916-4663936|+	1.2745	11.9366	0.0154763	HT
miRNA|ENSGALT00000042438|3p|gga-mir-1799|sense	chr5:42365992-42366012|+	2.79263	11.4254	0.0210896	HT
miRNA|ENSGALT00000042329|3p~|gga-mir-1811|sense	chr4:58651749-58651768|+	7.80081	10.271	0.0270305	HT
miRNA|ENSGALT00000042432|3p~||sense	chr1:104486649-104486675|-	2.80557	9.19249	0.0210896	HT
miRNA|ENSGALT00000028959|3p~|gga-mir-18a|sense	chr1:152248637-152248658|-	7.00602	9.08288	0.0169395	HT
miRNA|ENSGALT00000028974|5p|gga-mir-146a|sense	chr13:7555655-7555676|-	3.22545	7.77251	0.0270891	HT
miRNA|ENSGALT00000028990|3p~|gga-mir-138-1|sense	chr2:40745167-40745183|-	3.04967	5.78881	0.0239334	HT
miRNA|ENSGALT00000042439|5p||sense	chr4:2151195-2151215|+	0.847607	5.70146	0.0437383	HT
miRNA|ENSGALT00000029015|5p|gga-let-7k|sense	chr26:1442955-1442976|-	3.42996	5.04528	0.0498297	HT
miRNA|ENSGALT00000042468|5p|gga-mir-1773|sense	chr20:8109147-8109169|+	1.04454	5.04528	0.0161262	HT
miRNA|ENSGALT00000028999|3p|gga-mir-1a-1|sense	chr20:8107876-8107896|-	0	4.7661	0.0233919	HT
miRNA|ENSGALT00000042246|3p~|gga-mir-1731|sense	chr12:10938277-10938299|-	1.2745	3.87186	0.0275328	HT
miRNA|ENSGALT00000042289|5p|gga-mir-1747|sense	chr2:62758752-62758773|-	1.40278	3.53515	0.0322048	HT
miRNA|ENSGALT00000028994|5p~|gga-mir-133a-1|sense	chr2:105670407-105670428|-	0	2.99527	0.0142532	HT
miRNA|ENSGALT00000029007|5p~|gga-mir-133c|sense	chr23:4664062-4664083|+	0	2.8075	0.0284718	HT
miRNA|ENSGALT00000035267|5p|gga-mir-20b|sense	chr4:3970099-3970121|-	369.642	228.501	0.0115371	EM
miRNA|ENSGALT00000028980|3p|gga-mir-130a|sense	chr15:408409-408430|-	299.979	182.63	0.0248361	EM
miRNA|ENSGALT00000028979|3p|gga-mir-301|sense	chr15:406325-406349|-	283.34	187.808	0.0396127	EM
miRNA|ENSGALT00000028956|3p|gga-mir-19b|sense	chr1:152248194-152248216|-	237.375	186.492	0.0183807	EM
miRNA|ENSGALT00000029038|5p|gga-mir-10b|sense	chr7:17389110-17389131|-	124.295	5.47564	0.00171637	EM
miRNA|ENSGALT00000029033|3p|gga-mir-302a|sense	chr4:58651921-58651942|+	118.216	87.9515	0.0210896	EM
miRNA|ENSGALT00000035342|3p|gga-mir-454|sense	chr15:399860-399882|-	118.066	77.3904	0.0362197	EM
miRNA|ENSGALT00000028978|3p|gga-mir-130b|sense	chr15:398724-398745|-	112.532	76.4659	0.011319	EM
miRNA|ENSGALT00000028949|5p|gga-mir-99a|sense	chr1:102424345-102424366|+	99.5733	55.513	0.000796623	EM
miRNA|ENSGALT00000035318|3p|gga-mir-302d|sense	chr4:58652257-58652279|+	88.3288	66.1489	0.0233919	EM
miRNA|ENSGALT00000028985|3p~|gga-mir-219|sense	chr17:5577874-5577894|+	88.1249	1.7274	0.011319	EM
miRNA|ENSGALT00000029046|5p|gga-mir-31|sense	chrZ:71882219-71882240|-	65.8511	41.5938	0.0308103	EM
miRNA|ENSGALT00000035313|3p|gga-mir-302b|sense	chr4:58651359-58651381|+	63.9277	47.3024	0.0455581	EM
miRNA|ENSGALT00000028960|5p|gga-mir-17|sense	chr1:152248829-152248852|-	63.5318	48.7848	0.0317335	EM
miRNA|ENSGALT00000029029|3p|gga-mir-206|sense	chr3:110390449-110390470|-	49.1399	3.46465	0.00151817	EM
miRNA|ENSGALT00000029019|5p|gga-mir-205a|sense	chr26:2896068-2896089|+	47.4077	6.96481	0.0115371	EM
miRNA|ENSGALT00000029002|3p|gga-mir-200b|sense	chr21:2585659-2585681|-	45.4806	3.87101	0.0233919	EM
miRNA|ENSGALT00000029036|3p|gga-mir-203|sense	chr5:53206869-53206890|+	45.0292	9.83827	0.0130365	EM
miRNA|ENSGALT00000035327|3p|gga-mir-551|sense	chr9:21966432-21966452|-	42.1078	20.8451	0.0072715	EM
miRNA|ENSGALT00000042372|5p|gga-mir-1451|sense	chr3:78710232-78710253|+	40.8948	32.3317	0.0174922	EM
miRNA|ENSGALT00000035270|3p|gga-mir-455|sense	chr17:5339753-5339774|+	38.5268	29.2417	0.0435189	EM
miRNA|ENSGALT00000028954|3p|gga-mir-221|sense	chr1:114218989-114219011|+	38.0424	31.0208	0.0253136	EM
miRNA|ENSGALT00000028980|5p~|gga-mir-130a|sense	chr15:408448-408469|-	35.8722	22.1079	0.0308103	EM
miRNA|ENSGALT00000029001|3p|gga-mir-200a|sense	chr21:2583331-2583352|-	32.9254	3.8527	0.00960615	EM
miRNA|ENSGALT00000035320|3p|gga-mir-429|sense	chr21:2580823-2580844|-	28.9716	2.2824	0.00998142	EM
miRNA|ENSGALT00000028960|3p|gga-mir-17|sense	chr1:152248795-152248814|-	28.892	20.5417	0.0154763	EM
miRNA|ENSGALT00000029032|3p~|gga-mir-106|sense	chr4:3970370-3970391|-	24.3066	15.5708	0.0268399	EM
miRNA|ENSGALT00000029059|3p~|gga-mir-7-1|sense	chrZ:39554786-39554807|-	21.7728	16.2968	0.0233919	EM
miRNA|ENSGALT00000035264|3p|gga-mir-9-1|sense	chr28:2709415-2709435|+	18.353	2.63997	0.0435189	EM
miRNA|ENSGALT00000028945|3p|gga-mir-135a-2|sense	chr1:48192719-48192739|+	15.7399	2.3435	0.011319	EM
miRNA|ENSGALT00000035269|3p|gga-mir-153|sense	chr2:8765702-8765721|-	15.0803	4.0499	0.0115371	EM
miRNA|ENSGALT00000029047|5p|gga-mir-122-1|sense	chrZ:649345-649367|+	15.0187	0.498433	0.00960615	EM
miRNA|ENSGALT00000035334|5p|gga-mir-216b|sense	chr3:288266-288287|-	14.9065	4.90379	0.0233919	EM
miRNA|ENSGALT00000028956|5p~|gga-mir-19b|sense	chr1:152248234-152248256|-	13.8865	8.9652	0.0210896	EM
miRNA|ENSGALT00000028977|5p|gga-mir-205b|sense	chr1:1147571-1147592|-	13.6863	2.8075	0.0195625	EM
miRNA|ENSGALT00000028951|3p~|gga-mir-125b|sense	chr1:102457701-102457722|+	13.5948	8.53937	0.0397512	EM
miRNA|ENSGALT00000028981|3p~|gga-mir-181b-2|sense	chr17:10220187-10220208|+	13.1495	9.48032	0.0270305	EM
miRNA|ENSGALT00000029038|3p~|gga-mir-10b|sense	chr7:17389072-17389093|-	13.1141	0	0.0233919	EM
miRNA|ENSGALT00000029019|3p~|gga-mir-205a|sense	chr26:2896102-2896123|+	12.9001	1.57286	0.0200324	EM
miRNA|ENSGALT00000035320|5p~|gga-mir-429|sense	chr21:2580861-2580882|-	12.8539	0	0.0210896	EM
miRNA|ENSGALT00000028949|3p|gga-mir-99a|sense	chr1:102424382-102424402|+	12.7475	6.24056	0.0267048	EM
miRNA|ENSGALT00000028955|5p~|gga-mir-92|sense	chr1:152248115-152248135|-	12.4418	8.63098	0.0270305	EM
miRNA|ENSGALT00000035327|5p|gga-mir-551|sense	chr9:21966470-21966492|-	10.3657	5.17604	0.0244151	EM
miRNA|ENSGALT00000028985|5p|gga-mir-219|sense	chr17:5577826-5577846|+	9.85256	0.498433	0.0145512	EM
miRNA|ENSGALT00000028970|3p~|gga-mir-135a-1|sense	chr12:2830754-2830776|-	9.81996	2.53362	0.0154763	EM
miRNA|ENSGALT00000028946|5p|gga-mir-33-2|sense	chr1:51372326-51372345|-	9.76517	5.10706	0.0437383	EM
miRNA|ENSGALT00000029029|5p~|gga-mir-206|sense	chr3:110390481-110390502|-	8.78628	0	0.0330504	EM
miRNA|ENSGALT00000035269|5p~|gga-mir-153|sense	chr2:8765737-8765756|-	8.44987	0	0.0137186	EM
miRNA|ENSGALT00000029003|3p~|gga-mir-34a|sense	chr21:3251532-3251554|-	8.30471	4.6374	0.042113	EM
miRNA|ENSGALT00000035270|5p|gga-mir-455|sense	chr17:5339716-5339737|+	8.23373	5.4177	0.0438251	EM
miRNA|ENSGALT00000042337|5p|gga-mir-1416|sense	chrZ:34596495-34596515|+	7.87031	4.71857	0.0437383	EM
miRNA|ENSGALT00000035340|3p~|gga-mir-460|sense	chr2:3583746-3583767|+	7.65259	5.95738	0.0322048	EM
miRNA|ENSGALT00000035454|3p|gga-mir-147-2|sense	chr10:12334966-12334985|+	6.58599	4.10634	0.0394045	EM
miRNA|ENSGALT00000028958|5p~|gga-mir-19a|sense	chr1:152248538-152248560|-	6.55581	4.6374	0.0399177	EM
miRNA|ENSGALT00000029001|5p~|gga-mir-200a|sense	chr21:2583366-2583387|-	6.23558	0	0.00493535	EM
miRNA|ENSGALT00000029021|3p~|gga-mir-7-3|sense	chr28:4436041-4436062|-	6.1499	0.498433	0.0270305	EM
miRNA|ENSGALT00000029061|5p~|gga-mir-27b|sense	chrZ:41157660-41157680|+	5.88485	0.709545	0.0297033	EM
miRNA|ENSGALT00000035342|5p|gga-mir-454|sense	chr15:399922-399940|-	5.21509	2.41596	0.0437383	EM
miRNA|ENSGALT00000029023|3p|gga-mir-217|sense	chr3:280191-280214|-	5.13362	2.3435	0.0137093	EM
miRNA|ENSGALT00000029016|3p~|gga-mir-135a-3|sense	chr26:1925955-1925977|-	4.95093	0.498433	0.0270305	EM
miRNA|ENSGALT00000042488|3p~|gga-mir-1784|sense	chr3:36895880-36895901|+	4.87853	2.5477	0.0308103	EM
miRNA|ENSGALT00000029021|5p|gga-mir-7-3|sense	chr28:4436080-4436101|-	4.83947	2.22583	0.0287742	EM
miRNA|ENSGALT00000029036|5p~|gga-mir-203|sense	chr5:53206837-53206858|+	4.29691	0	0.011319	EM
miRNA|ENSGALT00000029012|5p|gga-mir-34b|sense	chr24:5684912-5684934|+	4.21038	0	0.00845845	EM
miRNA|ENSGALT00000042191|5p|gga-mir-449c|sense	chrZ:16041969-16041992|-	3.98514	0	0.0248766	EM
miRNA|ENSGALT00000042389|3p|gga-mir-1397|sense	chr1:130934947-130934968|+	3.91752	1.70641	0.0437383	EM
miRNA|ENSGALT00000028991|5p~|gga-mir-128-2|sense	chr2:45549190-45549210|+	3.76615	1.20798	0.0270305	EM
miRNA|ENSGALT00000042073|5p|gga-mir-1614|sense	chr20:4894135-4894155|+	3.30941	0	0.0248766	EM
miRNA|ENSGALT00000029047|3p~|gga-mir-122-1|sense	chrZ:649385-649407|+	3.21304	0	0.011319	EM
miRNA|ENSGALT00000035312|5p|gga-mir-449|sense	chrZ:16040663-16040683|-	3.04967	0	0.0210896	EM
miRNA|ENSGALT00000042263|3p|gga-mir-1779|sense	chrZ:32054399-32054421|-	3.03837	0	0.011319	EM
miRNA|ENSGALT00000042479|5p|gga-mir-1551|sense	chr14:5233375-5233397|+	3.03837	1.20798	0.0308103	EM
miRNA|ENSGALT00000028964|3p~|gga-mir-204-2|sense	chr10:6651329-6651350|+	2.66756	0	0.0233919	EM
miRNA|ENSGALT00000041411|5p~|gga-mir-214|sense	chr8:4739571-4739591|+	2.44011	0	0.011319	EM
miRNA|ENSGALT00000028965|5p|gga-mir-7-2|sense	chr10:14823583-14823604|-	2.40509	0	0.0194028	EM
miRNA|ENSGALT00000028977|3p~|gga-mir-205b|sense	chr1:1147543-1147564|-	2.40509	0	0.0194028	EM
miRNA|ENSGALT00000029012|3p~|gga-mir-34b|sense	chr24:5684951-5684973|+	2.40509	0	0.0194028	EM
miRNA|ENSGALT00000028964|5p|gga-mir-204-2|sense	chr10:6651300-6651321|+	2.30905	0	0.0138631	EM
