# Supplementary material for: New methods for next generation sequencing based microRNA expression profiling
Source: BMC Genomics. 2010 Dec 20;11:716. doi: 10.1186/1471-2164-11-716 (PMC3022920; doi:10.1186/1471-2164-11-716)
Supplement: Additional file 7 — Table S3. Globaltest results. Significantly differentially expressed miRNAs between the Heart and Embryo from the Globaltest analysis. Columns 1 and 2 are in the same format as those in Additional file 2, Table S1, followed by the BH-FDR p-value for the difference in expression and the number of isomirs the test was based upon. the last two columns indicate if the miRNA was significant in the Limma analysis and if the most abundant isomir had expression above 50 tpm to be included for further analysis. [file 1471-2164-11-716-S7.XLS]

## Sheet: Normal
		BH-FDR	#isomirs	Significant in Limma analysis	Most abundant isomir => 50
miRNA|ENSGALT00000028997|5p|gga-mir-30d|sense	chr2:148337300-148337321|-	0.00612271	238	yes	yes
miRNA|ENSGALT00000029038|5p|gga-mir-10b|sense	chr7:17389110-17389131|-	0.00612271	253	yes	yes
miRNA|ENSGALT00000029060|3p|gga-mir-23b|sense	chrZ:41157457-41157477|+	0.00612271	126	no	yes
miRNA|ENSGALT00000029029|3p|gga-mir-206|sense	chr3:110390449-110390470|-	0.00824182	82	yes	yes
miRNA|ENSGALT00000029047|5p|gga-mir-122-1|sense	chrZ:649345-649367|+	0.00824182	37	yes	yes
miRNA|ENSGALT00000035327|3p|gga-mir-551|sense	chr9:21966432-21966452|-	0.00921931	91	yes	yes
miRNA|ENSGALT00000028949|5p|gga-mir-99a|sense	chr1:102424345-102424366|+	0.0106545	215	yes	yes
miRNA|ENSGALT00000029028|3p|gga-mir-133b|sense	chr3:110384948-110384968|-	0.0205973	103	yes	yes
miRNA|ENSGALT00000028978|3p|gga-mir-130b|sense	chr15:398724-398745|-	0.0237954	170	yes	yes
miRNA|ENSGALT00000029001|3p|gga-mir-200a|sense	chr21:2583331-2583352|-	0.0237954	99	yes	yes
miRNA|ENSGALT00000029007|3p|gga-mir-133c|sense	chr23:4664099-4664120|+	0.0237954	70	yes	yes
miRNA|ENSGALT00000029026|5p|gga-mir-30a|sense	chr3:85102244-85102265|+	0.0237954	183	yes	yes
miRNA|ENSGALT00000029030|3p|gga-mir-223|sense	chr4:233007-233027|+	0.0237954	264	yes	yes
miRNA|ENSGALT00000035267|5p|gga-mir-20b|sense	chr4:3970099-3970121|-	0.0237954	359	yes	yes
miRNA|ENSGALT00000035316|3p~|gga-mir-499|sense	chr20:2599348-2599370|-	0.0237954	99	yes	yes
miRNA|ENSGALT00000035320|3p|gga-mir-429|sense	chr21:2580823-2580844|-	0.0237954	87	yes	yes
miRNA|ENSGALT00000042439|3p||sense	chr4:2151238-2151260|+	0.025677	85	yes	yes
miRNA|ENSGALT00000028945|3p|gga-mir-135a-2|sense	chr1:48192719-48192739|+	0.0270255	65	yes	yes
miRNA|ENSGALT00000028985|3p~|gga-mir-219|sense	chr17:5577874-5577894|+	0.0270255	146	yes	yes
miRNA|ENSGALT00000029019|5p|gga-mir-205a|sense	chr26:2896068-2896089|+	0.0270255	123	yes	yes
miRNA|ENSGALT00000029036|3p|gga-mir-203|sense	chr5:53206869-53206890|+	0.0270255	140	yes	yes
miRNA|ENSGALT00000028951|5p|gga-mir-125b|sense	chr1:102457663-102457684|+	0.0298476	204	yes	yes
miRNA|ENSGALT00000028960|3p|gga-mir-17|sense	chr1:152248795-152248814|-	0.0298476	124	yes	yes
miRNA|ENSGALT00000028962|5p|gga-mir-15a|sense	chr1:173700542-173700562|-	0.0298476	41	no	yes
miRNA|ENSGALT00000028980|5p~|gga-mir-130a|sense	chr15:408448-408469|-	0.0298476	79	yes	yes
miRNA|ENSGALT00000028998|5p|gga-mir-30b|sense	chr2:148331648-148331669|-	0.0298476	107	yes	yes
miRNA|ENSGALT00000035270|3p|gga-mir-455|sense	chr17:5339753-5339774|+	0.0298476	210	yes	yes
miRNA|ENSGALT00000035276|3p|gga-mir-490|sense	chr1:59948716-59948737|-	0.0298476	143	yes	yes
miRNA|ENSGALT00000035317|3p|gga-mir-130c|sense	chr19:7145040-7145061|-	0.0298476	230	yes	yes
miRNA|ENSGALT00000035327|5p|gga-mir-551|sense	chr9:21966470-21966492|-	0.0298476	35	yes	yes
miRNA|ENSGALT00000042372|5p|gga-mir-1451|sense	chr3:78710232-78710253|+	0.0298476	126	yes	yes
miRNA|ENSGALT00000042438|3p|gga-mir-1799|sense	chr5:42365992-42366012|+	0.0299622	21	yes	yes
miRNA|ENSGALT00000035269|3p|gga-mir-153|sense	chr2:8765702-8765721|-	0.0305803	73	yes	yes
miRNA|ENSGALT00000029008|5p|gga-mir-30e|sense	chr23:5248432-5248450|+	0.0319348	217	yes	yes
miRNA|ENSGALT00000035316|5p|gga-mir-499|sense	chr20:2599386-2599408|-	0.0319348	95	yes	yes
miRNA|ENSGALT00000028977|5p|gga-mir-205b|sense	chr1:1147571-1147592|-	0.0332973	47	yes	yes
miRNA|ENSGALT00000029006|3p|gga-mir-1b|sense	chr23:4663953-4663973|+	0.0338491	100	yes	yes
miRNA|ENSGALT00000028981|3p~|gga-mir-181b-2|sense	chr17:10220187-10220208|+	0.0356268	38	yes	yes
miRNA|ENSGALT00000035334|5p|gga-mir-216b|sense	chr3:288266-288287|-	0.0363704	25	yes	yes
miRNA|ENSGALT00000028983|5p|gga-mir-126|sense	chr17:8431792-8431812|-	0.0374921	99	yes	yes
miRNA|ENSGALT00000042472|5p|gga-mir-1677|sense	chr3:76659772-76659792|+	0.0381482	63	yes	yes
miRNA|ENSGALT00000029032|3p~|gga-mir-106|sense	chr4:3970370-3970391|-	0.0416985	115	yes	yes
miRNA|ENSGALT00000035272|3p|gga-mir-181a-1|sense	chr8:2001620-2001641|+	0.041969	70	yes	yes
miRNA|ENSGALT00000035317|5p|gga-mir-130c|sense	chr19:7145079-7145100|-	0.0423133	75	no	yes
miRNA|ENSGALT00000029002|3p|gga-mir-200b|sense	chr21:2585659-2585681|-	0.0434045	113	yes	yes
miRNA|ENSGALT00000035333|3p|gga-mir-144|sense	chr19:5824134-5824155|-	0.0441582	54	yes	yes
miRNA|ENSGALT00000028980|3p|gga-mir-130a|sense	chr15:408409-408430|-	0.0473971	281	yes	yes
miRNA|ENSGALT00000028956|3p|gga-mir-19b|sense	chr1:152248194-152248216|-	0.0498537	312	yes	yes
miRNA|ENSGALT00000029059|3p~|gga-mir-7-1|sense	chrZ:39554786-39554807|-	0.0498537	48	yes	yes
miRNA|ENSGALT00000035313|5p|gga-mir-302b|sense	chr4:58651321-58651343|+	0.0498537	73	no	yes
miRNA|ENSGALT00000029001|5p~|gga-mir-200a|sense	chr21:2583366-2583387|-	0.00824182	23	yes	no
miRNA|ENSGALT00000029012|5p|gga-mir-34b|sense	chr24:5684912-5684934|+	0.0112038	6	yes	no
miRNA|ENSGALT00000042432|5p||sense	chr1:104486710-104486736|-	0.0144642	1002	yes	no
miRNA|ENSGALT00000042337|5p|gga-mir-1416|sense	chrZ:34596495-34596515|+	0.0237954	37	yes	no
miRNA|ENSGALT00000042439|5p||sense	chr4:2151195-2151215|+	0.0252316	19	yes	no
miRNA|ENSGALT00000029025|5p|gga-mir-215|sense	chr3:19924818-19924838|+	0.025677	20	no	no
miRNA|ENSGALT00000029036|5p~|gga-mir-203|sense	chr5:53206837-53206858|+	0.0270255	14	yes	no
miRNA|ENSGALT00000029059|5p|gga-mir-7-1|sense	chrZ:39554831-39554852|-	0.0270255	18	no	no
miRNA|ENSGALT00000042432|3p~||sense	chr1:104486649-104486675|-	0.0270255	49	yes	no
miRNA|ENSGALT00000035324|5p|gga-mir-146b|sense	chr6:24570078-24570099|+	0.0282602	21	no	no
miRNA|ENSGALT00000042446|3p|gga-mir-1729|sense	chr15:769642-769663|+	0.0282602	11	no	no
miRNA|ENSGALT00000028970|3p~|gga-mir-135a-1|sense	chr12:2830754-2830776|-	0.0298476	48	yes	no
miRNA|ENSGALT00000028974|5p|gga-mir-146a|sense	chr13:7555655-7555676|-	0.0298476	24	yes	no
miRNA|ENSGALT00000028985|5p|gga-mir-219|sense	chr17:5577826-5577846|+	0.0298476	51	yes	no
miRNA|ENSGALT00000035269|5p~|gga-mir-153|sense	chr2:8765737-8765756|-	0.0298476	26	yes	no
miRNA|ENSGALT00000035340|3p~|gga-mir-460|sense	chr2:3583746-3583767|+	0.0298476	45	yes	no
miRNA|ENSGALT00000042256|5p|gga-mir-1788|sense	chr7:23909948-23909969|+	0.0298476	13	no	no
miRNA|ENSGALT00000042329|3p~|gga-mir-1811|sense	chr4:58651749-58651768|+	0.0298476	34	yes	no
miRNA|ENSGALT00000029006|5p~|gga-mir-1b|sense	chr23:4663916-4663936|+	0.0319348	32	yes	no
miRNA|ENSGALT00000042468|5p|gga-mir-1773|sense	chr20:8109147-8109169|+	0.0319348	16	yes	no
miRNA|ENSGALT00000035271|3p|gga-mir-193b|sense	chr14:759503-759526|+	0.0331886	48	yes	no
miRNA|ENSGALT00000029061|5p~|gga-mir-27b|sense	chrZ:41157660-41157680|+	0.0332973	23	yes	no
miRNA|ENSGALT00000029019|3p~|gga-mir-205a|sense	chr26:2896102-2896123|+	0.0343029	38	yes	no
miRNA|ENSGALT00000029061|3p|gga-mir-27b|sense	chrZ:41157702-41157722|+	0.0343029	20	no	no
miRNA|ENSGALT00000029021|5p|gga-mir-7-3|sense	chr28:4436080-4436101|-	0.0348925	17	yes	no
miRNA|ENSGALT00000035342|5p|gga-mir-454|sense	chr15:399922-399940|-	0.0402479	13	yes	no
miRNA|ENSGALT00000035276|5p~|gga-mir-490|sense	chr1:59948755-59948776|-	0.0416985	47	yes	no
miRNA|ENSGALT00000029016|3p~|gga-mir-135a-3|sense	chr26:1925955-1925977|-	0.0441539	17	yes	no
miRNA|ENSGALT00000042389|3p|gga-mir-1397|sense	chr1:130934947-130934968|+	0.044657	9	yes	no
miRNA|ENSGALT00000029057|3p|gga-mir-101|sense	chrZ:28037921-28037942|+	0.0468361	38	no	no
miRNA|ENSGALT00000028949|3p|gga-mir-99a|sense	chr1:102424382-102424402|+	0.0473971	65	yes	no
miRNA|ENSGALT00000042289|5p|gga-mir-1747|sense	chr2:62758752-62758773|-	0.0473971	7	yes	no
miRNA|ENSGALT00000042378|3p|gga-mir-1458|sense	chr9:11743594-11743614|+	0.0473971	27	no	no
miRNA|ENSGALT00000028990|3p~|gga-mir-138-1|sense	chr2:40745167-40745183|-	0.0484041	19	yes	no
miRNA|ENSGALT00000028942|5p~|gga-mir-29a|sense	chr1:3236345-3236365|-			0
miRNA|ENSGALT00000028943|5p~|gga-mir-29b-1|sense	chr1:3235322-3235344|+			0
miRNA|ENSGALT00000028944|5p|gga-let-7i|sense	chr1:34895692-34895713|+			0
miRNA|ENSGALT00000028945|5p~|gga-mir-135a-2|sense	chr1:48192677-48192697|+			0
miRNA|ENSGALT00000028946|3p|gga-mir-33-2|sense	chr1:51372286-51372307|-			0
miRNA|ENSGALT00000028947|3p~|gga-let-7a-3|sense	chr1:73421325-73421346|-			0
miRNA|ENSGALT00000028948|3p~|gga-let-7b|sense	chr1:73422161-73422182|+			0
miRNA|ENSGALT00000028948|5p|gga-let-7b|sense	chr1:73422106-73422127|+			0
miRNA|ENSGALT00000028950|3p|gga-let-7c|sense	chr1:102425141-102425162|+			0
miRNA|ENSGALT00000028952|3p~|gga-mir-155|sense	chr1:105930254-105930275|+			0
miRNA|ENSGALT00000028952|5p|gga-mir-155|antisense	chr1:105930215-105930236|+			0
miRNA|ENSGALT00000028952|5p|gga-mir-155|sense	chr1:105930215-105930236|-			0
miRNA|ENSGALT00000028957|5p|gga-mir-20a|antisense	chr1:152248363-152248385|+			0
miRNA|ENSGALT00000028961|3p~|gga-mir-16-1|sense	chr1:173700362-173700383|-			0
miRNA|ENSGALT00000028964|3p~|gga-mir-204-2|sense	chr10:6651329-6651350|+			1
miRNA|ENSGALT00000028964|5p|gga-mir-204-2|sense	chr10:6651300-6651321|+			1
miRNA|ENSGALT00000028965|3p~|gga-mir-7-2|antisense	chr10:14823542-14823563|+			0
miRNA|ENSGALT00000028965|5p|gga-mir-7-2|antisense	chr10:14823583-14823604|+			0
miRNA|ENSGALT00000028965|5p|gga-mir-7-2|sense	chr10:14823583-14823604|-			1
miRNA|ENSGALT00000028969|3p~|gga-let-7g|sense	chr12:2809080-2809100|-			0
miRNA|ENSGALT00000028970|5p|gga-mir-135a-1|sense	chr12:2830793-2830815|-			0
miRNA|ENSGALT00000028971|5p|gga-let-7d|sense	chr12:6301519-6301539|-			0
miRNA|ENSGALT00000028972|3p~|gga-let-7f|sense	chr12:6302501-6302522|-			0
miRNA|ENSGALT00000028973|3p~|gga-let-7a-1|sense	chr12:6302921-6302942|-			0
miRNA|ENSGALT00000028973|5p|gga-let-7a-1|sense	chr12:6302967-6302988|-			0
miRNA|ENSGALT00000028974|3p~|gga-mir-146a|sense	chr13:7555606-7555627|-			0
miRNA|ENSGALT00000028975|5p~|gga-mir-103-1|sense	chr13:4449252-4449274|+			0
miRNA|ENSGALT00000028976|5p|gga-mir-218-2|sense	chr13:4322871-4322891|+			0
miRNA|ENSGALT00000028977|3p~|gga-mir-205b|sense	chr1:1147543-1147564|-			1
miRNA|ENSGALT00000028982|3p~|gga-mir-181a-2|sense	chr17:10218544-10218566|+			0
miRNA|ENSGALT00000028983|3p|gga-mir-126|antisense	chr17:8431753-8431775|+			0
miRNA|ENSGALT00000028983|5p|gga-mir-126|antisense	chr17:8431792-8431812|-			1
miRNA|ENSGALT00000028984|3p|gga-mir-199-1|sense	chr17:5667202-5667221|-			0
miRNA|ENSGALT00000028984|5p|gga-mir-199-1|sense	chr17:5667164-5667186|+			0
miRNA|ENSGALT00000028985|3p~|gga-mir-219|antisense	chr17:5577874-5577894|-			0
miRNA|ENSGALT00000028988|5p~|gga-mir-148a|sense	chr2:32053584-32053605|-			0
miRNA|ENSGALT00000028991|3p|gga-mir-128-2|sense	chr2:45549227-45549247|+			0
miRNA|ENSGALT00000028992|5p~|gga-mir-187|sense	chr2:85892483-85892502|+			1
miRNA|ENSGALT00000028993|5p|gga-mir-32|sense	chr2:86506495-86506515|-			0
miRNA|ENSGALT00000028994|5p~|gga-mir-133a-1|sense	chr2:105670407-105670428|-			1
miRNA|ENSGALT00000028995|3p|gga-mir-1a-2|sense	chr2:105673495-105673515|-			0
miRNA|ENSGALT00000028996|5p~|gga-mir-124a|sense	chr2:118524183-118524204|+			0
miRNA|ENSGALT00000028997|3p~|gga-mir-30d|sense	chr2:148337266-148337287|-			0
miRNA|ENSGALT00000028998|3p~|gga-mir-30b|sense	chr2:148331611-148331632|-			0
miRNA|ENSGALT00000029000|3p|gga-mir-133a-2|sense	chr20:8119114-8119135|+			0
miRNA|ENSGALT00000029000|5p~|gga-mir-133a-2|sense	chr20:8119070-8119091|+			0
miRNA|ENSGALT00000029002|5p~|gga-mir-200b|sense	chr21:2585685-2585707|-			0
miRNA|ENSGALT00000029007|5p~|gga-mir-133c|sense	chr23:4664062-4664083|+			1
miRNA|ENSGALT00000029009|5p|gga-mir-30c-1|sense	chr23:5249653-5249676|+			0
miRNA|ENSGALT00000029011|3p~|gga-let-7a-2|sense	chr24:3381041-3381062|+			0
miRNA|ENSGALT00000029011|5p|gga-let-7a-2|sense	chr24:3380997-3381018|+			0
miRNA|ENSGALT00000029012|3p~|gga-mir-34b|sense	chr24:5684951-5684973|+			1
miRNA|ENSGALT00000029013|3p~|gga-mir-34c|sense	chr24:5685678-5685700|+			0
miRNA|ENSGALT00000029013|5p|gga-mir-34c|sense	chr24:5685649-5685671|+			1
miRNA|ENSGALT00000029014|3p~|gga-let-7j|sense	chr26:1442696-1442717|+			0
miRNA|ENSGALT00000029014|5p|gga-let-7j|sense	chr26:1442757-1442778|-			1
miRNA|ENSGALT00000029017|5p~|gga-mir-29c|sense	chr26:2511710-2511729|-			0
miRNA|ENSGALT00000029018|5p~|gga-mir-29b-2|sense	chr26:2512617-2512639|-			0
miRNA|ENSGALT00000029019|5p|gga-mir-205a|antisense	chr26:2896068-2896089|+			0
miRNA|ENSGALT00000029020|3p~|gga-mir-196-1|sense	chr27:3553150-3553170|+			0
miRNA|ENSGALT00000029022|5p|gga-mir-216|sense	chr3:282874-282894|-			0
miRNA|ENSGALT00000029024|5p|gga-mir-194|sense	chr3:19924500-19924521|-			0
miRNA|ENSGALT00000029027|5p|gga-mir-30c-2|sense	chr3:85126859-85126882|+			1
miRNA|ENSGALT00000029028|5p~|gga-mir-133b|sense	chr3:110384979-110384999|-			0
miRNA|ENSGALT00000029033|3p|gga-mir-302a|antisense	chr4:58651921-58651942|-			0
miRNA|ENSGALT00000029034|5p|gga-mir-218-3|sense	chr4:77774763-77774783|-			0
miRNA|ENSGALT00000029035|3p|gga-mir-103-2|antisense	chr4:91906899-91906921|+			0
miRNA|ENSGALT00000029035|5p~|gga-mir-103-2|sense	chr4:91906937-91906959|-			0
miRNA|ENSGALT00000029042|3p|gga-mir-199-2|sense	chr8:4732839-4732858|+			0
miRNA|ENSGALT00000029042|5p|gga-mir-199-2|sense	chr8:4732801-4732823|+			0
miRNA|ENSGALT00000029043|3p|gga-mir-137|sense	chr8:13210247-13210268|+			0
miRNA|ENSGALT00000029043|5p~|gga-mir-137|sense	chr8:13210215-13210236|+			0
miRNA|ENSGALT00000029046|3p~|gga-mir-31|sense	chrZ:71882193-71882214|-			1
miRNA|ENSGALT00000029046|5p|gga-mir-31|antisense	chrZ:71882219-71882240|-			0
miRNA|ENSGALT00000029047|3p~|gga-mir-122-1|antisense	chrZ:649385-649407|-			0
miRNA|ENSGALT00000029047|3p~|gga-mir-122-1|sense	chrZ:649385-649407|+			1
miRNA|ENSGALT00000029047|5p|gga-mir-122-1|antisense	chrZ:649345-649367|+			0
miRNA|ENSGALT00000029051|3p|gga-mir-142|sense	chr19:496997-497018|-			0
miRNA|ENSGALT00000029053|3p~|gga-mir-9-2|antisense	chrZ:59286366-59286388|-			0
miRNA|ENSGALT00000029053|5p|gga-mir-9-2|sense	chrZ:59286330-59286352|+			0
miRNA|ENSGALT00000029057|5p~|gga-mir-101|sense	chrZ:28037886-28037907|+			0
miRNA|ENSGALT00000029060|5p~|gga-mir-23b|sense	chrZ:41157422-41157442|+			0
miRNA|ENSGALT00000029062|5p~|gga-mir-24|antisense	chrZ:41158180-41158201|+			0
miRNA|ENSGALT00000029062|5p~|gga-mir-24|sense	chrZ:41158180-41158201|+			0
miRNA|ENSGALT00000035264|5p|gga-mir-9-1|sense	chr28:2709377-2709399|+			0
miRNA|ENSGALT00000035271|5p~|gga-mir-193b|sense	chr14:759464-759487|+			0
miRNA|ENSGALT00000035272|5p|gga-mir-181a-1|sense	chr8:2001580-2001602|+			0
miRNA|ENSGALT00000035274|3p~|gga-mir-383|sense	chr4:65844742-65844763|+			1
miRNA|ENSGALT00000035274|5p|gga-mir-383|sense	chr4:65844701-65844722|+			1
miRNA|ENSGALT00000035275|5p|gga-mir-21|antisense	chr19:7322089-7322110|-			0
miRNA|ENSGALT00000035279|5p~|gga-mir-365-2|antisense	chr18:6437316-6437337|+			0
miRNA|ENSGALT00000035279|5p~|gga-mir-365-2|sense	chr18:6437316-6437337|-			0
miRNA|ENSGALT00000035312|3p~|gga-mir-449|sense	chrZ:16040626-16040646|-			0
miRNA|ENSGALT00000035312|5p|gga-mir-449|sense	chrZ:16040663-16040683|-			1
miRNA|ENSGALT00000035319|3p~|gga-mir-211|sense	chr28:1784439-1784460|+			0
miRNA|ENSGALT00000035319|5p|gga-mir-211|sense	chr28:1784403-1784424|+			0
miRNA|ENSGALT00000035325|5p~|gga-mir-375|sense	chr7:23901129-23901150|+			1
miRNA|ENSGALT00000035326|3p|gga-mir-458|antisense	chr13:8034187-8034208|+			0
miRNA|ENSGALT00000035326|5p|gga-mir-458|antisense	chr13:8034224-8034244|+			0
miRNA|ENSGALT00000035334|3p~|gga-mir-216b|sense	chr3:288227-288248|-			1
miRNA|ENSGALT00000035454|5p~|gga-mir-147-2|sense	chr10:12334930-12334949|+			0
miRNA|ENSGALT00000035476|3p|gga-mir-124b-2|sense	chr23:2510380-2510401|+			0
miRNA|ENSGALT00000041408|3p~|gga-mir-16c|sense	chr4:4048691-4048712|-			0
miRNA|ENSGALT00000041410|3p|gga-mir-146c|antisense	chr4:92169303-92169324|+			0
miRNA|ENSGALT00000041411|5p~|gga-mir-214|antisense	chr8:4739571-4739591|-			0
miRNA|ENSGALT00000041411|5p~|gga-mir-214|sense	chr8:4739571-4739591|+			1
miRNA|ENSGALT00000041413|3p|gga-mir-124a-2|sense	chr20:8681834-8681855|+			0
miRNA|ENSGALT00000041413|5p~|gga-mir-124a-2|sense	chr20:8681808-8681829|+			0
miRNA|ENSGALT00000041415|5p~|gga-mir-101-2|sense	chr8:29051963-29051984|-			0
miRNA|ENSGALT00000041417|3p|gga-mir-15c|sense	chr4:4049063-4049084|-			0
miRNA|ENSGALT00000041417|5p|gga-mir-15c|antisense	chr4:4049099-4049120|-			0
miRNA|ENSGALT00000042062|5p|gga-mir-1663|sense	chr5:16921007-16921026|+			0
miRNA|ENSGALT00000042064|3p|gga-mir-1571|sense	chr11:20363917-20363938|+			0
miRNA|ENSGALT00000042064|5p~|gga-mir-1571|sense	chr11:20363879-20363900|+			1
miRNA|ENSGALT00000042067|3p|gga-mir-1659|sense	chr7:14764207-14764229|-			0
miRNA|ENSGALT00000042069|3p|gga-mir-1615|sense	chr14:6745606-6745628|+			0
miRNA|ENSGALT00000042069|5p~|gga-mir-1615|sense	chr14:6745572-6745594|+			0
miRNA|ENSGALT00000042073|5p|gga-mir-1614|sense	chr20:4894135-4894155|+			1
miRNA|ENSGALT00000042074|3p~|gga-mir-1460|sense	chr1:7266973-7266996|+			0
miRNA|ENSGALT00000042077|5p|gga-mir-1680|sense	chr10:17701577-17701598|+			1
miRNA|ENSGALT00000042085|3p~||sense	chr9:17298853-17298879|+			0
miRNA|ENSGALT00000042086|3p|gga-mir-1676|sense	chr5:58997756-58997777|-			0
miRNA|ENSGALT00000042086|5p|gga-mir-1676|sense	chr5:58997793-58997814|-			0
miRNA|ENSGALT00000042087|3p|gga-mir-1771|sense	chr5:54133090-54133110|-			0
miRNA|ENSGALT00000042090|3p|gga-mir-1806|sense	chr1:97200888-97200909|-			0
miRNA|ENSGALT00000042090|5p~|gga-mir-1806|sense	chr1:97200925-97200946|-			0
miRNA|ENSGALT00000042091|3p~|gga-mir-1808|sense	chr5:996863-996885|-			1
miRNA|ENSGALT00000042091|5p|gga-mir-1808|sense	chr5:996897-996919|-			0
miRNA|ENSGALT00000042095|3p~|gga-mir-1812|sense	chr7:1263822-1263843|-			0
miRNA|ENSGALT00000042097|5p|gga-mir-1666|sense	chr19:5527656-5527677|-			0
miRNA|ENSGALT00000042099|3p|gga-mir-1572|sense	chr12:9668837-9668857|-			0
miRNA|ENSGALT00000042102|3p|gga-mir-1810|sense	chr13:12926231-12926250|-			0
miRNA|ENSGALT00000042104|3p|gga-mir-1650|sense	chr2:22663925-22663948|-			1
miRNA|ENSGALT00000042107|3p|gga-mir-1742|sense	chr1:53732495-53732514|-			0
miRNA|ENSGALT00000042110|3p|gga-mir-1673|sense	chr15:756551-756572|+			0
miRNA|ENSGALT00000042111|3p~|gga-mir-1708|sense	chr1:200158592-200158612|+			0
miRNA|ENSGALT00000042112|3p|gga-mir-1555|sense	chr1:149148347-149148368|-			0
miRNA|ENSGALT00000042112|5p~|gga-mir-1555|sense	chr1:149148387-149148408|-			0
miRNA|ENSGALT00000042113|3p|gga-mir-1721|sense	chr8:5165880-5165900|-			0
miRNA|ENSGALT00000042114|3p|gga-mir-1706|sense	chr2:3751028-3751049|-			0
miRNA|ENSGALT00000042114|5p~|gga-mir-1706|sense	chr2:3751068-3751089|-			0
miRNA|ENSGALT00000042115|3p~|gga-mir-1671|sense	chr15:5095788-5095810|-			0
miRNA|ENSGALT00000042119|5p|gga-mir-1737|sense	chr10:19149648-19149667|+			0
miRNA|ENSGALT00000042120|3p~|gga-mir-1462|sense	chr4:8572369-8572389|+			0
miRNA|ENSGALT00000042120|5p|gga-mir-1462|sense	chr4:8572408-8572428|-			0
miRNA|ENSGALT00000042121|5p|gga-mir-1800|sense	chr5:47604940-47604960|+			0
miRNA|ENSGALT00000042126|5p|gga-mir-1709|sense	chr1:185296338-185296359|+			1
miRNA|ENSGALT00000042131|3p|gga-mir-1681|sense	chr2:96361630-96361651|-			0
miRNA|ENSGALT00000042132|5p|gga-mir-1452|sense	chrZ:64990805-64990826|-			0
miRNA|ENSGALT00000042133|3p|gga-mir-1644|sense	chr14:8284361-8284381|+			0
miRNA|ENSGALT00000042133|5p~|gga-mir-1644|sense	chr14:8284322-8284342|+			0
miRNA|ENSGALT00000042134|3p|gga-mir-449b|sense	chrZ:16040786-16040806|-			1
miRNA|ENSGALT00000042134|5p|gga-mir-449b|sense	chrZ:16040822-16040844|-			1
miRNA|ENSGALT00000042135|5p|gga-mir-1649|sense	chr3:23002020-23002039|-			0
miRNA|ENSGALT00000042137|3p|gga-mir-1683|sense	chr1:51777722-51777744|+			0
miRNA|ENSGALT00000042137|5p~|gga-mir-1683|sense	chr1:51777758-51777780|-			0
miRNA|ENSGALT00000042142|3p|gga-mir-1558|sense	chr20:964326-964345|-			1
miRNA|ENSGALT00000042144|3p~|gga-mir-1734|sense	chr3:48111442-48111462|+			0
miRNA|ENSGALT00000042144|5p|gga-mir-1734|sense	chr3:48111401-48111421|+			0
miRNA|ENSGALT00000042146|3p|gga-mir-1722|sense	chr10:20000355-20000376|-			0
miRNA|ENSGALT00000042146|5p|gga-mir-1722|sense	chr10:20000392-20000414|-			1
miRNA|ENSGALT00000042147|5p|gga-mir-1696|sense	chr19:5566363-5566386|-			0
miRNA|ENSGALT00000042148|3p|gga-mir-1746|sense	chr20:8632265-8632286|-			0
miRNA|ENSGALT00000042148|5p~|gga-mir-1746|sense	chr20:8632299-8632320|-			0
miRNA|ENSGALT00000042153|3p~|gga-mir-1661|sense	chr2:19733987-19734010|-			0
miRNA|ENSGALT00000042154|5p|gga-mir-1801|sense	chr8:3838512-3838533|-			0
miRNA|ENSGALT00000042155|5p|gga-mir-1574|sense	chr10:6651012-6651032|+			1
miRNA|ENSGALT00000042156|5p~|gga-mir-1675|sense	chr8:25397817-25397840|-			0
miRNA|ENSGALT00000042158|3p~|gga-mir-1655|sense	chr8:7813713-7813734|+			0
miRNA|ENSGALT00000042158|5p|gga-mir-1655|sense	chr8:7813678-7813699|+			0
miRNA|ENSGALT00000042163|3p~|gga-mir-1679|sense	chr4:52619185-52619207|+			0
miRNA|ENSGALT00000042165|5p~|gga-mir-1568|sense	chr5:9074485-9074505|-			0
miRNA|ENSGALT00000042167|3p|gga-mir-1732|antisense	chr2:32584294-32584314|-			0
miRNA|ENSGALT00000042167|5p~|gga-mir-1732|antisense	chr2:32584326-32584346|+			0
miRNA|ENSGALT00000042168|3p|gga-mir-1562|sense	chr8:24908448-24908469|+			0
miRNA|ENSGALT00000042168|5p|gga-mir-1562|sense	chr8:24908408-24908429|+			0
miRNA|ENSGALT00000042176|5p|gga-mir-1776|sense	chr4:45051748-45051769|+			1
miRNA|ENSGALT00000042177|3p|gga-mir-1573|sense	chr4:12563663-12563682|+			0
miRNA|ENSGALT00000042179|3p|gga-mir-1740|sense	chr3:3715050-3715069|+			0
miRNA|ENSGALT00000042179|5p|gga-mir-1740|sense	chr3:3715011-3715033|+			1
miRNA|ENSGALT00000042182|3p~|gga-mir-1635|sense	chr21:1720046-1720070|-			0
miRNA|ENSGALT00000042182|5p|gga-mir-1635|sense	chr21:1720086-1720110|-			0
miRNA|ENSGALT00000042187|5p~|gga-mir-1789|sense	chr11:9553020-9553041|+			0
miRNA|ENSGALT00000042188|5p|gga-mir-1553|sense	chr7:25293082-25293105|+			0
miRNA|ENSGALT00000042189|5p|gga-mir-1592|sense	chr19:9339053-9339074|-			0
miRNA|ENSGALT00000042191|3p|gga-mir-449c|antisense	chrZ:16041931-16041952|+			0
miRNA|ENSGALT00000042191|3p|gga-mir-449c|sense	chrZ:16041931-16041952|-			0
miRNA|ENSGALT00000042191|5p|gga-mir-449c|antisense	chrZ:16041969-16041992|-			0
miRNA|ENSGALT00000042191|5p|gga-mir-449c|sense	chrZ:16041969-16041992|-			1
miRNA|ENSGALT00000042194|5p|gga-mir-1648|sense	chr20:13872256-13872276|-			0
miRNA|ENSGALT00000042200|3p|gga-mir-1618|sense	chr8:7759561-7759582|+			0
miRNA|ENSGALT00000042200|5p~|gga-mir-1618|sense	chr8:7759528-7759549|+			0
miRNA|ENSGALT00000042202|5p||antisense	chr5:58341207-58341227|+			0
miRNA|ENSGALT00000042204|5p|gga-mir-1354|sense	chr19:1776200-1776220|-			1
miRNA|ENSGALT00000042205|5p|gga-mir-1693|sense	chr1:21990353-21990373|-			0
miRNA|ENSGALT00000042209|3p|gga-mir-1453|sense	chr20:1396017-1396039|-			0
miRNA|ENSGALT00000042210|5p~|gga-mir-1700|sense	chr1:140966240-140966260|-			0
miRNA|ENSGALT00000042211|3p~|gga-mir-1751|sense	chr4:51589043-51589065|+			0
miRNA|ENSGALT00000042211|5p|gga-mir-1751|sense	chr4:51589002-51589024|+			0
miRNA|ENSGALT00000042212|5p|gga-mir-1792|sense	chr3:7712026-7712048|+			0
miRNA|ENSGALT00000042213|3p|gga-mir-1772|antisense	chr6:11560481-11560501|+			0
miRNA|ENSGALT00000042214|5p|gga-mir-1467|sense	chr2:141373987-141374009|-			0
miRNA|ENSGALT00000042218|3p|gga-mir-1622|sense	chr2:40218797-40218817|-			0
miRNA|ENSGALT00000042220|5p~|gga-mir-1611|sense	chr10:16350487-16350508|-			0
miRNA|ENSGALT00000042222|5p~|gga-mir-1667|antisense	chr24:5433915-5433936|+			1
miRNA|ENSGALT00000042223|3p|gga-mir-1698|sense	chr19:625992-626013|+			0
miRNA|ENSGALT00000042223|5p~|gga-mir-1698|sense	chr19:626025-626046|-			0
miRNA|ENSGALT00000042224|5p|gga-mir-1766-1|sense	chr2:77319234-77319254|+			0
miRNA|ENSGALT00000042225|3p|gga-mir-1550|sense	chr12:13130907-13130929|+			0
miRNA|ENSGALT00000042225|5p|gga-mir-1550|sense	chr12:13130873-13130893|+			0
miRNA|ENSGALT00000042226|5p|gga-mir-1633|sense	chr8:5554925-5554947|+			0
miRNA|ENSGALT00000042231|3p|gga-mir-1619|sense	chr20:12664086-12664107|-			0
miRNA|ENSGALT00000042236|3p|gga-mir-1748|sense	chr18:734632-734653|+			0
miRNA|ENSGALT00000042239|3p|gga-mir-1560|sense	chr11:20587363-20587384|-			0
miRNA|ENSGALT00000042239|5p|gga-mir-1560|sense	chr11:20587400-20587421|-			0
miRNA|ENSGALT00000042241|3p|gga-mir-1601|sense	chr24:2043722-2043743|+			1
miRNA|ENSGALT00000042241|5p~|gga-mir-1601|sense	chr24:2043681-2043702|+			0
miRNA|ENSGALT00000042245|5p|gga-mir-1695|sense	chr1:28529947-28529968|+			0
miRNA|ENSGALT00000042247|3p|gga-mir-1689|sense	chr19:9363474-9363496|-			0
miRNA|ENSGALT00000042247|5p|gga-mir-1689|sense	chr19:9363513-9363534|-			0
miRNA|ENSGALT00000042249|5p||antisense	chr3:14398084-14398103|-			0
miRNA|ENSGALT00000042251|5p|gga-mir-1710|sense	chr5:30170159-30170180|-			1
miRNA|ENSGALT00000042256|3p|gga-mir-1788|sense	chr7:23909986-23910006|+			0
miRNA|ENSGALT00000042258|5p|gga-mir-1665|sense	chr8:20445144-20445165|+			0
miRNA|ENSGALT00000042262|5p|gga-mir-1802|sense	chr5:18252217-18252238|-			0
miRNA|ENSGALT00000042263|3p|gga-mir-1779|sense	chrZ:32054399-32054421|-			1
miRNA|ENSGALT00000042267|3p|gga-mir-1769|sense	chr15:2251463-2251485|-			0
miRNA|ENSGALT00000042267|5p|gga-mir-1769|sense	chr15:2251425-2251446|+			1
miRNA|ENSGALT00000042270|3p|gga-mir-1736|sense	chr1:143453207-143453228|-			0
miRNA|ENSGALT00000042270|5p|gga-mir-1736|sense	chr1:143453252-143453273|-			0
miRNA|ENSGALT00000042273|3p|gga-mir-1791|sense	chr11:9633772-9633793|-			0
miRNA|ENSGALT00000042273|5p|gga-mir-1791|sense	chr11:9633735-9633757|+			0
miRNA|ENSGALT00000042278|5p|gga-mir-1656|sense	chr1:137743237-137743258|+			1
miRNA|ENSGALT00000042280|3p|gga-mir-1798|sense	chr20:9654930-9654951|-			0
miRNA|ENSGALT00000042280|5p|gga-mir-1798|sense	chr20:9654967-9654986|-			0
miRNA|ENSGALT00000042282|5p|gga-mir-1593|sense	chr1:61691805-61691825|+			0
miRNA|ENSGALT00000042285|5p~|gga-mir-1636|sense	chr15:4729978-4729997|+			0
miRNA|ENSGALT00000042289|3p~|gga-mir-1747|sense	chr2:62758717-62758738|+			0
miRNA|ENSGALT00000042291|3p|gga-mir-1720|sense	chr10:14823391-14823412|-			0
miRNA|ENSGALT00000042294|3p|gga-mir-1664|sense	chr1:194622089-194622109|-			0
miRNA|ENSGALT00000042295|3p~|gga-mir-1647|sense	chr28:1818034-1818054|-			0
miRNA|ENSGALT00000042299|3p|gga-mir-1723|sense	chr2:41377998-41378020|-			0
miRNA|ENSGALT00000042301|5p|gga-mir-1581|sense	chr1:51158148-51158170|+			0
miRNA|ENSGALT00000042307|5p|gga-mir-1717|sense	chr3:35031832-35031854|+			0
miRNA|ENSGALT00000042308|3p|gga-mir-1688|sense	chr10:742923-742945|+			0
miRNA|ENSGALT00000042309|3p|gga-mir-1756a|sense	chrZ:61446166-61446187|-			0
miRNA|ENSGALT00000042313|5p|gga-mir-1759|sense	chr2:63666738-63666759|-			0
miRNA|ENSGALT00000042317|5p~|gga-mir-1590|sense	chr6:13488374-13488396|-			0
miRNA|ENSGALT00000042322|5p~|gga-mir-1455|sense	chr7:6812257-6812277|+			0
miRNA|ENSGALT00000042329|5p|gga-mir-1811|antisense	chr4:58651710-58651729|-			1
miRNA|ENSGALT00000042332|5p|gga-mir-1588|sense	chr14:14876220-14876240|+			0
miRNA|ENSGALT00000042335|3p|gga-mir-1781|sense	chr14:3330777-3330797|-			0
miRNA|ENSGALT00000042335|5p|gga-mir-1781|sense	chr14:3330814-3330835|-			0
miRNA|ENSGALT00000042336|5p~|gga-mir-1624|sense	chr6:16899151-16899171|-			0
miRNA|ENSGALT00000042338|3p|gga-mir-199b|sense	chr3:65613554-65613573|+			0
miRNA|ENSGALT00000042340|3p|gga-mir-1807|antisense	chr24:3207807-3207828|+			0
miRNA|ENSGALT00000042340|3p|gga-mir-1807|sense	chr24:3207807-3207828|-			0
miRNA|ENSGALT00000042341|5p|gga-mir-1654-2|sense	chr4:92718295-92718315|+			0
miRNA|ENSGALT00000042342|3p|gga-mir-1628|sense	chr4:1892050-1892071|+			0
miRNA|ENSGALT00000042343|3p~|gga-mir-1464|sense	chr15:11747335-11747358|+			0
miRNA|ENSGALT00000042343|5p|gga-mir-1464|sense	chr15:11747297-11747320|+			0
miRNA|ENSGALT00000042346|3p~|gga-mir-1631|sense	chrZ:15789469-15789490|+			0
miRNA|ENSGALT00000042349|3p|gga-mir-1763|sense	chr14:12895695-12895717|+			0
miRNA|ENSGALT00000042350|5p~|gga-mir-762|sense	chr15:5760083-5760104|+			0
miRNA|ENSGALT00000042351|5p~|gga-mir-1600|sense	chr1:199256204-199256223|-			0
miRNA|ENSGALT00000042354|5p|gga-mir-1626|sense	chr1:5735285-5735308|+			0
miRNA|ENSGALT00000042356|3p|gga-mir-1621|sense	chr28:2706156-2706175|+			0
miRNA|ENSGALT00000042360|5p|gga-mir-1719|sense	chr12:842969-842989|-			1
miRNA|ENSGALT00000042361|3p|gga-mir-1463|sense	chr5:11171661-11171685|-			1
miRNA|ENSGALT00000042363|3p|gga-mir-1685|sense	chr2:24751325-24751346|+			0
miRNA|ENSGALT00000042365|3p|gga-mir-1786|sense	chr14:7801777-7801797|+			0
miRNA|ENSGALT00000042365|5p~|gga-mir-1786|sense	chr14:7801741-7801761|+			0
miRNA|ENSGALT00000042367|3p|gga-mir-1603|sense	chr7:11205588-11205608|-			0
miRNA|ENSGALT00000042367|5p~|gga-mir-1603|sense	chr7:11205624-11205644|-			0
miRNA|ENSGALT00000042372|3p|gga-mir-1451|sense	chr3:78710269-78710291|+			0
miRNA|ENSGALT00000042373|3p|gga-mir-1653|sense	chr9:15430518-15430539|+			0
miRNA|ENSGALT00000042373|5p~|gga-mir-1653|sense	chr9:15430560-15430581|-			0
miRNA|ENSGALT00000042375|3p|gga-mir-1780|sense	chr23:5325264-5325284|-			1
miRNA|ENSGALT00000042386|3p|gga-mir-1596|sense	chr1:5887405-5887426|+			0
miRNA|ENSGALT00000042386|5p|gga-mir-1596|sense	chr1:5887363-5887385|+			0
miRNA|ENSGALT00000042389|5p|gga-mir-1397|sense	chr1:130934912-130934933|+			0
miRNA|ENSGALT00000042391|3p~|gga-mir-1765|antisense	chr18:5840632-5840651|+			0
miRNA|ENSGALT00000042391|5p|gga-mir-1765|sense	chr18:5840601-5840620|+			1
miRNA|ENSGALT00000042392|5p|gga-mir-1795|sense	chr21:2359875-2359896|+			0
miRNA|ENSGALT00000042396|3p|gga-mir-1651|sense	chr1:556261-556282|+			0
miRNA|ENSGALT00000042398|3p|gga-mir-1591|sense	chr7:20783306-20783326|-			0
miRNA|ENSGALT00000042398|5p|gga-mir-1591|sense	chr7:20783346-20783366|-			0
miRNA|ENSGALT00000042400|3p~|gga-mir-1604|sense	chr1:312748-312770|+			0
miRNA|ENSGALT00000042400|5p|gga-mir-1604|sense	chr1:312710-312732|+			0
miRNA|ENSGALT00000042403|5p|gga-mir-1793|sense	chr9:25115574-25115596|+			0
miRNA|ENSGALT00000042404|3p|gga-mir-1669|sense	chr26:3455289-3455308|-			0
miRNA|ENSGALT00000042404|5p~|gga-mir-1669|sense	chr26:3455252-3455271|+			0
miRNA|ENSGALT00000042411|3p~|gga-mir-1434|sense	chr28:1055262-1055281|+			0
miRNA|ENSGALT00000042414|3p|gga-mir-1705|sense	chr17:9510418-9510439|-			0
miRNA|ENSGALT00000042419|3p|gga-mir-1744|sense	chr10:11373957-11373978|+			0
miRNA|ENSGALT00000042419|5p|gga-mir-1744|sense	chr10:11373921-11373942|+			0
miRNA|ENSGALT00000042423|3p~|gga-mir-1559|antisense	chr7:1330071-1330092|+			0
miRNA|ENSGALT00000042425|3p|gga-mir-1556|sense	chrZ:34315904-34315925|+			0
miRNA|ENSGALT00000042428|3p|gga-mir-1582|sense	chr7:25245115-25245134|+			1
miRNA|ENSGALT00000042429|5p|gga-mir-1753-2|sense	chr17:6548927-6548948|+			0
miRNA|ENSGALT00000042432|3p~||antisense	chr1:104486649-104486675|+			0
miRNA|ENSGALT00000042432|5p||antisense	chr1:104486710-104486736|-			0
miRNA|ENSGALT00000042435|3p~|gga-mir-1738|sense	chr1:108216485-108216506|-			0
miRNA|ENSGALT00000042435|5p|gga-mir-1738|sense	chr1:108216438-108216459|+			0
miRNA|ENSGALT00000042442|3p|gga-mir-1612|sense	chr9:6031799-6031820|+			0
miRNA|ENSGALT00000042442|5p~|gga-mir-1612|sense	chr9:6031761-6031782|+			0
miRNA|ENSGALT00000042447|3p|gga-mir-1728|sense	chr4:11023015-11023036|-			0
miRNA|ENSGALT00000042447|5p|gga-mir-1728|sense	chr4:11023060-11023082|-			0
miRNA|ENSGALT00000042448|5p|gga-mir-1554|sense	chr14:5817655-5817675|+			0
miRNA|ENSGALT00000042451|5p|gga-mir-1585|sense	chr19:8800078-8800101|-			0
miRNA|ENSGALT00000042452|5p|gga-mir-1724|sense	chr23:3067943-3067965|-			0
miRNA|ENSGALT00000042456|5p~|gga-mir-1557|sense	chr2:116867254-116867273|+			0
miRNA|ENSGALT00000042457|3p|gga-mir-1456|antisense	chrZ:44167513-44167533|+			1
miRNA|ENSGALT00000042457|3p|gga-mir-1456|sense	chrZ:44167513-44167533|-			0
miRNA|ENSGALT00000042457|5p|gga-mir-1456|antisense	chrZ:44167547-44167569|-			0
miRNA|ENSGALT00000042459|5p|gga-mir-1607|sense	chr2:45452369-45452388|-			0
miRNA|ENSGALT00000042460|5p|gga-mir-1743|sense	chr1:160786692-160786713|+			1
miRNA|ENSGALT00000042464|3p|gga-mir-1684|sense	chr4:92587459-92587480|-			0
miRNA|ENSGALT00000042464|5p|gga-mir-1684|sense	chr4:92587498-92587519|-			0
miRNA|ENSGALT00000042465|5p|gga-mir-1561|antisense	chr18:6413298-6413318|-			0
miRNA|ENSGALT00000042467|3p|gga-mir-1580|sense	chr18:10554165-10554185|-			0
miRNA|ENSGALT00000042468|3p|gga-mir-1773|sense	chr20:8109185-8109205|-			0
miRNA|ENSGALT00000042479|3p|gga-mir-1551|sense	chr14:5233417-5233438|+			1
miRNA|ENSGALT00000042479|5p|gga-mir-1551|sense	chr14:5233375-5233397|+			1
miRNA|ENSGALT00000042482|5p~|gga-mir-1578|sense	chr5:57724792-57724813|+			0
miRNA|ENSGALT00000042488|5p|gga-mir-1784|sense	chr3:36895843-36895864|+			0
miRNA|ENSGALT00000042489|5p|gga-mir-1715|sense	chr14:15041260-15041283|-			0
miRNA|ENSGALT00000042491|3p|gga-mir-1805|sense	chr1:135141618-135141638|-			0
miRNA|ENSGALT00000042491|5p|gga-mir-1805|sense	chr1:135141657-135141678|-			0
miRNA|ENSGALT00000042492|3p~|gga-mir-1716|sense	chr5:60283987-60284010|-			0
miRNA|ENSGALT00000042492|5p|gga-mir-1716|sense	chr5:60284028-60284051|-			0
miRNA|ENSGALT00000042493|3p|gga-mir-1610|sense	chr8:12398274-12398294|-			0
