# Supplementary material for: New methods for next generation sequencing based microRNA expression profiling
Source: BMC Genomics. 2010 Dec 20;11:716. doi: 10.1186/1471-2164-11-716 (PMC3022920; doi:10.1186/1471-2164-11-716)
Supplement: Additional file 9 — Table S4. qPCR primers. miRNA specific forward primer sequences used for qPCR confirmation of sequencing data. [file 1471-2164-11-716-S9.XLS]

## Sheet: Sheet1
Name	Primer sequences [5'-3']
5srRNA	TGGGAATACCGGGTGCTGT
EnsGALT0000042439-3p	GCTACATCTGATTACTGGGT
gga-mir-122-1-5p	GGAGTGTGACAATGGTGTTTG
gga-mir-125b-5p	TCCCTGAGACCCTAACTTGTGA
gga-mir-126-3p	TCGTACCGTGAGTAATAATG
gga-mir-126-5p	CCATTATTACTTTTGGTACG
gga-mir-133	TTGGTCCCCTTCAACCAGCTGC
gga-mir-1677-3p	TGACTTCAGTAGGAGCAG
gga-mir-1677-5p	CCTGCACCGCTGAAGTCAA
gga-mir-206-3p	TGGAATGTAAGGAAGTGTGTGG
gga-mir-20b-5p	CAAAGTGCTCATAGTGCAGGTA
gga-mir-30a-3p	TTTCAGTCGGATGTTTGCAGC
gga-mir-30a-5p	GTAAACATCCTCGACTGGAAG
gga-mir-30b-5p	GCGTAAACATCCTACACTCAGC
gga-mir-30d-5p	GTAAACATCCCCGACTGGAA
gga-mir-499-3p	ACATCACTTTAAGTCTGTGCT
gga-mir-499-5p	TAAGACTTGTAGTGATGTTTA
